# Supplementary material for: Short exposure to photo-oxidative damage triggers molecular signals indicative of early retinal degeneration
Source: Front Immunol. 2023 Apr 27;14:1088654. doi: 10.3389/fimmu.2023.1088654 (PMC10174249; doi:10.3389/fimmu.2023.1088654)
Supplement: Supplementary file 3 [file Table_1.xlsx]

## Sheet: Key
Short exposure to photo-oxidative damage induces molecular changes indicative of early retinal degeneration.
Supplementary Table 1	Raw RNA sequencing counts

## Sheet: Supplementary Table 1
Gene	DR1	DR2	DR3	DR4	3h.1	3h.2	3h.3	3h.4	6h.1	6h.2	6h.3	6h.4	24h.1	24h.2	24h.3	24h.4
Gnai3	922	1256	1324	1100	1226	1211	1272	1170	1438	1100	1277	1344	1129	1451	1405	1774
Cdc45	126	128	94	122	110	98.9999	131	111	117	107	128	126	130	146	120	147
H19	10	24	14	24	17	16	9	13	30	5	8	9	13	8	7	10
Scml2	22	50	45	35	32	30	37	34	35	28	25	35	45	60	85	48
Apoh	3	0	1	4	12	5	3	7	5	7	1	1	6	3	4	5
Narf	1619	2022	1916	1988	1573	1594	1764	1711	1650	1397	1543	1574	1669	1829	1580	1490
Cav2	1108	1183	1076	1175	875	1045	1020	841	1109	909	1152	948	1027	1154	988	1918
Klf6	607	722	835	697	659	693	666	714	956	600	961	955	816	1254	1216	822
Scmh1	854	980.996	765.999	925.001	846.999	783.003	899.998	744.002	929.996	778.999	890.001	866.001	971.996	957.998	939	947.999
Cox5a	1192.01	1423	1457	1511.99	1134	1260.01	1121	1091	1440	1039	1302	1221	1257	1471.99	1368	2689
Tbx2	1088	1122	912	1158	957	1029	1000	821	1037	936	991	922	1030	1083	949	954
Tbx4	0	1	2	0	2	0	0	1	4	1	0	0	0	1	0	1
Ngfr	711	995	1026	692	827	668	675	829	1177	754	874	1022	945	1094	1159	738
Wnt3	4	2	8	3	10	6	2	9	5	6	8	4	4	12	9	6
Wnt9a	40	49	113	51	62	44	39	69	64	51	50	81	67	88.9999	151	54
Fer	466	467	468.999	398	368	423.001	458.002	412	444	400.001	534	458.999	455.001	549	472	321.999
Xpo6	1072	1292	1281.01	1201	1385	1239.01	1337	1365.99	1246.99	1115	1406	1316	1056	1328	1250	691.999
Tfe3	630.001	790	747.999	825	823.998	848.999	866.999	745.001	813	696.001	913.998	780.002	835.997	898.002	941.002	500.001
Axin2	501.999	579	652.001	637.999	647.999	589.001	670.999	636	729	561.998	699.001	641.002	672	685	595	579.999
Brat1	312	382	400	419	395	416.999	408	402	392.001	369	372	320	401.999	418	344	378.999
Gna12	703.999	874.837	1015	690.934	722	636.604	639.937	753.895	832.989	599	679	848.767	631	939.943	762.912	598.972
Slc22a18	6	20	16	2	18	0	4	14	25	6	1	14	2	3	18	7
Pih1d2	68	71	72	65	85	86	84	94	95	99	100	108	70	122	88	121
Dlat	1621	2056	1773	2029	1713	1680	1928.01	1694	2000	1646	2057	1775	1898	1961	1836	1840
Sdhd	1180	1563	1384	1422	1343	1311	1366	1315	1354	1216	1237	1223	1429	1627	1356	1718
Fgf23	6	3	3	4	3	7	1	5	6	3	10	4	2	10	16	1
Ccnd2	224	660	680	236	557	176	178	550	691	428	257	719	232	288	537	500
Gpr107	1626	2071	1843	2013	1987	1883	2262	1846	1990	1835	2253	1935	2112	2384	2000	1131
Nalcn	1314	1458	1519	1572	1195	1293	1298	1169	1165	1137	1404	1130	1300	1413	1220	1361
Btbd17	18	33	32	18	12	7	24	28	25	21	6	35	14	19	8	21
Slfn4	2	0	2	0	0	2	0	0	0	1	0	0	0	11	0	1
Th	57	65	78	77	81	80	71	75	59	54	114	62	136	116	104	172
Ins2	0	0	2	1	2	5	1	0	1	2	0	0	1	0	0	1
Scnn1g	5	2	0	0	1	0	0	1	0	0	2	2	0	0	5	0
Drp2	207	223	240	285	248	179	201	184	174	187	235	193	190	205	189	161
Tspan32	2	2	7	1	2	0	0	0	2	1	0	0	2	3	3	1
Lhx2	677.999	806.003	677	783.001	586	714.999	741	565	703	582	635	648	706.999	917.997	683.999	925
Gmpr	273.149	293.001	264	279.383	192.673	225.503	194.175	195.133	288.128	216.175	215	264.963	231	336.391	303	215
Glra1	80	78	74	65	64	37	88	79	58	74	93	59	84	103	115	50
Mid2	552.999	589.002	538.001	511.998	490.999	476.001	543.002	430	441	451.002	543.002	438.001	500.998	531.998	480.001	476.002
Trim25	569.001	694	735.998	654.001	708.995	779.004	795.006	691.001	732.998	780.006	812.998	734.003	966.997	2401.05	2175	499
Dgke	5521.17	6436.14	5841.96	6186.04	8897.83	8937.85	9080.36	8096.02	8178.71	7615.06	9103.07	7720.94	6601.94	5551.96	4699.06	6298.07
Scpep1	309	325	286	304	279	332	301	287	380	259	298	303	358	483	404	337
Mnt	633	729	690	764	779	873	956	811	1006	795	1050	982	837.001	1032	923	506
Itgb2	14	33	23	12	23	13	13	15	21	26	20	21	15	56	50	25
Hddc2	102	146	99	89	104	92	117	72	109	112	115	114	105	139	123	197
Tpd52l1	26	38	19	25	12	21	14	25	45	21	27	38	34	21	32	38
Pemt	10	29	27	14	17	10	19	24	24	12	14	22	22	35	40	31
Cdh1	58	299	332	21	310	15	22	282	395	179	43	296	28	40	231	173
Cdh4	633	866	763	796	652	665	774	673	783	610	755	818	612	592	544	495
Ckmt1	1956.98	2301.97	2649.01	2636.01	2524.01	2746.96	2487.97	2276.98	2717	2136.98	2833.96	2336.02	2772.02	2216	1845.98	3890.97
Bcl6b	10	4	8	1	1	9	9	7	4	6	4	3	4	6	20	7
Clec10a	1	5	4	2	3	2	0	2	2	3	3	8	5	10	0	10
Alox12	16	11	16	10	16	9	3	9	34	11	4	12	10	11	7	11
Comt	940.996	1129.2	1024.15	1104	909.002	1032	953	893	1182	905.001	1074.38	1020	1292.01	1513	1183	1845.34
Rtca	977.999	1104	911.001	1037	895.003	970	1003	891.999	1070	859.001	989.998	975.004	1097	1274	1047.99	1355
Dbt	348	383	373	346	377	412	345	327	422	379	379	345	400	350	363	761
Dazap2	3791.01	4790	4163.01	4320	3491	3553	3858	3623	4299	3525	3806	3879	4124	4583	4078	4887
Mcts1	377	410	439	384	403	386	392	429	393	374	392	393	478	482	473	478
Rem1	0	0	0	1	4	2	1	1	2	0	1	0	1	5	2	1
Rnf17	4	12	7	9	2	3	4	3	4	4	11	9	13	12	6	12
Trappc10	1867	2132	2020	2140	1985	2000	2244.01	1838	2044	1992	2260.01	2026	2293	2556	2050	1113
Ccm2	519.001	630.001	616	602.001	535.001	565	568	581.001	569.001	541.001	622.001	597.001	602.002	899.001	798.002	423
Tbrg4	348	483	436.001	464.999	556.001	537.001	573.001	563.999	519.001	470.001	606.999	513	502.001	571.998	474.999	251
Tmprss2	11	7	5	3	7	2	5	1	24	7	9	5	10	9	11	0
Mx1	0	4	4	0	2	11	1	2	1	13	0	2	18	79	62	11
Fap	3	1	1	1	6	19	7	4	15	15	5	4	1	7	12	5
Gcg	0	3	3	0	2	0	0	3	1	0	0	12	0	0	13	4
Ndufa9	1766.01	2029.02	1964.02	1891.98	1695.98	1630.98	1790.98	1571.98	1941.97	1598.01	1897.99	1652.01	1996.02	2253.98	1940.98	2658
Egfl6	19	15	19	30	25	21	19	24	20	16	22	26	18	10	3	22
Lck	23	25	29	19	11	13	12	9	21	20	19	20	11	72	42	18
Tssk3	1	0	0	4	0	3	2	0	0	1	1	1	0	0	0	0
Cttnbp2	705.999	818.922	883.94	834.999	753.876	728	816.965	824.931	691.003	626.999	868.003	779.922	767.999	833.997	789.998	776.997
Galnt1	1538	1898.99	1820.99	1649.99	1728.99	1558	1630.99	1576	1911	1624.02	1847	1631.99	1796	1909.98	1798.98	1692.03
Mkrn2	913.121	1184.18	1135.61	1111.54	1169.29	1058.05	1245.23	1192.2	1170.19	988.901	1254.57	1167.16	1062.13	1084.27	1031.97	1130.59
Pparg	3	1	1	2	5	2	3	2	3	4	1	2	3	8	10	3
Raf1	1478.65	1846.78	1675.88	1816.93	1925.96	1863.8	1923.6	1870.13	1955.56	1678.04	1946.54	1784.5	1905.49	2301.29	1881.51	1428.33
Septin1	47	45	36	33	33	43	39	29	27	30	32	37	34	38	36	40
Pdgfb	41	74	43	66	60	50	45	38	69	64	67	61	51	76	61	64
Acvrl1	79	72	58	88	92.0001	62	100	60	78	75	84	77	81	108	85	46
Tamalin	21	35	38	51	54	26	59	34	33	22	43	43	26	48	49	23
Acvr1b	2266	2623	2737	2744	2458	2362	2748	2352	2608	2371	2900	2441	2848	3095	2499	2154
Tom1l2	3622.94	4248.02	4165.03	4389.05	3602.95	3775.89	4137	3473.07	3947.99	3494.93	4251.17	3427.01	3940.06	4181.08	3449.98	3665.93
Zfp385a	11005.7	12341	12604.6	13114.4	10237.3	10958.8	11185.6	9969.08	10877.8	9390.49	11213.5	9981.77	11689	10891.1	8882.83	15857.7
Itga5	22	37	40	34	21	39	24	29	54	34	35	36	34	65	81	18
Gabra2	358	314	410	425.001	254	422	332	281	350	368	359.999	323	434.999	427	354	931
Wdr77	1223.02	1500.61	1487.43	1548.9	1463.04	1400.83	1617.38	1393.52	1443.8	1262.7	1526.29	1399.17	1462.01	1782.97	1545.54	1294.46
Adora3	1	3	3	0	1.63915	4	3	2	4	2	1	4	2	2	3	5
Atp5pb	4776.94	5411.08	4929.84	5143.99	4064.09	4275.08	4357.01	4071.02	4798	3930.05	4196.08	4383.08	4859.96	5696.98	5094.06	7009.04
Sox9	383	506	477	472	417	421	434	401	742	414	761	585	504	665	600	1419
Hnrnpd	5093.28	6185.4	5432.56	5690.08	4892.7	5338.64	5493.21	4673.17	5882.61	4946.67	5702.35	5222.83	5703.69	6478.45	5872.41	6705.81
Dynlt1c	183.75	149.605	171.434	181.308	177.288	143.038	193.8	158.637	143.053	110.557	173.114	190.972	159.808	198.518	154.24	227.852
C1d	1340	1529	1256	1450	1129	1195	1189	1164	1431	1078	1217	1215	1369	1622	1486	2483
Gm2a	622	812	839	695	574	560	612	624	800	575	601	662	580	681	732	1206
Krit1	1321	1534.01	1373	1420	1455	1451	1533	1478	1464	1359	1647.01	1419	1513	1537	1447	1584
Clcn4	4252.47	4650.81	4597.42	4790.03	3789.98	4189.97	4239	3594.38	4115.37	3571.69	4517.01	3929.1	4361.89	4357.02	3732.88	6980.98
Grm6	1470.09	1615.6	1613.61	1705.06	1372.61	1415.98	1595.85	1203.79	1463.27	1287.29	1619.92	1322.77	1302.99	1294.36	1037.64	1367.98
Sema4f	150	141	146	162	133	148	132	162	137	147	169	131	178	195	113	102
Hk2	9035	9712	12662	11925	6355	6378	7031	6268	5671	5161	6163	5387	5618	5111	4200	4791.07
Myo18a	1632	1784	1802.99	1748.99	1644	1652	1867	1804	1970.99	1813	2096.01	2013	1754	1805.99	1590	1171.01
Sez6	1196	1216	1330	1475.01	1057	1186	1224.99	1029	1108	991.003	1403	1055	1508	1558	1298	920.997
Haao	0	2	3	0	6	2	9	6	3	3	1	2	5	3	0	7
Cd52	10	24	20	8	10	6	3	5	25	18	10	17	16	62	53	8
Abhd15	3	2	7	9	8	1	5	7.13924e-10	2	2	10	2	2	7	2.86237	2
Loxl3	62.9252	73.563	53.6447	43.8421	75.3158	70.0126	42.1534	46.5596	72.487	47.3053	49.449	43.2185	58.257	81.8387	75.1669	62.079
Btn1a1	4	3	0	0	3	5	5	1	5	5	7	0	4	0	0	1
Kat2b	2679	3262	2970	2963	2465	2486	2668	2472	2990	2377	2849	2461	2599	2738	2598	2858
Rab5b	2889.99	3456.01	3345	3272.01	3084.99	3268	3329.99	3040	3562.99	2975.99	3343.01	3237.99	3539.01	3605.99	3340.99	3573
Cryba1	108	97411.3	118998	1324	58538.6	619.001	423.999	120104	128252	20188.4	3432	140821	217	500	51841.4	124663
Dnmt3l	0	0	2	1	0	1	1	0	0	2	1	1	2	0	0	0
Aire	4	6	0	2	3	1	7	1	3	3	12	4	2	1	7	0
Icosl	32	36	23	24	40	28	29	30	34	26	21	34	47	101	58	44
Spg7	1800.01	1977.01	1747	1953	1802.01	1641.01	1629.99	1627.01	2147.99	1684.01	1838	1697.01	1742.99	1868.01	1527	1448.01
Sult5a1	1	8	12	2	6	0	1	0	5	3	2	2	6	2	0	0
Rpl13	6152.85	8218.87	8537.11	6907.9	6876.93	6180.9	6430.9	7285.18	8115	5834.1	5892.03	7561.87	6768.07	8825.02	7518.08	8080.69
Chmp1a	946.999	1181	1117	1050	1073	1120	1033	910.001	1295	1033	1125	1102	1097	1289	1292	608
Rpa1	3685.04	4380	4146.88	4001.98	2940.94	2911.01	3035.94	2923.02	3272.07	2827.02	3149.94	3015.97	2973.01	3135.98	2653.03	2871
Serpinf1	49	66	62	76	56	63	53	43	71	52	66	71	54	74	52	62
Tubgcp3	814.998	985.001	776.001	873.998	1044	946.999	987.998	912.002	955.997	840.997	1127	870.001	986.997	1047	974.996	956.007
Oprm1	6	4	2	3	3	0	4	8	3	2	3	12	6	2	1	1
Polr3d	290	392	380.999	358.001	373.999	419.001	395.998	359.001	384	383.999	400	383	420.999	561.998	437.999	351
Tcf7	36	49	28	27	41	19	19	14	56	25	36	41	31	47	55	33
Ddx3x	8676.98	9973.97	9573.01	9875	9560.93	8923.99	10031	9009.99	10670	9125.01	11422	10038	10133	11720	10185	9791
Il12rb1	0	0	1	0	0	1	1	0	0	0	0	5	0	4	2	0
Slc5a5	158	220	247	207	165	174	152	208	201	138	142	179	168	170	159	265
Kcnn3	39	47	45	52	58	43	50	40	52	46	53	29	56	74	55	49
Usp32	3043.97	3517.02	3733.94	3830.02	3449.02	3431.04	3999.08	3416.04	3714.05	3189.98	3790.07	3287.02	3442.94	3284.02	2956.04	3242
Car4	16	7	14	11	18	16	14	19	8	6	18	4	8	3	7	10
Txnrd3	152	162	101	149	115	117	101	134	148	158	152	161	177	228	174	98
Fasl	0	1	3	0	0	0	0	1	0	2	0	1	0	4	2	1
Zfp512b	796.997	926.005	860.001	960	901.008	877.999	871	866.008	974.998	829.003	987.002	926.997	806.005	899.994	840.995	581.004
Dnajc5	8786.68	10001.2	10718.2	10779.6	8074.1	8327.93	9361.02	7865.87	8429.59	7764.91	9189.53	7863.75	9022.25	9598.15	8254.27	6766.92
Tpd52l2	849.001	1172	1007	1089	937.999	952.999	992	954	1055	871	1044	1010	976.998	1269	1178	1251
Fmr1	1836.01	2103.02	2049.01	2089.98	2140.99	2241.03	2304	2088	2229.02	1903.01	2334.98	1996	2011.99	2338.01	2063.01	2998.02
Bcl11a	177	154	144	200	160	180	180	112	137	98	144	126	158	160	127	155
Il4	0	1	3	0	2	0	0	3	0	1	1	2	0	1	0	0
Pxmp4	231	282	269	229	192	239	208	212	255	228	197	176	227	315	231	215
Dlg3	1138.01	1252.99	1399.01	1280	1166	1093.99	1190	1190	1250.01	1031	1196.01	1119	1201	1299.01	1204.01	681.005
Gnb1l	103	138	79	106	102	92	102	89	155	134	141	129	141	133	103	122
Dbh	2	4	7	1	9	0	6	2	0	0	2	2	4	10	7	13
Mmp11	34	59	66	36	37	31	48	33	48	27	31	62	43	77	43	46
Smarcb1	1523.99	1780	1541	1758.01	1484	1664	1806.99	1442	1747.01	1501	1703	1593	1675.99	2041.01	1770.01	1909.98
Vpreb3	1	1	2	2	0	0	2	0	1	1	1	5	3	6	1	6
Hip1r	836.67	929.048	811.382	937.07	835.47	759.117	860.02	804.231	885.053	782.843	844.151	772.112	893.401	1025.46	884.098	550.821
Nsun5	277.199	284.837	302.723	319.89	378.691	412.708	367.752	334.626	357.166	392.14	383.808	405.597	368.332	460.493	411.128	530.828
Top1mt	364	390	441	420	335	334	399	388	454	415	412	388	299	330	318	246
Gm38393	189.392	181.795	201.335	241.151	199.37	136.319	198.365	145.107	211.431	171.159	187.332	146.668	190.366	153.484	159.247	93.0322
Mmp14	282	362	306	312	258	256	300	301	298	238	294	281	327	656.999	460.999	357
Slc7a7	16.0407	21	30	27.0293	18	23.1244	19	36.0851	34	31	33	15.0752	24	34.1279	31	29
Oxa1l	979.962	1094	1080	1094.97	1110	1142.88	1130	1052.91	1198	929.999	1203	1063.93	1162	1297.87	1087	1045
Heatr6	490.001	589.997	561.001	615.002	637.001	620	630.998	556.002	584	589.002	659.002	646.003	552.002	636.997	519.001	550.999
Ccl3	1	6	2	1	0	4	1	3	20	3	22	9	17	85	58	22
Wfdc18	6	3	1	0	4	0	0	3	4	2	2	3	2	0	0	2
Icam4	4.68283	3	7.92196	9.41454	5	5.93819	3.56596	1.96407	4.75123	5.33358	1.55745	2.64794	1	11.7305	1.44369	4
Ilf2	3160.34	3633.61	3478.89	3485.38	3183.15	3204.26	3333.51	3052.3	3416.55	2895.46	3190.1	2980.59	3465.11	3905.26	3391.61	4252.33
Chtop	5485.04	6693.04	6170.02	6336.95	5991.97	6415	6490.96	5948.03	6482.96	5729.07	6683.98	6099.91	6338.03	7388.12	6162.01	8256.9
Snapin	940.671	1198.41	1051.12	1103.65	1115.84	1180.71	1162.48	984.665	1207.5	932.557	1120.89	1039.41	1219.85	1315.77	1128.38	2257.6
S100a4	55	688	860	56	472	51	17	877	926	169	60	1052	50	131	586	539
S100a3	21	7	12	3	8	10	9	14	22	10	11	14	12	34	24	8
S100a6	683.002	1221.01	1566.99	311	1071	336	278	1339	2266.99	660	525	1685	738.999	2118	2629.02	1379
Scn4a	340	351	252	305	274	201	290	210	242	233	310	264	291	128	87	130
Icam2	18	20	13	26	19	22	13	18	14	11	11	10	17	17	21	9
Mapk7	114	171	152	109	175	126	139	177	180	141	127	153	133	216	183	134
Epn2	1200.01	1403.01	1567	1380	1401	1359.99	1608	1494.99	1395.01	1268.01	1639.01	1485	1548	1608.01	1472.99	1061
B9d1	181	256	182	210	175	216	175	170	211	182	159	176	223	351	253	304
Sec24b	1110	1208	1160.01	1206	1183	1241	1328	1192	1283	1173	1350	1245	1339.99	1471	1365	995
N4bp3	157	155	134	148	196	199	186	210	244	183	270	189	134	189	172	74
Rmnd5b	717.998	868.004	823.003	819.999	932.006	1014	931.001	904.005	1046	781.001	975.997	938.997	902.995	1010	826.001	1800.99
Nhp2	457	528.999	543.002	504.001	522	444	486.001	425	550.999	443.001	463.001	538.999	492.999	661.001	575.001	539.998
Vps9d1	413.999	432	403.999	428	451	469	522	411	493.001	453	473.999	471.001	451.001	477.999	427	536
Zfp276	363.966	397.986	367.96	447	530	577.998	540	476.001	471	489.992	606.001	480.928	463.001	546.001	425	260.889
C1ql4	0	0	2	5	1	3	0	0	0	0	6	0	1	0	4	0
Mfsd10	187	181	198	191	198	208	208	202	209	183	200	198	213	226	249	238
Luzp1	1023.01	1041	1147	1175.99	1054	1102	1169	1158.01	1151	1068	1374	1110	1066	1133.99	989.996	582.999
Slc13a2	16	4	9	5	5	7	0	9	16	10	9	8	11	22	13	9
Kctd10	1317.59	1483	1692.9	1562.36	1430	1450.92	1563	1294	1658.48	1302	1664	1404.76	1542.7	1791	1629	1835.07
Poldip2	1471	1817	1693.99	1720	1544	1617	1550	1596	1816.99	1431.99	1608	1530	1696	1917	1678	2063
Sebox	768.002	923.997	841.992	954.005	647.002	613.996	673.003	556.001	592	535.001	601.998	523.999	666.997	634.002	524.002	854.994
Ift20	1006	1093	1189	1078	1120	1080	1086	1072	1266.01	986	1069	1061	1103	1245	1173	1185
Col6a1	190	271	321	365	418	327	347	322	318	242	285	289	292	241	315	333
Pcbp3	6037.99	6730	5961.92	7087.05	6109.96	6488.04	7065.9	6098.96	6918.09	6039	6986.96	6183.97	8049.96	9027.96	7680.95	6392.06
Lgals9	57	79	77	50	63	55	54	50	71	89.0001	58	55	109	311.001	173	107
Araf	3097	3370.01	3367	3482.01	3254.98	3100.01	3151.01	2997.99	3470.03	2760.01	3270.99	3181.97	3163.02	3207.99	2904.97	2782.01
Cfp	68	59	51	75	57	114	75	81	64	47	42	73	74	98	97	103
Timp1	19	20	11	5	16	5	4	4	59	17	74	34	16	198	206	16
Uxt	138	145	146	126	145	119	109	103	220	109	120	147	140	183	172	257
Cnnm3	529	627	575.002	650.002	674	706	741.003	760.999	694	623.999	681	695.999	617.003	676.001	492.999	753.999
Lman2l	903.001	1179	1192	1162.99	1259	1252	1257	1043.01	1063.99	1067	1353	1109.01	1008	1127	942	852
Mcm3ap	1048	1158	1039	1158	942	1050	1171	1019	1062	936	1227	1064	1158	1259	1051	889
Pcnt	623	666.999	696.002	714	747.999	613	731.002	615.999	747.002	636.999	779	730.001	708.001	679	625.999	461
Mxd1	1009	1220	1313	1067	1158	1123	1155	1116	1206	957	1241	1138	989	1183	1016	1075
Gmcl1	562	639	551	576	642	750	664	665	718	688	785	759	630	687	545	906
Snrnp27	1615.98	1924.99	1745.98	1869.97	1488.01	1745	1687.01	1500.99	1744.02	1433.99	1555.01	1572	1711.01	1912.99	1591	2854
Oas1c	23	31	19	29	23	12	13	10	18	22	30	27	27	53	41	30
Ocrl	1486	1571	1464	1630	1390	1370.99	1540	1348	1465	1344.01	1700	1403	1497	1521	1501	1202.01
Calm1	31364.4	35350.5	33761.7	35763.2	26334.1	27095.4	29225	25528.6	28895.1	24076.9	30479.5	26258.3	28550.7	29856.6	26511.7	44380.1
Agpat3	31758.7	36189.9	35364.3	38900.6	33282.8	33574.4	37376.8	32382.1	34081.1	30742.2	36729.6	31385	24390.4	20423.4	16286.5	20676.6
Sema6b	460.001	550.999	477.999	569.001	423.001	462.999	513.001	418	412.999	408.999	526.998	421.999	486	632	474.998	229
Uhrf1	11	15	19	3	10	5	1	8	17	6	5	4	3	19	19	4
Dpp9	698.999	837.005	808.002	840	876.997	955.998	920.995	798.002	785.997	719.003	943.003	794.999	960.999	955.005	788.997	574
Ramp2	60.866	59.3379	65.0594	74.0194	58.0017	99.8445	60.0058	60.0011	78.0433	48.4183	44.2142	32.0007	35.0007	77.0074	89.1487	89.9028
Lsr	76.3169	73.1071	77.1768	78.4296	94.2353	64.4284	44.3729	82.935	91.7902	73.1367	86.4604	100.142	73.8036	121.87	113.499	75.225
Gramd1a	793.001	1020	1049	1176	1134	995.001	1034	1058.99	1188	860.999	1064	1060	968.003	1060	1003	818.001
Hpn	4	4	7	3	0	5	1	0	6	0	0	1	3	4	2	3
Gabrg1	194	247	238	223	155	189	246	187	180	171	246	216	193	251	185	227
Ckb	20244.3	20538.1	19612.4	23082.8	17985.5	18688.3	18999.3	16741.5	19223	15532.4	18573.8	16807.7	17058	19950.5	16807	24674.5
Sp1	1092	1283	1382	1278	1512	1616	1687	1391	1499	1316	1571	1513	1403	1483	1406	1641
Itgb7	15	8	6	3	3	4	5	0	18	2	2	8	3	8	12	3
Myg1	589	699.117	625.001	700	607	618.126	656.999	610.214	624.104	599.002	608	603.001	673	752.141	679.002	539
Rarg	129	166	184	161	147	131	147	163	202	119	125	208	116	191	194	153
Pfdn5	2894	3772.87	3912.01	3385	2874.01	3057.87	3334	3415.8	3726.87	2980.99	2896	3398.01	2966.99	3149.87	2900	3981.96
Efnb2	668	1020	974	797	779	718	731	787	1001	606	727	769	694	815	866	1285
Rrp15	248	275	237	244	272.999	269	239	286	317.001	245.001	312	271	292	322	347.001	248
Rnd2	1005.04	1162.01	1223.03	1142.01	969.013	1019	1065.03	967.998	1092	888.999	1001.29	917.067	1064.04	947.064	814.41	1470.01
Srr	719.26	1007.21	985.866	876.069	804.039	679.367	860.54	817.968	855.802	756.555	893.434	819.583	897.221	812.521	711.246	757.379
Sync	10.1825	19.1199	14.2124	11.0455	18.1585	5.03551	12	18.0816	17.3656	16.1006	16.0803	11.2053	8.15608	10.1433	12.1975	2.01335
Fndc5	765	767	748	789	641	623	709	605	667	530	699	529	775	753	721	1289
Acp5	8	4	1	2	1	0	0	1	10	1	0	0	3	11	8	0
Cnn1	2	2	0	5	0	0	1	2	0	4	4	48	3	4	0	1
Fbxo9	2572.98	2987.02	2760.97	3059.05	2573.98	2558.97	2727.03	2334.02	2783.03	2286.02	2800.99	2489.04	2954.93	3506.94	3164.96	2257.98
Vps50	918.999	1032	886.999	999.999	959.998	1032	1114	955.005	1030	889.002	1192.01	958.001	1091	1114	918.002	1240
Hars	1137	1311	1347	1513	1214	1157	1215	1109	1209	1106.78	1443	1146	1266.56	1695	1415	1185
Zmat2	2593	3223.02	3057	3063.99	2542	2627	2569.01	2501	2962.01	2411	2720.01	2565.01	2994.99	3611.99	3057.01	3159.01
Ube2c	8	20	5	5	6	5	2	3	10	8	1	6	3	0	2	11
Smg5	1972.99	2264.01	2245	2394.01	2183.99	2127.99	2238.99	2097.99	2147.02	1925.01	2570.01	2181.99	2350	2703.99	2104.01	1106
Cct3	3103.03	3762.04	3878.01	3764.09	3809.04	3961.01	3979.97	3563.98	3910.94	3295.02	3743.92	3768.98	4106.02	4869.95	4264.01	4380.04
Glmp	530.973	732	656.789	696.392	638.554	623	613.907	584	652.751	581	646.043	634.622	569.32	737.141	702.001	826.001
Mef2d	6782.62	7867.47	7690.48	7971.21	9415.49	9574.35	10086.3	8874.19	9335.7	8947.82	10817.5	8721.02	8475.43	10864.2	9324.28	5118.7
Tmem79	13.0266	1	8.21137	7.60811	6.44694	3	4.09297	1	12.2501	3	9.95685	10.3767	12.6792	7.85923	5	0
Snd1	1120	1413.01	1192	1187	1179.99	1072	1214.99	1105	1388	1246	1400	1374.99	1397.01	1856.01	1559.01	975
Col18a1	1359	1648.99	1596	1490.01	1353.01	1051	995.995	1294.01	1605	1079.01	1148.99	1349	1394.99	1345.98	1427.99	749
Slc19a1	294	388	395	352	626.001	594.002	492.999	592.001	482.999	454	526.998	529.001	594	526.002	441.999	538
Kpnb1	4020	5049	5307	4649	4615.01	4312.01	4624	4648.01	5426	4376	5192	5102.01	4692	5657.99	5230	4268
Npepps	3916.05	4857.96	5434.02	4871	5220.1	5203.92	5176.03	4756.97	5174.98	4692.96	5731.96	5076.01	4789.99	5102.03	4604.97	5387
Tbx21	5	4	13	7	11	2	10	5	9	6	3	6	8	8	5	4
Mrpl10	650.994	831	716.988	846.994	652.989	773	770	654	771	690.984	742	727	827	991	802.98	1078.99
Cyp51	1446	1684	1822	1679	1714	1790	1828	1596	1999	1643	1953	1673	1726	2116	1919	1538
Tcf25	6338.09	7377.97	7340.05	7411.92	6465.99	6353	6908.99	6300.97	6673.07	5902.97	6997.88	6005.21	7006	8025.99	6967.14	5846.07
Tubb6	50	263	400	36	208	58	64	351	502	113	213	442	140	407	526	164
Def8	805.001	1037	957.998	962.998	958.003	923.997	1110	874.998	1004	845.994	1047	940.997	966.992	1025	1045	671.004
Meox1	12	7	5	3	12	3	12	2	9	3	7	7	10	19	13	12
Sost	4	6	11	2	9	0	1	3	2	5	4	0	5	3	3	4
Pax9	0	0	0	3	1	0	6	0	1	0	0	0	0	3	0	2
Irx2	79	78	78	82	64	101	92	74	66	60	78	51	101	109	87	124
Col1a1	1	14	16	17	13	8	11	17	17	11	9	39	10	15	15	12
Itga3	307	479.001	484	365.001	351	259	280	394.001	453.999	295	339	394.999	383	447	556	404.999
Sgca	0	4	1	1	6	0	1	1	1	2	0	2	0	0	0	1
Dlx3	5	1	21	5	11	15	13	6	6	9	4	10	15	62	44	12
Foxm1	4	17	10	8	12	9	10	7	14	10	12	18	11	13	20	22
Itfg2	1311.99	1521	1487.99	1542	1444	1528.01	1565.99	1394	1542	1463	1559.99	1536.99	1574.01	1793.99	1513.01	1568.99
Nrip2	383	374.999	389	434	417	373	387	331	365	319	415	319	396	468	373	383
Tulp3	343	454	456	357	389	411	368	414	487	367	497	424	402	527	495	427
Gtf2h4	254	355	253	309	296	298	311	247	330	282	308	288	319	366	277	351.001
Tubb5	8290.13	10472.7	10447.9	9954.04	8400.08	9142.76	9059.08	8904.99	9986.86	8049.78	9326.03	9121	9891.91	13146.7	11794.3	10699.1
Ell2	206	553	672.999	289	460	230	261	638.001	739	309	374	626	330	352	505	724
Jup	491.999	483.001	493	501.999	470.999	411.001	495.999	483	572.998	376	522.002	420.999	561.998	529.999	448.999	548
Fkbp10	141	231	223	133	184	102	108	179	258	153	97	169	142.902	282	295	98
Klhl10	7	11	5	7	3	10	5	5	10	10	3	5	6	8	12	10
Nom1	722	717	787	776	871	783	927	759	859.999	734	842	819.999	828	1034	845.001	587
Ergic1	1554.01	2024.01	1937.01	1960	1894.02	1757	1969.01	1838.99	1885.03	1656	1875	1927.99	1982	2266	2066.01	1630
Tnk1	4	0	2.07856	0	1.11801	0	1	2	1	1.55471e-28	1	0	5.01091e-30	2.10497	0	2.96003
Acap1	1	6	1	1	0	5	0	2	2	4	1	1	5	3	2	0
Tcea3	81	93	119	81	117	99	95	70	93	69	89	89	65	59	36	84
Csn3	0	0	2	2	0	1	2	1	4	1	0	2	3	6	5	6
Ifrd1	1277.07	1530.38	1340.27	1680.07	1594.16	1855.25	1796.1	1638.42	2044.34	1630.53	2228.85	1925.16	1912.05	2183.85	1854.11	1593.72
Stk38l	684.999	897.998	780.002	870.001	802.998	767	884.996	777.003	824.998	728.001	915.994	783.003	836.998	1024	826.002	973
Brpf1	802.999	936.003	948	894.002	1084	1062	1218	989.999	1063	997.999	1325	1068	989	1159	916.999	568
Akr1b3	789.989	1218.91	1017.96	922.963	955.945	786.931	815.95	892.968	1136.92	848.961	841.987	1005.94	867.989	1232.97	1308.93	1406.91
Gstt1	473	493.999	447.001	503	313	383	421	369	476.001	289	400	427.999	324	415	409	623
Gstt3	76	93	92	93	79	74	68	68	97	64	81	79	79	94	100	64
Ddt	804	846	820	931.999	690	697	675	706	882.998	636	692	738.001	741	1007	911	1407
Tat	3	6	0	1	0	2	3	0	1	1	1	1	0	2	0	1
Marveld3	213	294	295	288	252	326	364	262	262	247	262	200	398	671.999	531	193
Ddx18	856.989	1033.95	936.982	981.993	928.002	958.967	1052.93	903.955	1051.93	853	953	870.92	1041.99	1242.96	1082.92	1338
Ubl3	3652	4050.93	3849.91	4126.92	3408	3632.93	3665.99	3340.98	3785.97	3024.97	3728.01	3344.96	3599.91	4003.91	3374.94	6656.88
Gramd3	106	180	177	89	157	65	93	128	178	73	98	144	94	154	143	231
Eef1e1	995.002	1079	1042	1172	991.001	1116	1150	964.001	1119	940.999	1097	987.998	1216	1533	1278	2225
Akt1	2033	2640.01	2370.99	2476.02	2071.99	2139.01	2146.01	2067.01	2387	2002.01	2306	2150.98	2408.01	3134.99	2731.02	2329
Cldn15	9	4	4	13	17	23	10	17	6	13	19	15	8	12	11	12
Il16	4.02205	8.39588	15.061	6	15.9992	2	10.9996	5.99995	3	8	7.99071	6.69534	7.99904	3.7658	7	5
Tcirg1	66	93	66	77	90	81	70	103	91	58	77	91	117	218	224	66
Naglu	202	286	339	273	277	247	267	288	333	265	291	322	337	353	309	252
Coasy	404	569.001	512.001	493	474	457	460.999	472.999	542	470	459	493	508.999	618.998	493	358
Smo	364	520	508	362	401	333	312	374	563	321	356	485	407	405	501	402
Tspan33	185	166	174	162	143	171	172	115	207	140	158	130	157	186	167	214
Crnkl1	833	1098	1059	982	841	959	1109	857	884	746	1040	857	944	1001	1028	777
Rin2	672	805.996	737.996	694.998	575.999	596.001	637.999	628.998	770.001	540	581.998	613.002	608	711	550.002	1019
Folh1	228	296.999	333	355	315	301	330	306	344	224	269	301	257	202	148	338
Chordc1	1028	1415	1437	1288	1521	1714	1662	1429	1477	1349	1822	1361	1370	1645	1449	2087
Rtcb	2590	3218	3009	3010	2620	2620	2796	2574	3040	2541	2996	2750.99	3046.01	3476.01	3099.99	2235
Pwp1	534	714	626.001	652	699	783	756	612	697	623.001	797.001	730	745.999	883.001	695.001	1111
Fbxo7	628	727.998	707.001	739.999	582	626.001	735.002	536	698.999	599.999	695	597.999	700.997	809.001	648	677.004
Capns1	2495	3063.98	2972.05	2778.97	2418.01	2347.99	2465	2463.03	3149	2223.01	2615	2737.03	2836.99	3738.96	3589.94	4873.83
Lrp3	610	710	705.998	718.004	595.999	588.934	557	558	700.002	550.001	608.999	639.001	647.002	723.989	695	692.962
Folr1	400.999	1110	1091	388	848.002	298	259	761	1222	556.999	320	978	296	320	755.001	1063
Clpb	912	1031	1123	1163	970.002	979.002	1167	1032	949	905.001	1035	1030	1031	1142	1038.99	1010
Septin7	5017.22	6068.08	5729.94	5759.08	4938.03	4896.99	5350.17	4871.07	5368.03	4565.12	5420.08	4943.14	4887.98	5824.05	5149.88	5520.09
Zdhhc4	266	393	281	375	414	347	385	350	440	272	361	377	309	414	321	540.999
Rac1	3778.76	4640.14	4637.05	4164.56	3720.1	3762.32	3904.21	4127.94	4579.15	3316.69	3935.64	4074.25	3777.84	4794.43	4672.92	5674.24
Nup214	739.001	798.002	764	850	791.001	831.999	813	824	878.998	879	1080	817	823.998	893	714.001	561
Aif1l	306	345	356	329	254	304	315	266	389	238	368	298	269	278	269	225
Ltbp1	269	326	341	343.999	262	222	194	314	410	279	250	367.999	296	333	399	252
Ugp2	1074	1356	1286	1145	897.993	1056.01	1027	958.003	1124	953	1036	1052.01	1170.99	1384.01	1221.01	1374
Kcnh6	213	296	334	274	242	230	277	271.999	201	257	246	231	258	245	229	98
Trmt1	448	556	548	552	668	573.001	608	592.999	596	478	568	612	601	707	594	494.999
Nacc1	1491	1790	1733	1702	1719	1607	1655	1683	1767	1458	1785	1580	1663	1941	1624	979
Nfix	984	1282	1266	1002	1062	885	1014	1124	1225	918.999	1061	1133	948	1227	1170	1313
Slc1a5	181	177	182	224	190	213	227	220	242	226	264	266	259	276	221	233
Uba1	6592.87	7726.17	8183.29	8121.32	6636.16	6738.77	7497.4	6686.18	7109.43	6439.81	8260.66	6842.95	7285.04	8021.38	6812.16	6948.23
Vwf	86	91	62	89	86	58	59	61	72	62	101	74	151	192	208	79
Siae	207.992	255.884	237.883	200.731	206.107	168.402	200.173	199.084	200.916	195.963	201.842	234.155	172.743	158.099	145.98	233.003
Vsig2	2	3	3	2	3	6	4	8	0	1	3	0	4	6	1	0
Esam	229	248	220	317	259	237	259	216	214	201	257	185	280	350	216	211
Spa17	126	122	117	130	83	86.0668	84	93	108	66	97	117	102	107	80	159
Fam50a	528	624.002	712.998	698	664	679.001	706	630.999	704.999	586.002	768.001	618.001	743.001	895.003	815.997	916.999
Emd	517.587	662.004	610.005	551.649	645	595.009	670.007	640.005	720.004	496.002	705.007	589.014	618.637	794.024	772.005	741.004
Taco1	143.596	182.515	198.957	160	166.788	166	199.802	176.901	185	141.821	164	166.064	208.982	231.907	204	56
Grik3	177	152	219	193	153	137	165	128	163	143	189	156	197	243	191	96
Gria3	842	973.006	943.002	941.001	633.001	782.001	841.001	641	751	671.003	921.997	716	902.001	894.999	780.001	639.997
Npas1	22	23	24	33	19	11	18	7	15	25	17	24	27	27	33	11
Sipa1l2	1124	1232.99	1533	1447	1718.01	1551.01	1691.99	1590.01	1502	1433	1768	1358.01	1188	1175.99	1022	585.999
Ap4e1	242	316	326	303	339	324	402	345	296	337	397	322	309	366	273	84
Blvra	323	397	393	390	257	242	302	299	318	267	260	280	355	394.999	322.999	389
Pdzd4	1070.65	1194.01	1158.99	1227	1044.01	1039	1090.99	959.996	1073.6	943.676	1155.99	989.998	1211	1337	1154.51	781.907
Srpk3	21	20	16	23	14	17	28	25	11	36	27	23	35	65	55	27
Idh3g	1520	1790	1646.01	1759.01	1549	1598.01	1739	1525.01	1904.01	1352.99	1617	1685.99	1847.01	1954.02	1850.98	3464.97
Pnck	338	349	334.999	364.999	261	340	339.001	317	324	234	293	259	314	305.999	273	323
Ssr4	700.001	810.001	725.999	757.999	769.999	749	787	811	922.002	742.001	822	897	814.001	1133	1127	1046
Bcap31	1487	1795	1584	1632	1405	1503	1478	1289	1791	1278	1562	1423	1539	2031	1754	2011
Fam98a	1301.98	1478.99	1371	1312	1369.98	1388.99	1534	1267.02	1386.01	1290.01	1569.02	1411.01	1461.99	1724.99	1453.01	1573.98
Ltbp2	325	335.999	337.823	314.909	310.866	259	187	343.001	358	245.687	238.756	312.855	412.884	323	307.999	253
Kmt2a	2846.01	3605.99	3918.99	3793.99	4331.08	4629.13	5224.04	4263.95	4166.07	3954.96	4313.07	3813	4041	4513.85	3895.98	2549.01
Ift46	873.998	916.001	932.001	981.004	850.001	850.999	891.001	844.004	952.999	840	919.001	929	894	1050	907	1060
Tmem25	491.001	485	478.001	580.999	466.999	345	462.001	406	436	373.999	415	388	440	520.999	427	520
Cd3g	2	7	1	0	1	0	0	0	0	0	0	0	0	0	0	4
Trappc6a	241	286	235	274	168	195	158	171	227	166	148	221	201	196	233	265
Supt6	3024.31	3508.01	3766.64	3515.71	3620.8	3735.11	4096.28	3735.3	3753.42	3716.49	4554.11	3892.6	3596.49	3938.12	3292.03	2257.1
Spag5	161	440	373	236	450	263	275	413	514	300	255	462	208	200	373	328
Foxn1	5	2	1	3	0	0	0	3	1	1	0	3	1	0	2	1
Unc119	33966.8	37711.9	34531.6	37440.2	30470.6	33546.2	33525.5	29244.3	36735.7	30167.7	33113.7	30611.1	31909.5	28418.1	22363.5	40957.4
Rab34	165	235	213	168	229	178	175	237	243	155	149	243	214	298	325	377
Sdf2	1466.74	1849.02	1761.46	1631.3	1524.15	1681.89	1547.82	1411.67	1633.55	1423.44	1522.76	1525.49	1529.47	1834.98	1572.02	1860.87
Ccne1	84	78	112	78	59	73	84	62	60	82	92	74	98	121	97	73
Hsf2bp	14	10	6	8	14	10	10	8	9	4	14	8	14	3	4	8
Bbc3	37	55	53	39	51	32	54	31	41	24	35	35	68	88	114	25
Mybpc3	5	3	6	0	0	1	4	2	3	5	4	3	1	1	2	0
Psmc3	3522.99	4168.07	4296.98	3872.01	3249	3227.02	3390.03	3282.02	3968.98	2954	3361.01	3663.01	3638.97	4439.97	3872.99	3344.97
Acp2	1242.2	1456.37	1257.57	1421.92	1157.06	1206.99	1295.33	1128.72	1357.44	1103.9	1237.61	1315.33	1483.7	1379.22	1280.78	1352.51
Rapsn	17	46	65	23	32	10	13	42	66	26	26	70	22	13	50	30
Slc39a13	414.999	577.998	554.999	467	574.998	572.001	512	528.998	719.002	496	510.001	626.997	501	682.001	566.998	517.998
Celf2	4165.95	4792.1	4794.98	5067.98	3957.08	4130.99	4616.97	3735.03	4442.03	4063	4641.99	4243.05	4467.97	4660.96	4206.02	8464.71
Nr1h3	61	58	78	84	71	75	78	54	70	52	81	52	83	82	97	39
Ddb2	382.79	445.64	431.428	481.077	490.937	513.997	512.679	483.285	449.575	352.103	525.395	422.682	434.295	458.794	415.21	654.5
Spi1	5	9	15	11	19	8	8	6	16	8	7	15	7	40	26	7
Sf3a1	1744	2172	1954	2124	2295	2320	2434	2157	2107.01	1976	2567	2071	1872	2399	1980	1622
Stat6	187	164	168	186	166	140	154	133	170	147	181	207	175	246	207	145
Clgn	134	149	116	145	97	128	111	93	118	118	118	104	134	138	133	119
Napsa	4	0	1	0	2	0	4.14709e-15	4	0	0	0	2	1	1	7	1
Vrk3	729.002	961	878.001	924	865.995	935	879.999	840.001	899.001	831	917.001	905.003	966.999	1257	1087	847
Smg9	532.001	524	456	580.999	512.001	534	603.999	532.001	563	459.999	548.001	562	568.001	612.001	564	321
Paxip1	561	648	582	723.001	700	727	767	683.999	749	690	831	734	733	730.001	701.001	545
Rmnd5a	4825.9	5702.01	5813	5635.99	5065.01	5040.06	5629.88	4999.01	5532	4621.98	5363	4944.02	4773.98	5007	4339.01	3653.95
Mov10	50	58	67	42	49	37	29	46	53	58	53	59	51	79	81	58
Ppm1j	387	506	422	504	346	344	372	301	291	293	322	354	272	377	318	309
Rhoc	483.002	580	567.001	484	503.001	396	392.001	484	609.998	375	456.999	571.999	601.998	1071	927.002	829.005
Tead3	146	193	174	190	241	260	234	241	231	202	228	259	298	593	560.001	130
Ppard	627	732.999	723.002	723.001	853.001	871.001	933.003	864.002	877	775.002	926.003	870.002	822.001	1255	1081	504.999
Def6	15	16	11.327	17	5	10	5	13	11.616	17	13	20	21	10	16	9
Peg3	2389.96	2976.04	2856.03	2905.98	3078.04	3031.99	3248.99	3005.05	2744.91	2446.03	3342.06	2739.97	2551.01	2771.91	2521.99	2886.05
Zim1	84	80	105	71	89	92	137	78	57	57	87	68	58	56	48	85
Metrn	492.999	492.344	505.929	538	423.539	445	416	405	537.001	295.759	367	418.602	359	411.858	365	405
Lmf1	101	177	103	120	114	95	110	102	139	121	135	94	107	149	120	157
Ciao3	485.927	616.751	539.282	599.075	605.911	657.75	580.286	497.522	585.639	508.523	558.588	514.431	634.626	628.973	569.649	539.314
Angptl4	7	26	19	8	21	3	13	24	31	10	16	35	20	54	48	9
Dbf4	37	39	41	32	36	51	37	42	47	31	53	70	46	62	56	64
Daxx	753.998	797.001	1008	890.999	1013	1065	981.996	868	1115	1083.01	1237	1050.99	1163	1989.99	1692.99	836.996
Cd320	214	302	318	293	311	332	294	288	269	198	267	294	311	419	346	481
Ipo4	761.004	853.61	1034.51	899.882	863.83	866.661	847.362	876.112	999.554	807.179	1037.86	850.676	999.557	1424.93	1278.46	802.706
Tm9sf1	613.287	724.353	671.956	601.278	637.179	659.352	656.405	672.816	752.14	631.839	702.53	645.898	675.721	817.322	728.757	527.626
Rec8	157	242	145	206	194	132	133	193	133	105	198	132	174	157	114	176
Irf9	282	299	309	264	327	394	295	310	377	389	445	327	1081	4141.92	3674.06	668.001
Gmpr2	295.644	389.585	327.72	296.544	338.925	356.585	332.308	314.228	392.511	322.142	358.349	358.25	383.733	441.607	432.088	365.235
Mdp1	972.999	1144	1060	1047	1126	1115	1232	1007	1197	961	1153	1032	1076	1378.99	1083	1123
Dhrs1	671.998	812.005	788.005	738	733.003	692.998	634.998	642.002	776	576	634.001	826.998	846.997	1425	1488.99	1211
Ncan	132	160	141	172	93	114	132	77	115	113	128	122	144	188	179	98
Tmem161a	345	410	429	358	479.999	383	365	424	411	333	352	447	402	448.001	369	156
Armc6	279.915	344	357.145	313.278	343.282	309.556	389.747	300.072	329.285	274.769	326.697	318.847	349.294	502.952	338	161
Borcs8	312	390	427.999	327	379	338	377	370	357	289	350	320	382	452	374	384.001
Slc25a42	284	364	343	360	379	380.999	425	360	346	331	337.999	329	332	323	276.001	264.001
Snx9	406	545	446	419	379	391	405	441	449	396	418	438	400	543	452	429
Ranbp3	1674.99	1978.01	1732.01	1913	1820	1900.02	1924.99	1834.98	1998	1695.01	2082	1848.99	2014.98	2238.02	1834.01	831.003
Ndufa11	1132	1347	1405.99	1299	1158	1059	1176.99	1075	1231.01	959	1149.01	1175	1111	1425.99	1184.01	1388
Bmp8b	4	2	0	0	3.66401	1	0	1	0	2	0	3	3	8	0	1
Nr2f6	242.385	276.379	332.028	261.031	295.087	278.48	215.065	305.842	390.985	240.506	272.245	279.984	276.555	322.795	245.937	293.947
Use1	1241	1564	1490	1437.01	1303	1403	1361	1407.01	1619	1247.99	1433	1424.01	1445	1510	1302	2210
Ocel1	206.616	245.621	254.972	327.969	288.913	319.52	285.935	255.158	224.015	263.494	269.755	240.016	234.445	329.205	248.062	154.053
Dyrk1b	349.999	447.999	426	486	665.001	593	567.998	598.999	576.998	559	622.999	567.002	575	579.998	453.999	471.001
Braf	1917	2463	2447	2625	2722	2674	2925	2519	2711	2355	2665	2599	2258	2494	2295	3382
Ndufb2	1409	1586	1452	1513	1245	1389	1387	1301.01	1431	1232	1343	1417	1411	1845	1405	2118
Hltf	1070	1513	1562	1522	1667.01	1631.99	1634	1626	1386	1264	1773	1415.01	1128	1411.99	1221	1044
Prpf6	1559.98	2012.05	1902.02	1858.98	1857.01	1909.99	1896	1745.01	1831.96	1715.01	2070.02	1865.99	2214.02	2428.97	1939	1029
Rgs19	61	94	70	69	71	69	64	52	77	67	74	74	79	101	100	171
Rgs20	1276.01	1415	1354	1393.99	1232	1278.99	1432	1152	1269	1274.01	1322	1090	1151.01	1410.99	1152	741.995
Abhd3	399	448.001	529.002	522.997	575.997	613	570.002	507.001	563.997	477.999	682.998	517.003	488.001	540.001	414.999	830.997
Snrpd1	1137	1546	1409	1392	1287	1304	1221	1162	1325	1205	1327	1260	1339	1725	1519	1117
Tchp	506	607.998	500	566	644.999	678	694.998	585.999	659.001	653	713.001	618.998	656	684.001	579.002	520.999
Tiam1	468	441	573	614	498	430	526	412	448	437	618.001	469	518	523	472	336
Tsc2	1346.82	1635.39	1700.23	1694.95	1591.16	1500.23	1722.65	1569.43	1544.09	1523.49	1797.14	1626.29	1601.84	1669.16	1470.2	1869.22
Rpl3l	1	0	1	2	0	0	1	1	0	0	0	2	1	0	0	2
Slc9a3r2	414	450.999	374	433	378	409	448	392	345	315	374	351	340	441.999	351	427
Puf60	2881.01	3441.94	3178.91	3394.99	3112.96	3168.95	3233.01	3010.03	3529.96	2873.96	3322.98	3068.97	3576	4162.95	3512.07	3488.07
Golga2	1642	1824.99	1785	1842.99	1733	1644	1921	1669.99	1864.01	1590.01	1837.99	1719.01	1892	2039	1653.99	1085
Uck1	867.001	1095	1053	1060	886.999	1024	1063	924.001	1084.01	906.001	1047	960.999	1114	1298	1057	1237
Scin	11	14	3	21	4	10	14	16	13	9	4	19	11	15	13	13
Ikzf4	237	270	307	242	194	225	223	229	309	196	292	250	291	544.001	477.001	223
Mien1	1063	1317	1195	1195	934	1007	1055	959	1236	875	982	975	1106	1343	1152	1697
Pon1	4	1	51	1	14	33	9	0	17	26	15	2	7	8	34	17
Axl	350.999	355	283	373.001	274.001	319	284	292	349	275	345	311	432.001	1229	1140.01	401.001
Tgfb1	17	74	84	22	72	24	31	71	93	46	26	83	19	41	82	92
Ccdc97	1079	1333	1146	1291	1132	1171	1316	1167	1181	1094	1307	1224	1370	1398	1330	1014
Zfp40	296	407.999	335.999	351	364.001	356.999	362	360	340	286	379.999	308.999	328.999	329	355.999	429
Akap8l	1001	1371	1290	1291	1569	1435	1423	1363	1429	1275	1424	1548	1287	1400	1303	1027
Shh	164	128	156	162	137	152	190	131	138	149	147	132	196	212	184	144
Pdcd2l	333	388	308	400.001	404	355	409	351	426	307	377	382	419	529	406	500
Gtf2f1	1357	1644	1519	1595	1462	1550	1530	1410	1657	1280	1482	1444	1754	1967	1605	1015
Clpp	827	917	935	1039	884	939	942	771	1001	801	937	841	984	1103	1016	935
Alkbh7	407	493	469	432	444	548	580	444	572	405	494	476	493	454	370	545.001
Pspn	3	3	3	1	6	7	0	1	3	4	0	3	1	1	0	5
Dennd1c	7	2	1	3	3	5	7	0	2	6	4	3	4	2	6	5
Med6	824	1093	876.002	920.998	928.005	959.002	892.004	795.002	960.997	823	926.001	936.002	1011	987.995	877.001	1364
Prkd1	650	749	859	841	971	1034	1052	947	942	870	1097	964	700	768	674	923
Lcp2	10	11	7	5	4	11	3	3	10	20	4	14	22	18	21	9
Cse1l	2195.99	2652.02	2619	2604.97	2415.99	2473.97	2583	2460.99	2615.01	2271	2869.01	2438.99	2614.01	2840.01	2573	3104.98
Naa20	1175.99	1331	1252	1287	1086	1215.01	1248.01	1074	1326	1084	1110	1130.01	1251	1341	1273	1074.99
Prkra	485	551	466	543	400	370	407	408	491	367	476	452	395	581	440	533
Fkbp7	54	80	67	49	58	55	55	73	73	43	58	94	45	60	75	98
Plekha3	1077	1296	1141	1150	1056	971	986	1002	1036	984	1044	945	1115	1221	1180	1468
Ykt6	1761	2055	2143	1862	2065	1773	1942	1821	2196	1799	2067	1998	2086	2359	2169	1822
Baz1b	3248.02	3606.99	3864.98	4130.02	4263.98	4014	4521.99	4004.98	3777.02	3772.99	4606	3760.02	3895	4304	3641	1974
Pex6	853.994	1035	891.992	936.992	814	847.004	871.994	795.002	928.005	733	879.003	768.001	888.996	1087.01	799.006	602
Mrpl2	584.001	704.001	606	674.003	611	614.001	653.002	613.001	743.001	650	598.998	673.999	668	817.004	683.998	593
Mea1	1074	1417	1383	1282.99	1167	1201.06	1190	1117	1268	1141.17	1074	1075	1241.09	1525.99	1219.01	1297
Gnmt	16	39	19	18	29	26	33	24	37	33	19	28	21	28	8	37
Grin2d	162.49	180.217	212.509	229.846	127.236	137.495	126.479	126.481	135	111.257	119.215	99.2425	139.201	149.674	103.425	220
Kdelr1	872	1090.01	1091.99	1057	954.999	994.005	859.005	1049.01	1203	813.997	903.002	914.995	958.993	1200	1094.99	767.002
Tmem143	377	440.999	390	464.999	338	336	352.001	333	344	333	398	334	403	422.999	357.001	339
Pdxk-ps	5	2	0	0	3	3	2	1	0	1	2	1	4	6	5	0
Ggct	292	292	240	292	288	296	291	251	350	262	291	301	312	387	316	295
Jag2	426	474	496	628	476	453	510	504	460	407	479	466	521	571	590	302
Btbd6	352	408	359	421	372	407	389.001	365	395	334	371	401	419.001	396.999	372.001	409
Nudt14	265	331	262	302	215	201	195	215	294	197	212	221	236	276	238	285
Epdr1	536	876	794	693	650	589	602	691	816	577	613	726	629	772	778	1027
Flii	1045	1186	1194	1265	1265	1094	1232	1070	1233	1071	1389	1168	1328	1540	1388	903.999
Top3a	150	207	214	193	227	202	212	197	234	195	250	227	187	264.001	209	77
Atg4d	765.893	887.461	829.368	945.383	919.815	891.526	898.45	824.537	864.338	712.948	836.937	785.667	895.824	935.988	749.458	1116.2
Qtrt1	134	156	119	174	176	249	192	180	209	192	235	222	189	197	163	154
Plin4	22	57	60	65	70	41	55	107	68	23	28	82	52	126	98.0001	31
Hdgfl2	1214	1342	1353	1459	1534	1551	1538	1473	1666	1359.01	1688.99	1616	1455	1640.01	1465	803.999
Chaf1a	189.43	254.821	206.564	219.046	190.585	259.056	279.374	244.304	249.372	262.188	288.176	278.006	336.511	279.592	278.249	114.781
Adprh	1664	2023	1655	1856	1582	1538	1721	1475	1780	1612	1783	1603	1954	2268	1852	2678
Tmem39a	160	263	190	246	279	223	233	252	228	193	237	261	219	244	260	309
Timmdc1	257	411	327	312	313	372	358	319	333	304	287	333	349	418	325	476
Pla1a	4	1	3	5	1	2	3	7	4	2	0	6	8	5	5	2
Mcm2	252	396	301	316	245	280	283	246	335	326	316	286	345	437	363	230
Tpra1	394	469	454.001	475	465	440	455	450	471	312	391	474	365	528	458	610
Nab1	657	850.995	847.008	729.002	669.002	730.002	690.003	627.998	948.005	658	783.995	686	778.999	892.993	772.006	686.003
Adgre5	40	36.826	30	39	27	29	30	26	19	20	35.899	42.7511	29	56	46	26
Il17ra	94	114	100	89	71	122	91	105	122	135	112	120	121	138	137	75
Lamb1	301	498.002	452	314	415	268	295	351.999	420	303	254	460.999	287	246	319	268
Kcnn1	254	353	307	359	287	302	300	273	316	255	338	263	299	305	267	298
Arrdc2	153	174	186	192	238	258	238	215	176	171	164	190	207	220	203	152
Ppp1r17	401	448	475	518	448	414	404	380	461	371	377	432	483	456	405	515
Cd36	76	81	89.9999	111	84	93.0001	65	49	82	62	79	81	34	36	40	49
Map2k7	1747.91	2094.17	2086.01	2302.26	2338.78	2122.42	2256.3	2209.9	2070	1999.48	2381.36	2295.13	1979.37	2344.98	1975.98	1114.24
Timm44	1080	1301	1408.01	1438	1504	1502	1436	1390.01	1435	1297	1527.99	1378.01	1410	1268	1064.01	1430.01
Ap2a2	8307.97	9643.93	8984.95	10057	8302.98	8439.02	9257.03	8035.97	8703.94	7604	9691.01	8004.99	8231.98	6742.01	5833	8154
Pnkp	351	411.999	382	396	424	400	508	428	422	415	437	440.001	403	490	369	442.001
Med25	745.999	896.999	829.999	820.001	979	972	993.001	871	1012	838	990.999	952.999	877.999	1065	923.999	1299
Bcam	326	362	386	368	331	263	318	296	422	277	292	305	322	459	424	317
Clptm1	3889.03	4278.96	4192.96	4477.01	3431.03	3557.05	3782.97	3430.97	3920.03	3251.99	3965.02	3418.04	3978.03	4341.02	3613.98	4435.01
Relb	75	37	43	56	54	50	50	53	107	56	106	98	76	210	215	70
Tomm40	863.004	884.997	952.005	873.003	806.006	835.999	817.002	809	887.005	678.998	896.003	756.997	920.998	1220.01	906.989	856.829
Apoe	19508.2	22419.2	19365.3	20312.2	17265	18602.6	16208	17721.1	22935.7	15828.9	16088.2	18411.5	17818.5	17792.6	15650.1	12355.5
Hbp1	1045.86	1363.73	1292.52	1303.91	1319.41	1199.11	1334.12	1447.96	1482.46	1160.04	1427.47	1376.09	1193.14	1201.32	1295.46	1040.39
Prkar2b	803	912.005	941.001	857.001	837.006	809	929.002	863.997	885.002	725	867.999	798.001	788.999	829.997	842.998	996.993
Cdkn1b	3044.98	3551.96	3549.99	3502.93	3355.99	3446.04	3761.99	3188.96	3341.95	3033.02	3866.04	3386	3462	4145.04	3407.01	2868.99
Klf4	59	45	76	71	73	33	39	46	97	41	45	64	46	45	92	65
Ap1m1	1179	1403	1269	1451	1379	1466	1464	1332	1441	1211	1485	1396	1497	1589	1342	1324
Rab8a	1463	1800.99	1672	1624	1508	1610	1702	1360	1563	1327	1669	1530	1676.01	1879.01	1736	1464
Hmgn2	9509.87	11279.7	9995.85	11008.1	8495.02	9101.87	9654.07	8797.79	9836.12	7704.43	8300.46	8016.23	10331.3	8078.37	6843.8	18517.1
Fam32a	1626.99	2185.98	1849.01	1828.02	1727.02	1612.99	1760.98	1566.99	1875.99	1805.01	1722.99	1868.99	1870.01	2088.02	1742.01	1037.01
Elf3	261.001	97	139	98	122	111	63	70	319	103	112	155	99	262	119	71
Stard3nl	457.999	542	531	575.001	524	524	531	523.999	553.999	448	535	519	475.999	592.999	556	1059
Stk11	2354.99	2662.01	2534	2788.02	2635.99	2516.97	2673	2542	2794.95	2448	2983	2812	2966.02	3462.96	2803.98	1494.95
Efna2	102	101	96	110	92	96	97	98	117	74	92	92	89	105	108	94
Atp5d	2405.02	2795.97	2669.96	2757.01	2127	2287	2240.02	1996.01	2482.01	1932.02	2216.05	2313.99	2554.97	2987.06	2551.05	2667.01
Ppp5c	1646.99	2046	1787.99	1988	1729.01	1854	1717.99	1700.01	1834	1691	1759	1653.99	1871.02	2079.01	1835.02	946
Cdk12	697.001	841	983	822.999	1065	1066	1247.01	954.002	1005	982.998	1234.99	1017	931	1048	909.002	427
Lipe	249.91	224.776	301.847	223.78	222.848	196.725	269.856	241.756	266	226.676	291.044	213.879	199.871	277.963	193.635	114
Pafah1b2	4592	5328.99	5105.01	5250.99	4359.01	4436.99	4853	4291.98	4982.02	4123.01	5049	4544.99	4799.99	5394.98	4770.99	5854
Tbc1d8	1574.77	1911.04	1880.49	2116.52	2055.52	2061.69	2146.51	1917.37	1855.21	1849.17	2216.63	1973.26	1944.48	1610.54	1428.08	2371.21
Cnot11	873.997	922.993	854	940.995	837.004	956.007	1040	924.999	1138.99	920.004	980.005	950.999	1097	1064	1002	882.999
Slc2a3	2164	2479.02	2568.99	2746.91	2274.98	2325	2567.02	2082.96	2118.97	1950.96	2503.95	2048.05	2466.04	3098.08	2465.04	2135.99
Foxj2	912.006	987.994	1072.99	1142	1209	1200	1197	1001	1135	1015	1287.01	1192	1024	1083	1012	640.997
Sri	506.999	962.993	889.999	504.002	562.999	475	479.999	681.999	1020.01	547	467.999	887.002	587.999	945.996	1056	1181.99
Dgcr2	1825.61	2087.75	2020.69	2072.81	2090.76	1957.38	1955.49	1834.08	1997.94	1704.01	2214.88	1853.75	1971.77	2174.4	1897.24	1555.3
Irf3	639.001	866.001	805	920.999	1039	1203	1022	894	1012	852.999	1072	966	931	1156	908	680
Bcl2l12	16	22	12	20	17	9	14	18.9981	21.4857	15.9896	13	17.2691	11	18	25	19
Zfp959	226	259	259	222	245	297	272	278	334	281	343	320	322	363	299	445
Mpnd	838	1043	1064	1052	822.001	846.002	746.001	859	1094	727.002	819.002	925.998	915	1399	1183	806
Sh3gl1	726	824.002	802.999	740	870.001	871	789	878	867.998	665.001	816.003	786.003	823.001	1023	800.003	975.999
Ebi3	19	15	13	12	8	11	11	5	10	15	11	8	15	14	9	23
Yju2	391.999	399.999	407.001	376.978	370	455.999	453.999	419	427.001	426	419	470.999	510.001	502	452.001	320.453
Ranbp2	3916	5158	4858	5024	5075	4916	5517	4858	4930	4529	5499	4770	4552	4929	4293	3864
Edar	2	1	2	2	2	0	4	0	4	0	0	1	0	0	3	0
Grk5	402	431	561	538	438	450	475	453	447	367	555	411	435	419	388	518
Dvl3	813.003	914.997	961.996	878.002	967.996	954.001	1031	994.003	1018	852	1019	1038	971	1005	928.998	893
Abcf3	1325	1749	1598.01	1682.01	1735	1562	1719	1492	1699.01	1550.01	1755.99	1526.01	1737	1846.01	1659.99	1571.01
Eif2b5	1059	1384	1292	1242	1134	1132	1244	1185	1275	1073	1233	1257	1229	1513	1321	1055
Cyth2	1612	2112	1958.01	2016.99	1703	1750.02	1946.98	1676.95	1780	1499.99	1963.09	1710.98	1576	1644.01	1537	1517.01
Sult2b1	17	20	14	18	22	9	13	16	18	24	17	21	22	18	13	21
Car11	448	467	418	491	402	419	454	410	479	402	483	393	458	548	496	672
Dlgap1	1898	2172.96	2094.99	2187.98	1679	1820.01	1948.01	1602.01	1782.02	1704.01	2114.02	1732.01	2022	1985.02	1646	3513.88
Plag1	117	102	103	102	154	86	169	137	114	123	159	115	113	101	110	41
Hck	9	20	17	1	13	6	6	12	13	18	8	24	11	42	31	12
Mrpl4	368	437	435	444	478	457	482	445	513	381	449.001	451	445	497	499	873
Keap1	1174.81	1389.84	1404.89	1440.9	1181.88	1326.98	1310.96	1072	1394.94	1119.94	1367.94	1335.97	1404.99	1755.89	1531	1249.99
Ap1m2	9	3	7	7	7	3	0	6	4	5	6	12	10	13	2	8
Glg1	3327.98	3717.02	3963.97	3760.98	3116.98	2994	3494.02	3123.01	3150.99	3100	3947.02	3450.98	3363.01	3434.01	2929.01	709
Atp8b3	12	6	9	20	10	6	8	6	4	12	7	6	8	14	6	14
Btbd2	1253	1242	1262	1291	1247.01	1217	1351.01	1209	1367.01	1072	1257.99	1234	1340.99	1448.99	1170	1801.01
Csnk1g2	1421	1784	1725	1706	1608	1644	1596.99	1547	1631	1400	1512	1602.99	1689	1829.01	1594	1254
Abhd17a	843.006	993.994	949.994	931.995	919.008	867.005	965.994	840.004	1070.01	765.003	904.998	849.996	991.999	1071.99	916.003	915.996
Mob3a	194	256	277	246	239	281	276	226	287	248	286	205	244	301	262	212
Cacnb3	774.999	835	839.003	878.997	762	754.997	840.998	719.002	717.999	713.001	777.004	685.999	860.001	1099.99	841	962.998
Ccdc65	105	109	110	120	134	113	134	117	120	110	99	107	137	120	101	162
Fkbp11	23	25	15	20	23	23	20	12	21	21	24	27	14	40	38	15
Ddx23	2907.99	3446.03	3159.96	3191.02	3144.03	3127.01	3229.98	2893	3452.98	2990.99	3470.02	2976.01	3450.93	3520.96	3078.01	1609
Pld3	2254.02	2535.98	2319.98	2774.05	2416.02	2364	2458.01	2212.05	2339.98	1871.02	2419.02	2157.02	2403.05	2701.02	2167	1963.02
Grik5	1005.99	1082	1017.01	1041	970.008	937.999	1020	899.004	936.003	772.998	912.996	835.998	963	1165	959.999	513.998
Cd79a	0	1	2	0	1	1	1	1	3	1	8	1	4	3	1	1
Rabac1	3167.02	3457.01	3374	3481.02	2740.99	2819.01	2837.01	2637.01	3297.01	2580.02	2780.01	2848.97	3227.99	4088.05	3333	2809.03
Etv3	690.001	829.005	851.005	762	846.005	714	865.998	795.995	795.997	729.001	914.987	798.997	736.005	960.977	823.997	647.003
Prkcsh	1657	1937.99	1928	2038.98	1832.99	1759.99	1823	1637.99	1762	1686.99	1715.99	1648	1825	2098.01	1830	1798.98
Elavl3	2163	2352.99	2446	2606.02	2036.99	2120	2399	1953	2117.01	2024.01	2284.01	1947	2298.01	2574	2004	3000
Rab3b	95	219	185	160	182	87	113	147	217	168	106	192	104	131	172	237
St8sia6	78	59	55	64	52	40	45	31	73	40	52	62	43	60	44	87
Fcgrt	243	228	256	206	210	182	199	230	276.001	214	227	271	205	255	291	218
Nosip	1162	1191	1078	1257	1029	1049	1107	1024	1191	910.999	1014	1056	1182.99	1343	1087	1117
Pih1d1	326	410	387	388	306	327	347	328	398	294	324	375	419.999	648.999	552.999	375
Rps11	3969.07	5552.89	6081.07	4841.1	4243.9	4481.98	5109.92	5097.95	5767.99	4287.04	4789.03	5054.08	4661.92	5297.05	4928.84	9333.79
Supt5	2590.01	3151.05	3120.1	3178.96	3111.72	2988.98	3285.98	3080.04	3132.08	2647	3299.08	3045	3063.98	3464.75	2759.94	2049.98
Dll3	5	12	8	5	16	4	10	14	18	9	21	15	14	8	8	12
Paf1	1508.99	1911.01	1654.02	1721.02	1489.99	1695	1632.02	1514.01	1687.01	1480	1698.01	1648.01	1780.01	2040.02	1715.98	1565
Timm50	487	601	564	517	575	616	644	550	711.999	525	552	525	637.001	761.999	691	700
Med29	209	269	279	251	236	214	296	256	311	193	249	214	253	353	298	310
Bicd1	860.999	897	865.001	883.999	786	828.001	895.001	744	897	674	894.999	751	757.999	861.001	743	1167
Ncstn	1121	1473.01	1296.99	1206	1223	1081.99	1188.01	1242	1481.01	1131.99	1308	1273.99	1222.99	1289	1152	1124.99
Pex19	1450.99	1828.99	1703	1855.98	1479	1420	1520.01	1469	1702	1464	1502.01	1607.01	1661.99	1877	1750	1948.98
Phyhip	449	549	521	610	376	446	446	412	489	389	483	393	501	493	419	310
Crhr2	33	18	29	40	31	24	34	25	38	19	17	18	36	38	54	34
Cyp4f18	2	1	4	1	0	0	0	0	3	0	0	1	3	5	1	0
Impdh1	12003.8	13107.8	11707.1	13785.3	10866	10871	11793.7	10614.3	12000.5	9715.73	11127.9	10173	9229.74	8811.75	7060.98	7372.95
Dusp3	1741.99	2091.98	1981.99	2113.98	1661	1733.99	1811.02	1655.02	1767	1425.99	1892	1638.99	2001.01	2160.03	1917	2678.75
Prodh	193	319	236	276.999	193	265	230	261	278	223	256	262.001	328	354.999	262	254
Ess2	488	570	506	515	566.002	553.999	638.999	543	599.999	478	580.998	530.001	603.997	590.002	554.998	549.003
Slc25a1	268	303	323	265	231	256	246	249	310	242	205	320	268	388.999	328	287
Dgcr6	563	572.999	602	505.999	571	494	522	477	635.999	460	435	569.999	530	609	574.998	506.001
Ddr1	2106.99	2657.02	2645	2333.01	2473	2066.99	2192.01	2234.99	2750	2035.01	2349	2360.01	2227.01	3727	3377.01	1721.99
Ier3	1010	1210	1163	1274	1155	1198	1249	1058	1424	1125	1401	1198	1321	1892	1771	875
Fosb	47	57	80	71	100	133	125	121	102	77	132	114	140	469.999	415	87
Klc4	1207.99	1275	1476	1482	1412	1498	1341.99	1322	1460	1149	1418	1269	1459	1473	1174.99	1035
Ercc1	272	329	298	320.999	311	358	296	300	311	264	321	318	338	408.999	342.001	319
As3mt	1090.01	1285	1179.99	1213	1022	1044	1154.99	952.005	1185	1003	1208	1025	1217	1163	1105	1048
Homer3	482.907	551.8	558.554	575.739	534.754	485.759	581.554	585.391	627.934	438.458	546.589	532.457	490.955	525.348	404.538	211.208
Crtc1	951.993	1105	1163.99	1169.99	1142.01	1005	1245.02	1114	1088.99	956.993	1224.02	1060.99	1127.99	1241	972.994	718.005
Rnf215	257	353	311	388	400	479	381	373	391	349	431	382	424	503	411	437
Sec14l2	851.999	992.994	1142.01	1116.99	1159.01	1211.99	1185	1134	1194.01	1044	1218.01	1126	1045.99	1086.99	910.004	653
Aven	236.462	230.592	246.819	247.031	348.486	290.253	287.773	285.494	298.929	246.964	275.434	263.714	262.652	302.933	316.612	489.335
Cp	4646.96	5953.98	5597.02	4835.99	4429	4078.99	4188.98	4740.06	6875.97	4678.97	6073.93	5726	7703.97	17449	16975.3	7175.04
Crot	1257	1422	1456	1349	1265	1355	1227	1157	1447	1189	1534	1372	1263	1790	1423	1285
Rps6ka1	161	165	148	168	129	116	129	125	166	112	130	191	191	253	201	108
Calb2	8069	8572.95	8234	9450.45	7351.34	7871.39	8209.94	6866.86	7465.31	6981.84	8193.23	7143.32	8887.33	9209.8	7934	10010.2
Snrnp200	4275.02	5129.99	4747	5334.98	4115.98	4171.03	4774.97	4029.98	4292.02	4186.98	5125	4304.99	5175.96	5210.05	4012.99	3561.99
Ciao1	1008	1386	1352	1282	1146	1233	1301	1112	1261	1108	1231	1100	1375	1475	1272	1328
Has1	3	6	4	2	3	4	2	0	2	1	0	9	3	12	14	3
Taf6l	278	326	293	356	414	443	408	358	386	353	410	350	415	401	411	428
Insig2	1199	1321	1307	1458	990.001	1198	1191	1080	1276	1097	1251.99	1233	1315	1518	1252	973
Kpna6	2331	2771	2680	2662	2410	2423	2653	2413	2604	2346	2885	2564	2611	2760	2342	1827
Man1a	284	329	374	348	315	258	284	309	320	260	304	233	402	395	374	551
Itpkc	250.741	343.514	286.437	212.983	300.963	288.483	307.261	320.351	319.499	271.033	349.909	273.739	363.799	399.173	325.859	68.9305
Coq8b	191	275	263	272	335	322.376	310	274	312	292	374	340	349	519	441.999	331.001
Brd8	2091.01	2486.01	2249.02	2357	2311.01	2301.01	2447	2100	2461	2170	2669.98	2357.01	2361.99	2763	2200.01	1683.01
Kif20a	13.4056	18.5402	15.0308	19.1437	23.5864	20.9231	10.1795	17.2058	33.1395	9.07064	21.2129	24.4443	18.5225	5.22877	16.7676	24.5804
Farsa	841.999	1055	886	1119	1304	1132	1188	1082	1268	1003	1206.01	1113	1120.99	1324.01	1261	925.996
Gcdh	215	327.001	304	320	338	299	296	325	361	286	302.001	321.001	254	345.001	318.999	278.001
Mast2	2516.03	2920	2555.96	2801.99	2250.99	2278.04	2704.98	2340.99	2141.01	1810.01	2344.03	2025.99	1777.01	1904.01	1711.99	1331.01
Dnase2a	144.353	158.827	128.117	126.446	104.608	166.841	129.998	154.018	157.312	119.6	139.581	159.048	152.326	164.541	130.584	327.803
Rad23a	1419.78	1738.51	1663.18	1719.16	1355.62	1438.52	1492.37	1402.29	1507.23	1438.56	1677.37	1568.75	1738.25	1919.83	1717.23	1243.58
Calr	7457.72	9307.95	9995	9281.67	7305.86	8429.17	8286.69	7190.98	8311.04	7294.7	8564.05	7755.75	8667.09	11776.8	10410.2	8262.81
Syce2	129	159	120	143	93	84	113	76	117	80	103	108	111	169	130	157
Nfat5	1549.99	1934.98	1898.98	1637.99	1788	1669	1825.99	1744.01	2210.01	1620.01	1761.99	1943.98	1622.02	1902	1938	1715.98
Nob1	457	562	594	544.002	473.999	545	567.001	519.001	528.001	510	579.001	625.001	583.999	676.001	628.998	538
Nqo1	66	113	74	78	86	62	56	88	121	60	83	125	48	80	97	96
Ppfia3	944.001	1070	1080	1031	927.998	930.005	982.998	937.998	911.999	848	1110	986.001	977	1200	1074	687
Gys1	222	296.91	272.871	278	267.677	282.811	272.827	281.311	247.821	236.246	267.838	261.421	311.784	368.527	299.828	192
Ruvbl2	897.999	1081.08	972.136	1071.99	921.324	1032.19	945.171	952.695	976.174	986.747	1199.17	969.573	1022.21	1202.47	1144.17	1301
Lin7b	47	55.7475	64	71	27.9687	34	41	43	64.0993	39.1952	58.7552	39.6182	77.5195	157.636	167.03	70
Bax	442	503.96	546.998	515	439.999	505	427	506	593.999	395	411.001	493.999	473	675.998	650.001	452.999
Il7r	0	0	1	0	1	2	0	0	2	0	4	0	0	0	0	0
Tfam	665.999	700	701.001	673.001	732	723	735.001	674.001	831.001	636	743	652	720	798.999	912.001	867.001
Zfp81	896.999	1039	892.001	1050	842	902	994.001	825	964	881	1084	963	925.999	986.001	802.001	817
Efnb3	522	654	571	607	466	551	512	498	482	411	454	474	502	507	379	426
Mmd	3935.25	4491.55	4278.56	4303.95	3283.34	3590.1	3527.76	3119.52	4034.43	3396.38	4165.62	3649.05	5178.14	6555.59	5831.33	6411.62
Hlf	4769	5738.04	5461.06	5728.09	4639.05	4655.97	5010.1	4571.01	4802.02	4129.96	4801.03	4328.97	4683.02	4701.97	4345.02	6252
Fam162a	548.002	677.002	663.003	515	536.999	503.001	470	482.001	638.001	405	520	535.001	572.998	834.005	780.998	954.004
Rpl8	6795.85	9264.01	9575.72	8400.33	7399.12	7378.45	7944.44	8012.52	8477.57	6562.89	7194.24	7871.55	8015.04	9883.12	8530.64	10857.6
Grm3	16	17	18	22	19	15	10	14	15	10	12	18	16	14	13	11
Ssbp2	2272.57	2667.25	2845.9	2798.53	2325.55	2277.25	2505.5	2172.09	2405.6	2111.85	2527.95	2333.54	2590.07	2745.76	2287.98	3775.01
Fancl	170.228	189.762	164.514	193.497	166.644	169.406	187.355	136.685	194.922	146.452	166.116	182.111	177.205	242.693	192.444	335.065
Brinp2	390.999	467.998	376	454	361.001	370	437.001	368.999	358	281	463.002	311	365.001	431	369.001	346
Gstm5	1390.01	1697.99	1544	1478	1222	1261	1361	1327.99	1503.99	1106	1203.9	1378	1192	1433.99	1337.99	1607.02
Gstm7	158	255	216	174	194	138	128	170	250	144	161	204	127	124	138	301
Stat3	1215.99	1602.01	1504.99	1484.01	1418.99	1543.01	1413.01	1355.99	2124.99	1818.03	2465.01	2057.99	4246.84	8366.48	7158.06	1813.01
Stat5a	86	110.349	96	85.2653	58	50.1037	75.1361	56	92.743	61.0672	89.2377	90.179	67	112.748	94.0934	53
Cavin1	328	666	537	267	473	251	242	495	784	388	427	718	346	477	687	386
Map3k11	407.568	489	499.999	427.001	486.623	529.002	452	440.998	499.999	510.002	579.998	559.999	529.001	569	510.002	327.999
Akt2	996.002	1284	1182	1072	1115.99	1182.99	1087.99	1135	1180.01	1010	1279	1195	1360.01	2007.01	1680	924.995
Dnaja3	1358	1763.02	1683	1577.99	1423	1479.01	1737.01	1546.02	1574	1430.99	1504	1414.99	1719.99	1827.03	1562.01	1833.98
Hmox2	1021.45	1429.07	1452.4	1360.11	1143.29	1126.11	1162.58	1114.32	1384.08	1093.69	1252.43	1074.15	1289.53	1423.11	1277.54	1570.46
Cdip1	2512.55	2867.95	2906.82	2901.87	2567.69	2526.9	2589.4	2598.71	2612.94	2232.34	2703.6	2442.84	2677.45	2834.88	2552.52	2679.49
Map3k20	70	124	105	63	90	69	68	74	118	67	58	96	109	89	165	207
Cwc15	1756.02	2225.02	1926.98	1957	1725.01	1830	1884.01	1679.99	2144.02	1685.99	1875.02	1847.99	2062.02	2294.97	1982.02	3330.97
Col5a3	31	37	30	43	46	54	31	41	45	35	38	35	36	51	37	31
Dnmt1	1701.02	1941	1953.01	2012.02	1806.98	1630.98	1896	1531	1636.01	1618.02	2007.97	1757.02	1789.03	1899	1797.99	675.999
Ppan	259	287	259	321	313	367	299	310	373	287	315	317	375	486.999	432	329
Angptl2	70	92	129	113	104	76	67	107	98	81	66	147	80	80	63	73
Cacna1e	177	155	154	157	143	130	167	97	112	130	143	158	118	142	115	134
Cacna1b	365	424	478.999	530.998	378	383	456	403	417	402	496	393.999	429.001	526	447	357
Trmt10a	166	226	172	222	181	154	209	162	196.022	209	194	176	177.266	216	220	262
Etv1	303	370.669	393.615	362.929	333	328.923	412.737	375	378.838	291.386	438	366	348.88	320	258	553.999
Kifc2	857.999	874.999	820.001	1066	762.999	720.002	880.998	765.193	875.164	695.999	835.003	816.002	883.001	993.004	933.999	818.002
Psap	15206.8	17805.2	16758.3	18360.6	15240.4	14823.7	15230.8	14038.5	16404.8	13914.9	16055.6	15278.9	15575.8	17646.8	15954.5	11212.5
Ikbkg	1001	1197	1259	1164	1189.99	1152	1276	1034	1161.99	987.001	1292	1063	1134	1148	1108	982.001
Pax2	6	7	4	6	8	5	6	4	10	9	11	7	13	12	12	5
Wars2	177	203	184	226	200	205	187	182	197	192	196	192	223	216	210	195
Atn1	1706.96	1877.84	2053.98	1840.87	1906.86	2041.81	2051.95	1958.84	2029.85	1873.98	2229.94	1974.87	1919.87	2376	1962.76	2027
Phb2	1015	1215	1178	1243.99	1293	1147	1281	974.001	1118	946.001	1133	1068	1203	1344	1138.99	1270.99
Ptpn6	26	24	26	28	14	20	14	23	39	26	11	45	30	62	63	33
Eno2	12802.5	14739.2	13909.8	15966.5	12827.7	13522.5	13951.4	12012.7	13203.2	11756.8	14518.5	11882.3	14277.7	15965	13517.9	14842
Emg1	1003	1337.08	1233.37	1183.77	1179.75	1259.87	1305.29	1224.41	1280.38	1085	1225.27	1215.7	1173.82	1381.52	1215.3	1290.21
Lpcat3	251	330.922	247.637	248.23	325.245	258.127	296.718	280.59	386.613	263	290.729	313.3	218.173	263.487	302.697	287.795
Atp6v1f	1539.99	1702.99	1702.01	1733.99	1372	1493	1594	1484	1707.01	1304	1351	1444	1583	2151.01	1841	2786
Il12b	0	0	0	0	0	0	0	0	0	3	0	2	0	7	7	0
Clcn5	301	364	310	322	291	270	297	262	307	240	323	266	308	322	290	195
Clcn3	5346.04	6323.02	6134.98	6405.05	6434.89	6395.9	7131.07	5996.01	6813.93	5576.96	7156.94	6001.07	7148.98	7293.05	6304.96	8999.55
Hif3a	55	76	81	59	111	81	144	102	68	32	54	72	72	35	51	51
Pde1c	1006	1090	1238	1156	1027	1014	1094	1010	1000	823.001	1082	962	957.001	1084	1040	1335
Utp20	485	607	505	565	508	559	632	501	598	617	688.999	667	701	744	643	422
9330159F19Rik	538.707	564.311	581.545	639.449	509.94	572.843	551.772	442.19	541.933	490.56	581.77	521.86	560.338	603.204	602.86	755.999
Cul3	7277.18	9025.03	8018.02	8352.05	8445.93	9093.64	9435.96	8167.01	9519.99	8203.99	9738.16	8562.23	8666.93	9776.3	8664.86	9936.48
Sst	126	106	106	150	74	127	104	89	122	142	67	89	74	88	83	87
Il11	8	6	5	4	10	5	4	3	10	16	7	8	12	12	17	10
Large1	967.005	1093.99	1057.01	1159.99	947.002	1057.01	1113.99	937.998	1212.99	909.996	1148.99	1006	1106	1218.01	995.002	980.012
Ddx56	678.001	728	653	686.999	696	637	751	715	721	653	767	714	769	924	814	625
Tmed4	1531	1975.99	1852	1803	1652	1626	1724	1595	1935	1570	1813	1698	1731	2059	1782	2165
Col26a1	51	67	51	70	61	47	65	58	53	45	76	47	50	47	42	58
Bid	94.0155	99.0398	105.123	92.7606	96.0228	55.9779	76.7629	88.5653	141.652	82.6691	62.0043	90.5663	64.2041	176.521	181.977	120.89
Ralb	338	465	397	380	306	329	356	322	412	267	313	387	421	473	445	337
Ppp1cc	10043.2	11386.2	11572.7	11874.8	10996.6	11734.9	11665.1	10729.5	12025	9674.48	12011.7	10133.6	10929.2	11458.7	9570.55	13707.8
Dnajb11	1427.01	1823.97	1723	1718.99	1543.01	1636.02	1537.99	1410.01	1678.02	1300.99	1545.98	1449.99	1670.01	2159.02	1915.99	2121.01
Tbccd1	368	491	418	407	376	348	393	429	441	401	452	451	436	466.001	415	428
Clec11a	48	66	78	45	48	49	35	35	93	47	52	67	41	57	38	74
Zfp324	228	303	311	320	240	266	271.001	302	315	270	367	312	316.999	324	288.999	178
Gab2	315	415	431	380	343	279	374	349	393	346	416	334	352	420	413	234
Coro1c	1668.98	1867.99	1820.03	1891.03	1519	1600.03	1634.98	1594.01	1825.97	1495.02	2070.04	1806.04	1747.98	2267.98	1965.03	1192
Tax1bp1	8143.01	9791	10102	10550.1	9021	8980.96	9871.01	8927.05	9922	8428.99	10134	8995.95	10409	12387	10880.9	9886
Ndrg2	2684	3098	2726.99	3004.02	2433.01	2865.03	2876.03	2233.01	2987.98	2454.02	3001.99	2636.01	2749.99	2703	2428.99	1754.01
Mettl17	372	530	418	474	526	539	538	483	539	470	543	498	526	598.999	445	364
Arhgef40	226	271	305	255	281	282	242	252	274	210	281	309	267	374	398	197
Pnpla6	492	660	640.999	604	708	608	660	658	575	572.999	683.001	623.001	642.001	717.001	584	546.999
Mcoln1	828.002	1044	912.003	1036	1009	804.999	928	839.001	897	757.002	1010	879.999	951.997	1116	968.998	1015
Arhgef18	838.004	963.997	876.002	888.998	895.002	865.998	905.007	866.005	920.999	794.001	977.005	932.994	917.005	946.005	898.009	804
Pkn2	1402	1659	1559.01	1643.99	1571.99	1590	1671	1557.01	1700	1499	1836.01	1590.99	1565	1615	1510	1563
Cd33	25	31	21	18	15	15	17	22	17	21	17	17	12	19	13	20
Etfb	573.842	781.003	815	621.674	585.396	478.001	521.354	655.76	805.925	482.001	498.577	721.997	507.92	787.865	751.604	558
Nkg7	2	10	5	0	0	1	0	2	0	0	0	2	0	0	0	0
Stxbp2	375	445.999	402	353	467	410	434	416	482	388	380	358	404.001	454	445	238
Pcp2	2950.99	3245.35	2759.45	3384.85	2368.01	2304.79	2522.17	2205.88	2258.92	1956.89	2254.19	1980.88	2488.83	2339.83	1935.06	3195.92
Sgce	548	648	606	599.999	442	485	490	515.001	540.999	379	450	481	403	581	529	718
Chn2	729.001	748	693	790	619.999	605	699.999	651.999	719.998	512	697.777	576	675.901	751	607.001	832
Wwox	721	770.999	786	791.999	728.998	635	668	623	753	662	718.001	740	600	648	539	603
Slbp	636.002	769.002	684.97	751.997	791.002	782.998	753.002	762.997	906.001	727.991	933.958	835.995	683.636	825.997	695	1121
Tyr	0	49	38	4	38	49	45	14	31	13	16	238	7	15	34	51
Aqp1	2608	3774	3546	3249	4051	3435	3567	3615	3865	3267	3663	3654	2248	1669	1531	1993
Arid3b	732.012	964.471	845.927	927.578	1243.93	1214.4	1076.84	1089.29	1160.35	1085.52	1269.09	1143.87	908.466	983.677	877.706	678.26
Cnn2	74	101	95	57	110	55	61	75	163	49	121	163	110	154	173	90
Polr2e	844.003	1093	1079	1064	1056	1096	1137	1056	1102	932.004	1069	1063	1101	1310.99	1137	1112
Abca13	211	290	210	318	294	332	340	256	282	286	375	283	278	169	157	323
Myo9b	541	720.001	637.001	691.998	841.999	770	784	813.001	743	679.001	897.999	850.999	624	736.999	686	360
Hdac9	2155.01	2473.01	2266.01	2287	1908	1914	2115.99	1828	2129	1942.98	2162	1821.99	1623	1473	1254	2007.97
Ly9	10	5	8	3	0	2	2	2	3	3	2	5	10	16	14	1
Cd244a	0	1	1	0	0	1	1	0	0	0	0	0	0	7	3	0
Adgre1	19	20	11	6	19	17	10	19	14	16	9	30	18	24	28	18
Mtfp1	986	1065	1161	1286	1088	1066	1155	991	1042	973	992	883	1108	988	741	900
Rab23	466.999	524	512	614.002	536.998	520.002	552.001	502.001	546	533.998	644.002	607.999	557	681.002	524.001	570
Rab11a	1935	2521	2346	2067	2081	2061	2045.99	2071.01	2489	1924.01	2165	2151.99	2038	2385.02	2294	2523.99
Eif2b2	611	800	816	874	836.999	897	894.999	837.999	964.001	814	863.001	880	891.002	1060	937.001	767.999
Dlst	1586	2042.02	1935.01	1952.98	1688.99	1868.02	1841.99	1792	1885.03	1701.99	2090.01	1850	1890.02	2243.02	1818	1331
Pgf	7	25	40	17	26	23	5	20	34	21	10	33	23	48	72	23
Ulk2	1647	1982	2027	2011	1590	1689	1825	1594	1796	1664	2127	1805	1845	1932	1818	2469
Dgkq	138.454	174.441	213.826	245.407	179.058	203.259	166.598	160.578	159.676	173.542	214.613	132.81	201.974	263.292	228.646	9.50002
Grap	6	11	10	7	13	8	9	11	17	13	13	9	19	22	22	3
Chmp2b	752.004	874	874.998	774.001	767.996	739.003	824.004	766.997	926.005	715.999	748.004	761	852.998	1041	926.006	1395.02
Plod3	252.023	414.166	300.553	357.985	426.747	316.312	396.54	376.25	416.692	381.293	387.874	418.442	353.591	450.017	440.437	303.595
Ap1s1	1014.99	1225	1190	1152	923.001	1075	1023	882.999	1137	900.999	1007	940.997	1127	1700	1411.99	966
Mapk13	28	25	25	18	23	14	13	21	35	18	11	21	30	38	36	18
Srpk1	935.999	1221.01	1184	1174	1330	1257	1378	1200	1286	1108	1406.99	1319.01	1301.99	1338.01	1228	1317
Lbr	519.856	696.765	603.033	769.916	695.13	666.224	748.688	669.644	822.042	606.386	940.449	725.351	760.48	858.343	760.138	855.481
Crabp2	18	16	34	21	17	15	18	15	25	6	10	22	26	39	16	18
Nes	113	146	163	151	124	111	111	131	425.999	244.999	556.002	385.001	426	650	666.999	139
Bcan	81	83	77	103	55	59	80	89	68	76	96	64	83	88	64	92
Hapln2	1	2	0	2	5	0	0	2	0	0	0	4	1	2	2	0
Prcc	1066	1432	1193	1318	1322	1391	1458	1242	1468	1193	1405	1201	1336	1557	1428	1095
Rrnad1	415.689	521.787	497.68	587.225	617.452	643.256	587.147	602.66	627.729	545.234	635.606	571.886	572.422	609.337	585.134	699.507
Hdgf	3300.99	4092.02	4040.99	3534	3404.01	3262.01	3170.99	3241.01	3876.01	2956.01	3480	3516.01	3455	4393	4049.01	3333
Slc25a18	9	12	18	9	19	9	9	9	16	13	6	8	28	27	19	11
Thop1	354	397	373	351	388	448	395	423	419	306	382	404	452	581	394	365
Apba3	311	470.002	502.001	440.001	536.001	551.999	537.002	549.002	468.001	457.001	526.002	489.001	464	562.998	466.002	356
Matk	254	270	278	320	295	260	331	259	285	232	293	281	307	353	301	184
Pias4	529	729	681.999	750.999	747	725.001	682	681	752	607.001	737	670	753	843.002	617	613
Map2k1	2250	2527	2459	2540	2128	2153	2184	2090	2356	2004	2317	2185	2436	3035	2610	2677
Sgta	1907.01	2272.01	2025.01	2124.98	1977.02	1952.01	2042	1882.01	2090.99	1787	1972.02	1881.99	2304.97	2626	2360.01	1793.99
Nmrk2	5	8	4	3	5	9	3	10	8	1	3	6	4	13	4	10
Tmem242	715.999	861.001	851.999	847.001	698.999	725.001	658	651	882.002	677.999	670.999	760.002	731.001	991.996	818.003	898.999
Dtx2	154	253	236	257	293	247	240	252	293	198	268	252	209	287	243	184
Hspb1	120.808	323.999	3171.34	142.797	288	158	118	2790.62	235.706	109	148.965	428.956	163	183.736	248	380.949
Rasa4	315	416	367	420	372	350	339	340	386	345	374	343	419	430	436	208
Syt5	400	463	368	460	384	431	446	358	354	378	409	341	515	586	446	765
Hnrnpa2b1	15929.2	20072.1	20822	19624.3	20784.8	22169	20994.4	18584.8	22623	20122.4	22658.5	21441.5	20537	24581.9	21248.4	14223.3
Fxyd4	3	0	0	1	1	2	2	1	1	0	0	1	4	2	1	1
Ccdc130	210	231	229	302	256	265	292	259	293	248	334	245	276	300	260	237
Mri1	158	157	157	171	180	193	196	191	213	174	245	172	159	198	209	185
Prkacb	5048.15	5987.15	5834.18	5894.21	4724.1	4736.92	5604.66	4757.91	4796.05	4634.11	5732.94	4719.98	5094.81	5657.22	4827.88	4998.95
Sgsh	241.731	271.235	235.748	234.702	225.373	239.417	277.299	217	247.101	264.297	270.363	233.589	246.423	338.991	255.395	137
Chd5	1674.99	1833	1982.99	1969	1609.01	1445.01	1906.99	1579.99	1635.99	1582	1959.01	1537.99	1735.01	1700	1375	876.996
Cstb	592	697	744	648	573	622	555	547	683	513	529	572	626	969	871	871
Sh2b2	37	27	41	35	35	30	39	24	26	35	25	31	26	60	47	44
Pex5	738.001	895.001	866	826.001	861.997	856.995	857.998	775.998	922.995	738.999	906.004	847.002	832.998	943.997	830.003	839.003
Jkamp	1326	1521	1529.99	1513.01	1203	1273	1237	1157	1436	1119	1381	1255	1431	1653	1397.99	2294
Cd44	284.999	1121	1169.01	277.999	780	255	224	951.998	1824	610.001	832.001	1453	906.996	2696	3324.98	1637.01
Slc1a2	5810.96	7135.02	7127.97	7590.02	6088.02	6511.02	6908.04	5879.02	7062.97	5877.03	6810.05	6362.02	6542.99	6659.97	5771.98	7257.03
Eif2ak4	519.001	572	474	459.001	469	448	485.999	454	472	450	563.999	518.999	549.999	523	484.999	518
Wdr1	3352.97	3986.97	3513.99	3649.95	2940.98	3068.05	3288.02	2881	4036.09	2951.04	4150.94	3721.03	3500.01	4436.92	3951.01	3820.03
Slc2a9	10	9	10	14	2	9	6	15	13	6	18	11	16	14	15	9
Ccn4	1206	1403	892	1205	1390	1410	1516	1361	1673	1685	1756	1679	1335	981	850	1202
Ndrg1	5222.02	6978.04	7764.12	6438.06	9404.08	8672.07	8771.05	10331	9540.01	7632.01	9687.07	9892.76	6650.06	5668.08	5354.01	5832.99
4930550C14Rik	5	10	3	0	2	2	6	1	3	1	0	6	6	5	2	2
Man2b1	616	773	777	767	702	615	623	681	717	530	680	724	666	660	626	420
Klf5	38	14	40	20	19	23	16	17	74	14	21	23	25	57	27	38
Wdr83	429.011	451.628	465.912	463.867	429.742	473.333	453.471	368.984	428.07	423.256	469.05	402.773	449.407	508.582	503.951	348.867
Prdx2	4640	5512.89	5274.85	5276.96	4034.95	4337.94	4230.01	4101.02	5155.11	3837.95	4109.99	4226	4966	6258.78	5592.09	4929.9
Polr2a	3806.93	4532.08	4616.13	4962.8	6092.84	5973.84	7189.92	6007.82	6252.11	5852.04	7358.41	6212.78	5975.97	6368.17	5111.26	6240
Shbg	0	0	0	0	0	1	0	0	0	0	0	0	1	1	7	0
Senp3	1052	1219	1285	1261	1248	1214	1228	1094	1335	1046	1157	1241	1355	1490.99	1319	1747.99
Corin	1	0	3	0	1	3	2	1	3	0	1	2	3	5	6	4
Plekha8	1627	2135	2016	2145	2250	2276	2369	2126	2098	2009	2545	2105	1971	2253	1809	1834
Spc25	3588.95	4387.02	4387.92	4483.94	4204.94	4515.98	4491.86	4069.03	4113.95	3379.02	4058	3709.05	3523.01	1764	1271	9765.94
Dnah2	7	14	16	9	8	2	10	9	12	8	5	5	13	14	6	4
Ripk4	83	132	127	117	144	111	118	128	120	129	192	121	138	129	104	125
Ufd1	1966.02	2273.03	2003.97	2158.98	1882	1950.02	2072.02	1798	2183.98	1757	2025.01	1946.01	2109.98	2398.97	2137	2044.03
Zfp287	212	279	267	267	318	308	316	316	271	252	389	306	291	274	214	204
Prlr	40	30	34	33	32	8	25	28	19	25	18	15	42	37	21	31
Letm1	1379	1595	1557	1532	1401	1526.01	1582	1411.01	1552.99	1424	1806.01	1534	1566.01	1676.99	1356.99	1238
Ubqln1	3145.94	3630.9	3618.1	3602.11	3206.99	3354.04	3788.1	3410.92	3665.9	3228.96	3975.05	3301.92	3596.99	3980.01	3364.93	3850.06
Fgfr4	2	12	16	19	11	17	10	12	11	8	17	5	16	25	20	12
Cadm3	6562.76	7215.9	7159.37	7655.04	5989.16	5995.23	6604.78	5759.74	5919.51	5625.06	7302.54	5924.33	7152.15	7722.17	6401.88	4815.02
Txn2	2211	2514	2382	2455.01	2207.97	2147.01	2140.99	1978.99	2317	1906.98	2051.98	1996.98	2362.01	2792.96	2418.03	3339.94
Casp14	0	1	2	0	2	2	0	0	7	0	0	2	0	0	2	1
Slc1a6	69	84	89	98	71	85	86	64	54	68	68	73	51	127	84	79
Slc1a3	4518.98	5042.94	4616.03	5242.76	3729.9	4246.09	4706.06	3658.01	4412.01	3896.97	4834.87	4021.07	4446.07	5704.87	4791.94	5256
Crbn	1040	1283.99	1186	1232	1116	1045	1280.99	1193	1130.01	1020	1245.99	1081	1263.01	1243.99	1077.01	1381
Msh6	613	780	791	713	674	702	757	675	728	698	822	751	704	814	834	664
Fbxo11	2728.03	3224.06	3167.01	3203.99	2854.97	2926.04	3144	2736.97	3187	2428	3259.99	2925.97	2932.01	3141.98	2929.01	2472.98
Mlxipl	2	1	2	6	6	3	0	5	2	4	13	7	5	5	2	3
Tbl2	775	915	942	863.001	794	848.001	907	820	802.001	728.999	924	810	914.999	994	880	749
Bud23	328	410.001	429	369	421	436	446	362	460.001	363.001	394	416	387.441	581	484.001	460.24
Nid1	38	3792	3496	52	2400	40	31	2803	4045	1574	79	3670	43	51	2288	3341
Mcm5	111	154	89	130	118	104	113	108	150	100	106	149	132	179	155	87
Hmox1	98	165	898.999	88	180	184	133	959	386	148	492	485	197	565	580	215
Mprip	4399.98	4930.93	4880	4841.02	4320.95	4232.99	4476.96	4139.98	4743.98	3982.99	5030.94	4552.96	4749.98	5466.99	4628.94	3709.98
Cic	2025	2385.01	2603	2540.99	2324.98	2324.01	2549.99	2309	2448.02	2220.01	2779.01	2347.99	2743.01	3272.01	2795.98	1724.01
Pafah1b3	476	572.999	581.999	552	447	444.001	509	382	515	369	468	468.999	558	648	634	719.002
Il27ra	7	2	2	1	0	0	0	0	1	2	3	1	1	3	4	1
Prkaca	3261	3975	3915	4014	3385	3555	3591	3231	3623	2940	3383	3010	3296	3969	3511	4759
Asf1b	92	143	104	116	100	110	112	106	87	114	121	117	232	550	418	135
Ddx39a	458.001	548.173	519.999	522	535	526	613.001	481	551.999	411	530.101	518.249	546	670.001	601	416
Dnajb1	1434	1881	2416	1637.02	2134.97	2595.01	2221	2467	2116.03	2159	2494	2351	2402	3677.99	3007.92	1318.01
Usp40	276	409.999	347	380	429	395	360	408	441.999	308	431.001	442	418	368	407	332.999
Kbtbd4	607.367	825.996	800.019	826.682	844.021	813.003	773.306	797.007	856.176	678.372	844.898	781.657	953.544	912.595	751.997	1032.58
Celf1	2668.06	3631.01	3731	3008.02	3427.02	3142.01	3361.01	3748	3938.03	3007.01	3596.99	3740.98	2928	3270.99	3168.02	2518.03
Ndufs3	1511	1939.99	1798.96	1903.01	1583.86	1632.95	1623.91	1505.83	1985.96	1431	1573	1519.99	1794.96	1886.97	1647	2861.75
Por	1374.01	1729.99	1760.98	1638.01	1605	1569.02	1669.01	1498.01	1772.99	1465.99	1822.99	1588.01	1563	1842.01	1522.99	903
Igf1r	2610	3086	3294	3248	2840	2890	3341	2616	3171	2781	3311	2941	3433	3389	3189	3076
Insr	1737	2066	2146	1994	1970	2096	2422	1982	2340	1965	2446	2093	2001	2050	1929	1987
Fcer2a	4	5	10	2	4	1	6	2	2	0	2	6	10	1	5	4
Cyp2a5	152	6	7	8	29	6	3	32	116	26	24	45	41	61	25	23
Atp4a	0	1	1	1	0	1	0	1	0	0	0	0	0	0	0	5
Trim28	2380.01	2962	2942.98	3184.03	3155.02	3016	3138.99	2909.02	3117.99	2744	3345.02	2806	2966.01	3453.01	3019	2552.01
Ube2m	1431	1719	1671	1570.99	1310.99	1277.99	1198	1482	1590	1230	1398	1352.01	1336	1606	1648.01	1990.01
Adcy9	192	201	210	197	184	170	279	142	173	162	250	225	206	181	171	45
Mef2c	3370.05	3946.9	3618.09	3853.14	3695.9	3699.04	4176.96	3506.04	3556.04	3506.93	4078.03	3513.98	2249.01	1692.01	1518.01	2824.98
Ctr9	2215.99	2735	2591	2665	2420	2619.01	2783.98	2449	2512.02	2368	2792.99	2539.02	2419.99	2408	1909	1347
Eif4g2	23455	28374	27292.2	27304.4	22922.7	23286.1	25129.3	23252	25816	21475.1	26108.6	23516.2	24758.2	27136.1	24489.2	21931
Irag1	27	19	42	41	27	27	29	15	28	30	39	39	32	27	32	48
Pcyt1a	1052.29	1569.97	1424.26	1486.07	1361.74	1317.45	1521.91	1371.98	1425.75	1205.97	1576.22	1331.25	1388.29	1677.4	1561.58	1486.74
Zfp592	883	1007	1109	934.001	1086	1211	1250	1144	1119	1077	1355	1123	1076	1101	942	829
Psmd4	2555.99	2962.01	3009.97	2898.99	2752	2464.02	2646.99	2713	3138.99	2450.99	2792.02	3011.02	2749.98	3241	2891.01	1877.99
Tmod4	3	6	1	0	4	1	2	2	4	2	3	0	4	1	1	0
Insrr	55	70	65	41	53	37	34	51	56	34	38	52	56	66	56	38
Cabp5	2402	2478.99	2545.99	2412	1781	2089	1984	1559	1910	1740	2063	1915.01	2389	2067	1776	1973
Snx6	729.003	856.006	920.002	773.998	819	742.002	820	832.001	1019.99	736.001	870.001	789.002	813	1050.01	966.005	1237
Mthfd2	252	301	338	346	801.001	940	896.001	767	579	659.999	717	650	652.001	749	659.001	758
Kit	151	134	179	158	148	130	144	182	180	164	135	158	134	151	115	137
Tomm40l	1167.26	1357.03	1355.68	1435	1148.41	1206	1195.35	1060.04	1287.98	1050.94	1154.69	995.897	1258.34	1492	1231.69	953.074
Nr1i3	3.73868	4.97034	2.32428	2.89633e-18	2.59138	1.15321e-13	7.65221	3.96637	1.02225	3.06114	1.31401	2.10349	6.65715	1.11686e-14	1.31041	8.92656
Apoa2	10	15	7	5	10	11	4	10	17	6	11	9	3	10	13	20
Pan2	1006	1199	1181.99	1284	1519	1379.99	1456	1338.99	1301	1198	1462	1333	1294	1250	1052	1136
Cs	3525	4173	4014	4300	3626	3836	3874	3531	3978	3358	4173	3592	3946	4283	3734	5738
Ampd3	224	241	224	289.001	193	216	265	223	208	186	250	187	273.999	274	263	270
Bcas2	1677.01	1848.01	1816	1859.02	1589.99	1731.99	1666	1609	1887	1548	1672	1637.01	1773	1966.99	1804.01	2566.99
Sh2d1a	485.984	642.265	455.406	614.631	427.962	573.017	499.017	473.524	509.91	479.402	490.43	468.274	375.882	361.376	336.746	852.635
Ctcf	2853.12	3528.83	3318.47	3503.35	3569	3556.38	3975.3	3324.95	3525.58	3297.18	3883.05	3409.13	3686.23	4473.99	3781.24	4345
Pard6a	279	285	280	287	273	295	301	238	311	244	272	259	282	340	272	360
Pvalb	497.003	608.998	488.999	546.003	513.998	508.997	508.002	439.999	448	417	551	426.002	556.999	862.008	655.004	866.993
Tfap4	89	100	111	86	93	85	102	74	124	96	86	93	94	123	122	86
Ranbp1	1291	1594	1396	1482	1163	1272	1352	1278	1622	1293	1351	1275	1489	2071	1814	2812.96
Cd247	4	6.30623	10.0014	1.00028	4.04682	0.0025131	1.00035	4.07494	13.1896	2.00002	10.7097	4.03201	4.66179e-05	3.00435	8	6
Rfx5	530.729	649.596	549.68	546.13	543.001	502.005	494.266	464.364	509.408	453.512	475.51	529.382	556.224	537.288	537.466	529.178
Psmb4	3533.98	4155.04	4022.02	3721.03	3229.98	3333	3502.03	3281.03	3878.01	3053	3166.01	3503.02	3583.04	4486.03	3927.04	3942.03
Mmp8	1	4	0	0	0	0	0	5	0	0	0	0	0	2	0	0
Slc30a4	1538	1734.99	1599.01	1536	1584	1566	1699	1509	1905	1621	1956.02	1684.01	1729	1829	1629.01	1724
Sqor	35	67	72	28	45	19	20	51	77	49	35	38	35	38	36	78.9999
Bloc1s6	566.001	681.998	574	546.998	542.999	509	584.001	494.998	759.999	619.999	618.001	635.998	643.998	683	668.997	616.002
Metap1	547	774	752	704	886.998	777	911	766.001	865	684.999	858	822.999	750.001	858.001	763.999	917
Gpr108	1273.99	1236	1246.99	1432	1292.99	1435.99	1393	1300	1458.99	1157	1326	1320	1304.99	1433	1281	769.999
Gata6	0	0	0	0	2	1	1	1	1	1	0	1	0	0	0	3
Rsl1d1	1896.01	2362.98	2117	2083.99	2027	2136.01	2147	1874.01	2567	1863.01	2162.02	2255	2537.02	2626	2549	2093
Cnga2	2	2	2	1	1	0	0	0	3	2	0	1	3	0	4	1
Apc	4164.12	4897.88	5023.12	5032.02	4924.03	4932.99	5528.83	4388.05	5287.08	4476	5362.82	5069.23	4797.83	4712.97	4319.82	5166.11
Reep5	4147	4801	4526	4684	3665	3733	3930	3634	4212	3406	4285	3832	4251	4832	4434	5189
Ergic3	2434.01	2852	2932	2736.97	2353.01	2545	2442.02	2282.01	2729.03	2095	2215.02	2348	2564.99	2851	2541.01	2905.03
Uqcc1	1602.99	2041	1968	1851.98	1578.99	1585	1661	1541.99	1677.01	1522.01	1720.99	1576.01	1798.99	2056.01	1727.99	1415
Spo11	1	4	4	3	0	3	0	2	1	3	1	4	1	1	1	2
Ncoa2	2814.04	3226	3433.03	3530.06	3222.93	3314.99	3667.02	3131.01	3479.99	3183.05	3785.97	3349.07	3345.95	3279.01	3035.01	2986
Prl4a1	4	3	2	6	4	5	5	2	9	7	3	2	3	0	0	10
Nr2c2	1254.57	1448.72	1433.66	1458.84	1302.43	1252.93	1742.38	1338	1266.53	1384.93	1731.66	1407.45	1190.02	1144.41	1062.23	594.728
Nr2c1	414.001	501.999	443.999	488.999	475	473.999	501.002	483	553	440	529	515.001	504.001	540.001	496.999	655
Smpd4	473.001	604	488	542	572.999	555	541	525.001	616.001	470	610.001	560	482	617	480	575
Pex1	428.002	529.214	418.074	560.102	500.265	534.819	509.99	515.788	535.895	508.286	582.121	555.153	623.811	535.312	511.723	514.879
Otx1	82	52	56	58	37	62	30	48	86	49	55	83	49	46	48	58
Kctd20	1688.99	2155.03	2099.02	2102.98	1936.99	2042	2197.02	1921	2010.01	1780.01	2158.01	1853.02	1896.99	2295.01	1976.01	1587
Itgae	11	12	11	16	7	8	24	9	12	7	13	9	13	6	12	13
Ctns	195	233	259	300	270	264	322	251	262	218	270	289.001	262	304	301	257
P2rx5	22	39	36	32	24	14	34	21	42	21	21	30	48	46	34	23
Shpk	126	167	153	147	159	129	167	139	194	172	150	169	169	225	152	201
Trpv1	2	1	3	0	1	0	3	7	3	8	6	6	5	1	3	20
Ephb3	181	239	249	181	192	195	172	207	217	183	225	181	233	251	243	74
Tuft1	277	503.002	627.002	341	351	256	250	367.999	406	292	276	369.001	257.999	355	401.999	351
Rcn1	1114.01	2135.96	1954.98	1311.01	1515.01	1113	1162.99	1578	2034	1155.01	1158	1790.01	1166.99	1565	1763.03	2004
Dnase1	69.0025	79.4672	98.6667	91.1589	93.6278	73.1842	97.5951	73.6085	73.4204	82.4689	117.644	62.3822	82.6043	100.432	77.3962	44.4281
Trap1	975	1196	1137	1186	1086	1108	1130	1121	1187	892	1091	1037	1188	1267	1108	622
Naa60	1642.03	1851.77	1775.25	2108.99	1706.34	1668.63	1852.31	1733.66	1866.3	1548.35	1988.8	1609.41	1833.31	2047.02	1683.67	2025.33
1700037C18Rik	46.4811	91.7677	65.3732	67.0334	55.3907	91.7955	67.8416	55.8233	84.642	61.8658	65.8973	53.3951	81.0493	88.8263	82.2302	94.4743
Ankrd13d	232	217	208	260	215	181	209	205	237	172	207	189	239.001	248	217	136
Tyrp1	77	285.999	110	103	163	137	151	111	225	124	115	1729	69	59	125	247
Tpr	2927	3701.97	3746.99	3603.99	3489.98	3234.98	3761	3196.98	3701.98	3205.03	3714.01	3531.97	3420.01	3843.99	3405.03	2528.78
Pdc	67359.9	74488.2	70281.7	73487	31720.8	34269.9	34582.5	29122.7	39347.3	30144.2	35259.5	34693.8	38656.7	22684.6	19289.7	50943.6
Odr4	1355	1503.01	1275.99	1393.01	1145.99	1203	1321.01	1208	1382.01	1183.99	1294.99	1334.01	1491.01	1464	1334	958.996
Prg4	8	7.01589	4.01448	12.0112	8	15	7.00785	17	18.0162	7	12	24	7.00703	5.00435	6	19.2115
Dhx34	331	377.999	301	296	384.001	296	319.001	330	367	318	342	302.001	343	403	340	251
Kptn	352	390	385	460.001	393	320	354	387	469	374	483	346	423	487	432	332
Napa	3380.99	3676.98	4052.99	4063.01	3625	3600.99	3796	3585.99	3834	3149.01	3757.98	3485.99	3733	3922	3169.01	5087
Sra1	640	778	799.999	726.999	710	652	578	597	705.001	616	661.001	644.999	627.999	819.999	750	978
Atp5g1	1581	1947.99	1946.01	1940	1461	1463	1631.86	1552.87	1743.99	1421.99	1484	1662.01	1639	1987.98	1595.86	2711.81
Snf8	674.998	815.001	753.002	734.001	581.001	733	663.001	638.001	718.001	646	702.001	665.999	780.001	913.001	772	766.999
Tbcb	884.92	1352.42	1255.99	990.726	920.085	951.237	1014.29	1039.42	1235.44	916.526	955.945	1115.43	1050.27	1455.27	1217.13	1220.91
Inpp5k	1390.99	1473.99	1306.01	1453.02	1229	1420	1346	1230	1404	1199.99	1405.99	1257	1505.01	1377.02	1185.01	1166.99
Crkl	1224	1447	1419	1515	1390	1593	1604	1473	1655	1424	1730	1555	1510	1580	1389	1632
Upk3bl	351.999	61	126	74	151	151	77	129	373	123	144	213	113	282	144	102
Eps8l1	245	185	355	436	665	236	237	352	304	263	419	213	440	363	222	746.999
Clint1	1030	1301	1155.01	1226.99	1123.01	1247	1280.99	1181	1379.99	1107	1319.01	1287	1263.99	1574.99	1251.99	1669.02
Cdkal1	375	435.999	417	439	422	428	450	345	443.999	451	529.001	443	436	483	401	758
Cdcp3	797.999	807	789	899	1135	1453	1290	1070	1064	1027	1408	1189	1919	1219	1054	1721
Htra1	1380	2430.96	2546.02	1726	2244	1655.01	1674	2302	2516	1552	1595	2354.01	1610	1903	2122.02	2563.98
Zbtb17	445	454	488	565.001	482.999	523	542.998	497.999	497.999	479	510.999	482	463.999	640.001	529.999	251
Fam131c	19	13	23	25	12	9	24	20	26	9	14	18	14	27	23	16
Fblim1	23	29	32	26	28	23	22	18	38	11	45	32	30	58	84	29
Epor	9	35	19	11	33	23	10	18	19	27	14	11	22	31	18	13
Ccdc159	22	24	42	41	43	35	38	36	24	19	18	25	30	37	22	19
Mob1b	1067	1316	1278	1168	1225	1174	1270	1240	1406	1102	1246	1185	1103	1347	1336	947
Atp6v1b1	0	4	1	4	0	3	2	2	3	9	3	6	2	8	3	1
Vax1	0	4	0	0	0	0	0	1	0	0	8	3	6	1	1	0
Atp6v1b2	14088.4	15439.6	15471.3	15748.2	13154.2	14024.6	14831.5	12530.9	13948.4	12447.3	15292.7	12803.7	15180.1	16088.2	13285.6	10447
Eps15l1	752.999	993.999	958.998	1016	1198	1152	1222	1111	1114	944.999	1263	1083	1020	1096	989.002	828.999
Tep1	174	303	257	269	285.999	258	289.001	277	276.001	217	279	282	213	317.999	267	104
Ttc5	866.001	926.999	903.998	860.998	933.001	898.999	968.002	844.999	927.001	752	957.999	918.999	818	989.999	854.999	745
Osgep	1110	1337	1459	1403	1114	1038	1010	1047	1152	944	1016	1043	998.999	1162	939	525
Aamp	2764.99	3389.03	3501.99	3312.99	2905.01	2915.98	3099.03	2942.06	3323.95	2606	2915.03	2860.01	3178.02	3686.99	3237.02	2408.95
Tmbim1	374.001	492.998	421.212	410.929	431	344.757	381.853	412.842	626.107	370	527.001	497.999	472.043	1212.37	1259.01	539
Arpc2	2363	2882.95	2727.03	2698.94	2412.01	2422.98	2396.99	2519.98	2988	2094.98	2507.04	2511.03	2550	3158.93	2994.93	5700.98
Kmt2b	1321.99	1413.01	1671	1551.99	1754.01	1808.02	1990	1705.99	1594	1625	2044.99	1827	1505.98	1716.01	1450.01	708.999
Zbtb32	2	4	5	0	3	2	2	1	7	3	1	0	4	8	1	2
Upk1a	3	8	3	3	1	6	3	0	5	7	0	3	3	0	5	6
Tmem147	726.001	1008	850.002	961.997	782.004	830.003	838.998	710.002	973.001	743.999	813.001	826.001	1034	1155	1026	1815.99
Rps9	4225.74	5691.89	5657.07	4852.94	4479.08	4566.96	4593.94	5116.04	5774.91	4155.02	4204.06	5185.06	4755.98	6341.01	5729.93	5334.01
Tfpt	391	508	444	472	522	561	614	447.999	558	537.999	562	508	553.001	890	745.999	423
Susd2	169	341	240	183	259.999	133	127	223	258.001	196	141	239	133	155	195	314.001
Ggt5	9	21	6	19	6	14	3	13	21	4	17	19	17	7	10	5
Ggt1	29	52	47	21	43	44	33	50	66	43	33	63	30	31	52	53
Crip2	467	511	499	477	470	485	451	413	564	421	455	490.999	477.999	686	629	672
Crip1	47	63	38	45	44	39	55	49	47	36	32	54	42	82	67	37
Cbfa2t3	258	283	312	273	233	203	260	254	208	232	288	223	296	338	263	281
Fbln1	1395.01	1773	1474	1710	1349	1269	936.001	1527	2025	1230	1216	1725	1667	1537	1783	1533
Pgrmc1	5346	6209	5865	6307	4642	5022	5152	4603	5426	4436	5239	4794	5395	6017	5152	11906
Gcat	203.773	178.287	206.095	166.659	177.678	166.991	225.528	183.614	239.832	166.923	173.101	175.981	187.001	244.685	190.69	199
Tek	110	122	139	125	113	92	141	103	144	97	151	108	107	77	104	83
Elovl1	103	132	156	84	143	107	79	120	205	125	160	134	111	273	269	157
Med8	258	394	383	340	375	366	338	359	462.999	387.999	347	412	383.999	461	383	297
Hyi	75	136	131	59	126	74	66	191	175	72	91	151	100	101	118	109
Cdc20	32	29	30	10	17	19	7	15	28	11	7	9	15	23	28	17
Adamts4	14	143	148	25	128	29	15	151	181	101	52	138	35	47	142	46
Nectin4	141	146	134	123	96	109	107	115	225	114	126	168	165	186	118	77
Pfdn2	1713.63	2044.97	2173.2	1846.65	1632.38	1722.11	1808.53	1669.9	2136.04	1736.33	1810.99	1927.18	1865.03	2209.74	2024.96	2342.94
Rnf114	1271.99	1554.99	1475.99	1416.99	1573	1544.99	1586.99	1490	1655.01	1307.99	1480.01	1494	1485.99	2151.02	1982.03	1357
C330007P06Rik	1180.99	1431.98	1367.01	1347.98	1152	1244	1255.99	1304	1263	1214.01	1345	1286	1432.98	1375.98	1264.01	1418.98
Neurl1a	1176.96	1278.57	1165.7	1405.83	1258.83	1314.57	1417.67	1232.68	1275.43	998.838	1245.21	998.232	1342.39	1719.43	1478.56	1090.77
Srm	349	414	347	375	387	371	388	352	420	344	450	441	414	620	571	640
Epha2	52	141	187	74	137	94	55	230	318	107	171	315	97	179	198	73
Rbm14	511.138	742.959	826.468	739.071	782.28	856.4	865.709	829.881	730.593	669.796	884.054	752.991	710.452	1008.41	782.322	646.726
Actn3	10	23	9	12	15	16	14	14	11	22	4	13	10	7	16	8
A530013C23Rik	2	0	0	0	3	0	0	2	2	1	0	3	4	0	0	0
Zdhhc24	396.001	506.002	449.001	424.999	377.001	459	358	360	442	321.001	387.001	425	429	533.998	422	586
Bbs1	2045	2330	2110	2398	1992	2161	2398	1977	2104	2015	2407	1912	2472	2211	1771	2415
Ndor1	304.863	346.502	325.123	365.913	420.558	389.632	392.496	408.497	323.246	326.855	428.468	390.968	375.669	415.378	377.748	155.464
Nsmf	902.997	1075	1014	1067	962.997	886.001	1030	885.999	985.005	844	1019	883.003	999.998	1097	999.996	1001
Pdk1	1113	1331	1326	1371	979.004	886	1026.01	874	1086	942.999	976	1122.01	1324	1385	1189	956
Ptbp1	1112.93	1471.65	1433.91	1270.78	1471	1527.94	1413.9	1529.89	1704.99	1355.91	1621.8	1664	1537.67	1965.86	1846.63	1176
Mvd	333	389	356	389.001	351	387	345.001	376	411.999	317.001	378	396	450	552	422	274.999
Cyba	83	91	70	69	57	68	65	49	54	68	65	84	80	113	124	67
Stimate	405	489.001	435.001	489.998	388.999	445	467.001	381.999	444.001	453.999	522.998	442	481.999	534.999	442.001	329
Sfmbt1	1023	1257	1187	1175	1226.99	1218	1249	1188	1312	1115	1400	1274	1171	1293	1165	1224
Ihh	1	0	2	0	6	4	2	0	0	1	0	1	0	1	2	2
Prkag3	9	18	18	15	18	19	18	15	31	19	26	25	17	22	6	23
Cryba2	47	30724	38559	447	18787	239	131	40738	42734	6852	1037	43277	91	161	17191	40599
Atp7b	213	239	221	196	228	234	247	243	222	183	257	244	153	132	129	99
Defb2	1	2	0	0	0	1	0	1	0	0	0	1	3	0	0	3
Slc4a1	3	3	0	0	0	3	2	0	0	4	0	3	0	0	0	1
Rundc3a	2413.01	2683	2615.01	2778.98	2231	2455.98	2729.01	2407	2556	2116.01	2487.99	2133.98	2509.01	3078.03	2650.02	1893.98
Slc4a3	1590.01	1826	1817	1885.01	1642	1516	1886	1527	1501.99	1420	1750.01	1542	1702	2012.01	1478.99	980.002
Cdt1	32	56	51	31	68	68	51	66	54	57	71	68	79	102	79	41
Runx1t1	647.997	791.997	714.999	827.002	529.001	657	666.002	572.998	617.998	573.997	706.999	566.999	707.998	766.999	597.999	954.996
Snai3	0	2	0	1	2	2	0	4	0	1	0	1	0	0	0	1
Aprt	195	283	249	226	257	238	217	227	274	217	223	254	255	336	338	259
Gtf2h1	1089	1154	1103	1084	1382	1382	1424	1315	1380.99	1288	1425	1342.01	1286.01	1505.01	1323.01	1142
Hfe	353	515.001	433	385	392	261	268	368	432	287.999	308.001	450.001	294	313	306	434.998
Abhd1	30.5092	31	24	48.295	45.4628	27	41.2433	29.7459	41.5047	50.3044	31.33	30.7771	21.1484	26.7672	33.6715	41.9404
Slc5a6	568	625.001	609.711	688.001	670.006	750.965	777.999	670.185	619.999	585.322	776.378	605.883	669.27	737.662	597.919	865.002
Nphs1	167.419	259.466	313.014	219.696	228.112	154	215.532	315.569	259.234	210.487	200	332.779	196.708	338.017	262.28	170.346
Aplp1	4495.04	4768.02	4467.04	5184.04	4018.04	4336.12	4426.02	3830.05	4121.06	3571.08	4460.06	3725.08	4627.08	5165.09	3987.13	4880.94
Qrich1	1780.01	2152.27	1995	2105	2102	2269.01	2440.83	2175	2216.99	2047.99	2340	2128.75	2109	2275	1938	3158.02
P4htm	1128	1359	1391	1500	1292	1318	1268	1202	1210	1077	1159	1207	1146	1213	1136	1438
Usp19	2719	3172	3179.99	3440	4073	3729.01	4072.98	3628.05	3614.99	3628.02	4236.01	3691	3804.96	3703	3094.99	2506
Pola1	209	260	302	230	268	201	248	232	225	247	269	247	273	294	249	181
Cdc42	5895	7075.96	6410.04	6551	5593.95	5515.01	5799.99	5411.96	6622.05	5251.98	6085	5796	6441.02	7809.99	7153	8354.09
Pknox1	704	821	778.999	762.999	696.999	742.999	770	758	742	646	718.001	638	814.001	867	710	513
D130043K22Rik	34	33	31	44	43	34	37	20	14	20	45	37	41	29	26	21
Gmnn	85	114	92	83	67	78	77	87	89	63	84	75	86	155	124	141
Acot13	567	672	613	625	512	515	451	506	586	467	517	612	608	661	623	872
Zfp184	74	155	135	110	180	160	151	128	164	140	213	137	136	134	104	144
Cyp27b1	1	3	1	1	0	3	1	1	4	1	4	0	0	5	3	7
Cdk4	727.08	878.635	845.013	828.278	899.749	829.398	807.294	825.632	1013.62	733.047	781.47	936.071	905.612	1193.5	1156.17	1678.35
B4galnt1	306.461	311.159	287.305	318.768	259.21	241.376	336.09	259.999	251.875	228.045	345.204	256.148	286.819	371.101	306.874	341.221
Mettl1	115	126	142	163	162	133	146	143	174	120	147	143	176	289	204	132
Tspan31	1557.91	1904.36	1799.98	1975.73	1679.24	1754.6	1710.7	1520.36	1704.37	1365.96	1549.54	1583.93	1789.4	2131.5	1897.83	2235.63
Kif5b	3210.98	4068.98	3873.96	3510	3496	3471.99	3623.02	3264.01	3860	3159.99	4038.99	3601.99	3458.01	4021	3933.97	2955
Saal1	268	311	346	332	326	318	324	311	335	280	308	290	312	314	290	275
Tph2	100	121	91	132	74	104	82	84	107	89	109	126	135	93	55	134
Krt23	34	31	28	23	29	21	13	11	58	20	21	17	21	46	32	9
Cnp	484.001	451	500.865	555	406.591	445.013	479.412	447.278	497.999	403.799	422.713	437.999	466.676	638.001	492.998	410.915
Odad4	167	187	148	151	150	172	192	145	139	141	145	137	186	149	131	77
Sulf2	998.007	1044	1041	1132.01	850	883.002	965.998	809.002	898.006	845.005	1069	934	1219	2147	1903	1040
Sod2	3527.94	4104.36	3940.52	4063.51	3164.06	3281.47	3554.24	3220.65	3801.5	3029.44	3694.11	3429.82	3487.35	4301.03	3631.91	4985.94
Tmco6	188	251	189	198	182	176	236	215	195	181	194	193	198	273	228	143
Stambp	621.002	740.999	669	672.001	704.999	658	699.001	583.002	670	657.999	757.996	701.999	685	830.001	658.999	852
Ezh1	1776	1936	1924	2075.01	1970	1962.01	2123	1861	1823	1706	2075.99	1762	1971	2009	1641.99	1144
Hap1	1765.99	1868.99	1689	1964.99	1678	1677	1778.99	1509	1803.99	1535	1848	1519	1888	2942.99	2585	1004
P3h4	164	315	273	164	226	157	125	206	330	197	116	291	160	270	303	308
Ctnnb1	8046.13	9697.13	9761.7	9191.09	8924	8743.66	8946.07	9057.11	10056.4	8279.28	9271.25	9290.83	9412.4	10906	9974.88	13302.5
Eif1b	1823	2158	2175	2188	1770.99	2262	2135	1995	2083	1669	2065	1857	2039	2995.99	2474	2162
Chrd	40	25	28	42	26	35	40	26	29	26	38	45	35	68	46	42
Psmd2	4492.97	5347.91	5137.84	5084.07	4500.17	4412.12	4600.18	4275.96	5012.07	4138.96	4878.1	4637.1	4950.04	6054.6	5234.93	3528.99
Syngr3	633.002	730.998	786.996	813.003	641.998	735	820.005	624	730.003	635.998	738.997	581.001	835.999	1318	1149.99	1561
Vars	619.001	679.997	668.999	697.003	687.001	685.001	685.002	637.999	762.998	643.999	830	722	738.998	873.004	818.005	381.999
Vwa7	23.5441	49.3478	41.2737	51.935	33.9335	31.0232	37.3828	33.314	40.5555	37.4085	18.5479	33.6584	30.2416	39.7653	48.4742	39.7035
Hspa1l	124.73	119.008	107.97	151.021	147.838	168.172	133.07	141.314	103.453	102.358	136.493	147.425	148.903	176.231	158.292	103.858
Slc44a4	29	10	2	19	12	3	0	5	21	7	12	7	3	17	13	9
Msh5	17	15	17	18	19	13	19	27	24	17	13	12	11	10	11	15
Abhd16a	1231.01	1323	1320	1468	1271	1239.01	1188.99	1194	1493	1136.99	1280.99	1257	1450.01	1850.01	1423.01	1369.99
Neu1	744.995	907.997	923.004	919.999	841.997	936.004	977.991	825.005	963	781.001	937.999	882	1014	1112	993.009	634.002
Ddah2	423	599.001	585.999	498.001	478.001	368	399	422.001	593	410	461	532.998	541.998	701.001	655	291
Clic1	439	562	519	364	446	442	336	451	724	411	536	558	640	1183	1132	625
Lsm2	233	295	281	286	233	310	234	261	344	258	260	278	349	400	380	407
Pole	34	30	22	22	20	25	28	29	40	31	33	26	17	58	34	44
Atp1a2	3566.96	4324.99	4540.96	4127.94	3764.97	3251	2593	4202.93	4533.99	3279.02	3197.97	4041.03	3887.05	3244	3146.02	6029.99
Casq1	12	177	183	20	118	10	11	170	224	61	17	211	20	37	129	175
Stx1a	201	210	245	247.001	222	246	207	186	222	168	229	205	256	280.001	242	121
Zfp775	262	346.86	250	282.754	399.84	367	362.97	348	409	347.969	413.775	365	271.001	363	251.001	274
Scube2	43	56	60	48	39	46	64	31	51	44	70	48	26	17	6	16
Mrpl49	2048.02	2533.01	2694.02	2658.99	2615.99	2762	2666.02	2501.01	2712.01	2214.98	2547	2275.02	2158.98	2233.98	1876.03	2691.96
Dennd2c	23	24	24	17	42	22	17	18	41	22	30	22	26	30	36	20
Mark3	1366	1553	1674.01	1591	1771.99	1758	1778	1768.99	1708	1587.99	1764.99	1592	1628	1841	1817	1519.99
Gatad1	1046	1339	1253.24	1174	1089.2	1097	1140.53	1071.2	1257	974.998	1067.38	1245.19	1164	1313.16	1300.71	2184.82
Pcdha11	154.27	105.06	141.706	259.353	100.249	181.587	114.185	156.806	149.104	152.295	265.335	67.529	185.869	233.23	140.56	88.765
M6pr	2633	3185.98	3024.95	3054.97	2591.01	2704.02	2998.06	2488.98	2926.98	2486.02	2855.04	2700.02	3012	3344.02	2894.02	3491.95
Lrrc8a	630.015	740.364	830.6	757.89	675.211	738.756	787.127	754.768	769.169	712.749	868	697.735	788.254	923.759	772.779	999.711
Mc5r	0	0	3	1	0	2	0	0	0	0	0	1	2	4	3	3
Ppp2r1a	7569.93	8630.1	7872.97	9033.96	7071.03	7462.97	7767	6956.95	7747.99	6594.96	8139.05	6852.08	7922.05	9256.97	8027.92	9330.01
Fance	889.999	930.001	921	1082	1189	1254	1163	1077	1262	1105	1225	1148	1154	1101	902.001	975
Tinf2	665.356	771.414	582.28	666.458	712.073	705.414	794.692	638.773	746.489	673.857	685.651	714.749	759.267	906.393	771.912	738.765
Tssk4	2	3	1	0	4	0	8	1	3	3	3	5	5	0	0	1
Hapln4	213	264	262	303	214	245	271	204	246	194	282	222	266	199	235	250
Dus3l	840.999	953.001	929.999	951.002	1039	1116	1057	1024	1068	894	1075	983.999	1105	1141	985.999	853.002
Gtpbp3	200	297	292	250	320	307	296	300	279	281	300	299	314	380	325	285
Tgfbr1	676	984.999	841	830	807.001	837.001	904	764	1045	872	1129	940.001	800.002	836	921	790
Homer1	834	853	983	863	916.999	864	946.001	772	881	778.001	973	864	867	848	735.999	878.001
Rad51c	210	260	237	243	259	329	289	267	217	229	305	244	380.001	385.999	317	407
Gabrb2	301	265	320	332	194	196	279	214	225	245	308	227	252	239	205	79
Cav1	1653.01	1934	1851.98	1912.99	1255.01	1431	1585	1302.99	1874.97	1302	2040	1548	1719	2182	2182.01	2280.95
Arpp19	1178	1549.99	1599	1386	1397	1313.99	1382.01	1415	1421	1270	1382	1432	1334	1614	1469	1760.99
Bcl2l1	1245	1453	1408	1516	1327	1367	1409	1289.01	1462	1189	1441.99	1285	1549	1716.02	1414.99	1370
Khsrp	1931.99	2217.02	2290.96	2414.03	2655.98	2636.97	2810.03	2499.03	2459.99	2273.99	2813	2458.98	2350	2617.02	2102.98	3003.98
Dio2	429	640	960	660	857	764	841	663	511	512	822	497	578	796	815	500
Ccdc124	1211	1254	1387	1379	995	1014	1060	1008	1230	963	1137	1043	1230	1718	1301	1089
Cct4	3093.01	3890	4238.06	3703.06	4027.92	4335.97	4547.95	3952.06	4113.93	3850.01	4845	4177.01	4289.07	4756.09	3909.97	4972.97
0610009B22Rik	938.008	1012	997	941	904	894	956.99	827	1077.99	789.995	969.99	910.007	1043	1120.01	958	1964.98
Cpt1c	493.001	530	521.001	538	507	493.001	485.999	422	528	439	509.999	441.999	497.001	543	586.001	385
Zfp655	774.005	959.004	1047	1086	919.006	895.004	1100	1010.99	941.008	901.007	1154	888.997	1020	1143.01	960.991	1059
Rhoa	3452	4485.01	4355.98	4036.98	3925.99	3987.97	3860.98	3838.02	4590	3686.02	4286.01	4051.03	3936.98	4895.98	4520	7598.03
Zmiz1	1962.99	2286.8	2468.8	2469.85	1973.84	1984.97	2270	1833.98	1907.99	1668.8	2280.94	1906.88	2129.89	2664.97	2198.97	2523
Ankrd26	418	556	539	504	475	472	494	452	441	452	536	458	469	497	388	497
Aldh16a1	251	279	266	277	283	265	246	261	349	237	274	332	366	481	438	171
Hnrnpa0	5218	5994	5197	5302	4632	4687	4847	4297	5144	4190	4564	4493	4635	5578	4950	5619
Prrg2	138	154	142	136	126	143	157	125	147	137	104	140	152	138	145	138
Hnrnph1	9793.86	11622.8	11386	12380.4	12883.5	11927.2	12287.9	11739.1	12520	10440.9	13105.9	11374.9	11551.2	13417.6	12306.3	11293.8
Ift43	614.001	593.001	499.001	571.999	407	459	518.998	369	588.001	453	467.001	478.001	543	688.999	621.001	526.001
Id3	442	669	568	419	673.001	404	467	698.999	886.001	544.999	550.001	684	463.999	569.001	646	729.999
Tcap	11	7	5	20	4	7	8	1	14	4	8	5	6	20	8	8
Arid1a	2103.97	2502.04	2700.04	2654.04	2724.98	2713.99	3049.95	2851.01	2840.01	2644.03	3197.96	2734.95	2538.02	2986.07	2487.98	2551.99
Crlf1	3	2	6	0	5	2	4	4	4	9	1	6	2	6	2	1
Ctsd	7945.54	9591.52	9736.29	8702.27	7950.05	7952.22	7627.36	7838.67	9406.47	6788.52	7694.09	7979.5	8487.32	10520.2	10715.9	6356.73
Rplp1	5141	6752	6833	5928	5551	5389	5262	5983	7030	5147	5291	6682	5787	8548	7807	6869
Hmgcll1	517.002	511.999	386	464.998	364	337	384.001	353	471.001	332	416	364.001	400.999	513	411.001	622.002
Ttc9b	115.351	147.296	169.557	119.288	84.69	146.525	138.351	119.744	136.548	115.176	128.084	87.4028	135.462	168.18	136.142	195.53
Phox2a	0	0	0	1	0	0	0	0	12	2	3	5	0	0	0	0
Abhd8	3135.03	3330.04	3489.98	3603.98	3009	3176.97	3036.02	2901	3431.03	2707.96	3388.95	2975.98	3101	3375.03	2811.01	2940
Ift22	837	906	876.999	975.999	755.001	747.999	849	789.001	795	683	828.001	635	902.001	1010	834.001	839.001
Fzd3	940	1140	1117	1114	967	892	1025	858	1102	839	873	868	894	1096	984	1039
1700008O03Rik	10	6.03218	9	7	20	8	10	3	12.0872	4	4	7.00262	5.05246	17	2	5
Mid1ip1	1889.97	2116.02	1930.97	2182	2197.03	1969.99	2167	2008	2320	1924	2270.99	2025	1859	2189	1911.99	1856
Ap2s1	1376	1703.99	1608	1572.99	1260	1443.99	1531	1285	1577.99	1119	1320	1291	1428	1712.01	1591.99	2011.99
Fgfrl1	107	236	207	93	138	85	73	197	208	102	114	172	89	138	168	189
Brme1	42	53	42	30	32	28	40	25	41	44	54	45	44	51	31	35
Fhl2	8	19	2	11	6	3	13	8	8	5	5	1	7	6	9	6
Emc10	1438	1654.01	1477	1640	1317	1367	1460	1326	1554.99	1199.99	1331.01	1410	1562	1873	1719.01	1697.01
Clstn3	2230.99	2580.98	2845.97	2954.94	2425.97	2549.99	2875.98	2462.01	2340.04	2267.01	2942.96	2433.03	2630.01	2854.99	2167.97	1044
Fbxw9	316	331	381	399	542	560.999	497	435	560	527	519	521	428	517.916	428	184
Spib	0	1	2	1	1	0	1	0	1	1	0	7	0	0	0	0
Fnbp4	1222	1495	1432	1550	1924	1858	1883	1907.01	1764	1723	2241.01	1886	1599	1773	1644	1398
Cers4	2205	2409	2298	2749.99	3194.98	3271.99	3156	2961	3345.02	2863.02	3202.02	3187.01	3153.97	2819	2501	3207.99
Scrn3	1122	1319	1220	1212	1004	999.001	1100	972.998	1138	1037	1126	1032	1207	1231	1068	1146
Phax	1363.01	1590.01	1581.01	1617.99	1632	1770.99	1784.06	1675.13	1861.01	1505.98	1887.14	1637.19	1538.08	1692.01	1549.12	1389
Tle1	585.001	703	657	637.001	595	556	624	509	706	542	630.999	578.999	605	700	610	702
1700109H08Rik	11	7	11	8	19	19	9	14	15	9	13	19	11	10	10	11
Relt	137	163	171	170	143	143	140	151	162	109	152	129	164	170	182	146
Snrpb2	436	563.001	545.999	575	552.999	578	590	584.998	666.003	573	567	521	589	734.999	641.001	715.001
Ubc	5408.85	6315.68	5639.65	5913.82	6360.88	6817.79	6536.78	5532.44	6879.72	5895.76	7429.19	6923.07	6335.03	5846.87	5438.02	6089.01
Prpf31	1235	1543	1317	1402.03	1276.56	1260	1453	1194	1434.62	1342.34	1282	1306.18	1621.6	2713.85	2345.99	1247
Sertad1	95	172	132	76	134	116	102	94	159	104	125	119	106	217	192	137
Carhsp1	415	1515	1682	451	1036	378	458	1565	1914	682	444	1853	625	989	1690	1255
Elk3	153.828	166.957	138.975	161.958	106.847	127.936	117.748	102	214.976	126.775	146.579	155.931	148.977	240.944	215.93	87
Herpud2	1055	1340	1186	1215	1198	1180	1343	1197	1433	1166	1340	1160	1285	1542	1289	1845
Rdh13	540	702.999	663	743	575	582	696	639	701	568	671	613	789	908.001	702	662
Adam21	14	10	8	13	15	14	3	5	13	13	15	10	5	13	12	20
Nutf2	643.471	839.681	819.873	714.254	725.311	799.676	706.978	731.14	835.929	686.783	742.048	771.855	818.19	943.473	830.573	1165.5
Arpc5	1039	1456	1469.01	1135	1428.99	1119.01	1281	1384.01	1544.01	1185.99	1244.98	1450.98	1259.01	1538.01	1631.98	1338.98
Elavl2	662.998	760	720.999	796.998	613.999	661	716	651.999	586.998	530.001	712.999	594	747	721.999	598.998	853.002
Pou2f2	186	211	179	215	152	215	241	189	221	219	201	177	218	306	260	460.999
Mgst1	224	400	395	237	360	238	173	305	541.999	246	214	472.999	227	407	490	533.998
Nfib	677.005	967.005	893.997	721.998	777	674.002	618	709.002	992.993	688.998	549.001	911.006	664.998	828.993	951.005	1350.99
Rab25	29	5	25	5	19	10	9	9	45	11	24	23	44	45	13	4
Ubqln4	1239	1500	1618	1535	1579	1581	1613	1509	1561	1381	1694	1491	1511	1730	1492	1347
Rbfox1	956	999.001	987	1145	776.999	739	964.999	778.999	752.001	746	1043	806.999	847	1068	851	470
Rps18	4751.03	6643.07	6879.77	5690.09	5508.86	5397.88	5433.1	6034.87	6621.06	4783.92	5268.89	6220.99	5346.82	7390.22	6508.64	6205.02
Rpl10	2955.02	4738.95	5425.51	3528.82	3729.95	3364.16	3351.05	4919.01	5199.42	3280.23	3290.86	4757.83	3902.9	5657.6	5503.71	8422.58
Rps15a	4149.01	5342.05	5287.01	4772.01	4458.97	4187.99	4484.98	4815.96	5345.01	3888	4273.01	4787.98	4325	5382.96	5223.98	5397
Ncaph2	2085.48	2437.26	2193.83	2291.46	2042.37	2187.77	2185.23	2012.48	2289.25	2008.26	2195.06	2020.99	2251.96	2529.81	2173.31	1639.06
Hipk1	3411.99	4076.01	4097.02	3962.99	3369.99	3397.97	3758	3109	3679.01	3327	3786.99	3429.01	3548	3815	3340.01	3469
Gprc5b	1110.17	2294.39	2784.39	1292.04	1871.99	1130.99	1144.15	2466.38	2449.45	1308.8	1242.88	2332.52	1139.86	1364.39	1826.73	1555.84
Man1a2	1645	1859	1643	1886	1450	1609	1733	1464	1762	1514	1897	1711	1709	1879	1635	1960
Acyp1	505	577.001	509	481	323	394	418.001	360	448	397	365	394	455	478	436.001	749.998
Cd163	4	11	13	6	13	5	10	18	10	1	5	20	2	2	1	2
Hdac5	4023.02	4473.98	4480.02	4655.97	5032.9	5090.04	5284.02	4827	5025.01	4557.02	5539.09	4927.03	4323.99	4882.94	4011	2930.02
Rala	1341	1827	1732	1706	1386	1659	1631	1605	1745	1548	1728	1591	1694	1850	1844	2112
Vdac3	2207.02	2649.96	2532.96	2465.95	2254.04	2407	2250.01	2098.97	2754.01	2201.01	2238	2334.96	2595.98	2709.01	2775.98	4849.96
Slc1a7	2028.99	2152	2349	2578.98	2664	2715.99	2742.98	2700	2575	2406.98	2866.03	2381.02	2346.01	2099.02	1683	1579.99
Vps72	647	727.001	765.001	771.999	837.001	878.003	855.001	847.998	922.001	795.001	1007	871.999	831.998	1023	860.003	1195
Gabpa	1033	1239	1076	1179	1202	1200	1280	1196	1266	1057	1357	1269	1170	1293	1228	1335
Bmp7	259	356	336	258	279	292	194	276	352	232	231	348	315	282	280	381
Dynll1	2204	2660.02	3003.98	2551	2536.99	2771.97	2831	2630.99	2401.98	2052.01	2484.99	2201.01	2424	3006.99	2576	5391.02
Pdcl	2143.03	2639.02	2354.01	2421.02	1959.97	2064	2087.99	1895.99	2175.02	1860.98	2277.98	1850.01	1995	2166.99	1899.99	3234.05
Tmem184b	604.997	763.998	752.001	715.999	671.001	664.001	642.999	698	743.998	601	785.994	655.001	770.001	1020	854.998	962
Nf2	2013.01	2463.99	2232.98	2208.99	2251.99	2092.99	2425	2185	2317	2064.01	2559	2354.99	2681	3334.02	2769.99	1997
Cabp7	18.3652	22.4009	5.06866	12.1902	13.185	12.2035	17.2646	9.17548	2.06452	15.1898	13.1984	10.1177	14.3387	22.4395	13.3161	10.4972
Zmat5	299.635	387.599	309.931	325.81	327.815	323.796	312.735	317.825	337.936	261.81	238.802	281.882	329.661	383.561	300.684	342.503
Ewsr1	6592.93	7588.98	7590	7595.14	7108.95	7202.02	7434.96	6435.85	7738.81	6615.93	7606.09	7049.81	7508.1	8778.24	7712.92	4932.08
Ap1b1	3852.95	4708.01	4820.01	4752.94	4525.96	4572.92	4994.93	4250.96	4863.8	4305.98	5355.85	4441.93	4784.04	5571.84	4584.04	2370.97
Derl3	10	9	10	11	5	15	7	10	5	3	14	8	8	16	6	7
Gstt4	1	0	1	0	0	0	0	2	0	0	0	4	1	0	0	1
Tbx1	7	10	3	5	8	14	5	2	12	7	9	16	10	3	16	28
Gnat2	4154.93	4990.06	3963.03	5050.05	4323.01	4333.01	4270.04	3626.05	4342.04	3948.06	4295.9	4004.98	3381.98	2654	2172.01	4347.11
Bcl2l13	1347.99	2023.96	1993.88	1576.24	1745.98	1678.02	1735.23	1815.43	1924.35	1579.33	1774	1969.44	1657.8	1712.48	1617.02	1459.11
Spatc1l	5	12	5	3	7	18	10	9	4	5	10	3	3	16	6	16
Dqx1	18	13	17	30	17	28	27	20	40	17	27	33	41	12	21	42
Lnpk	648.996	928	911.998	719.998	897.998	681.002	780.002	814	941.996	635.002	690.998	891.998	648.002	790.002	775.999	949.005
Mymk	7	2	2	9	9	7	1	1	3	2	4	1	1	0	1	6
Fam163b	232	260	217	272	195	185	227	198	199	188	275	207	254	309	255	388
Trpm5	10	9	5	6	16	2	5	4	9	4	2	13	6	8.05525	10	7
Rarres2	315.328	428.369	365.085	331.74	291.232	245.679	222.07	260.474	378.7	259.335	259.128	326.032	338	298.699	289.472	432.553
Pttg1ip	923	1077	1071	1051	1220	1156	1174	1135	1244	974.002	1161	1172	1066	1433	1182	1117
Trpm2	143	141	136	172	140	164	152	101	137	117	182	154	160	168	115	106
Ube2g2	792	1094	1114	941	1046.95	1014.92	993	930	1162	993	1045	1074.97	1016.92	1369	1190	726
Lpo	0	0	0	3	0	1	0	1	4	1	2	0	12	10	5	1
Met	100	112	126	118	86	107	109	87	174	119	168	219	163	380	361	136
Slc16a12	85	233	210	90	184	84	55	182	229	133	77	251	102	88	181	276
Syn2	907.999	994.999	947.002	941.001	745.001	834.999	876	727.998	806.998	658.002	864.001	706.002	873	1002	880	835.997
Elk1	584	779	694	627	658	609	767	569	671	548	630	678	787	744	713	613
Nav1	864.998	1138.68	1282.9	1120.33	1074.89	1016.43	1237.34	986.357	1038.69	908.654	1194.54	1030.52	1181.45	1559.72	1447.79	939.994
Tnpo1	10441.5	11873.1	12886.5	12521.4	13654.5	13544.9	14550.7	12193	13779	13546.5	16714.6	13829	17341.8	23151.4	20276.7	15192.1
Rnmt	1582.98	1772.98	1454	1666.98	1383.01	1550.01	1533	1440.01	1527.01	1381.99	1592.01	1399	1596.98	1543	1371	1445.01
Kcnq1	6	2	5	5	2	3	5	3	8	2	1	6	2	4	4	5
Srp14	1401.01	1888.01	1811	1614	1441.99	1556	1506.99	1473	1897.98	1321.99	1419.01	1599.99	1567.99	1790.99	1640.99	2828.05
6330409D20Rik	8	14	7	6	3	2	7	7	12	5	7	6	1	3	6	5
Cdk9	808	999.996	947.004	1019.01	1031	970.004	1019	1055	1218	981.002	1100.01	1007	1096.99	1338	1145	986.004
Tor2a	450.995	442.97	433.942	431	503.983	510.983	452.987	446	530.999	433	438.999	457	518.965	621.828	577	324
Fpgs	104	102	112	136	144	137	119	138	183	130	130	156	114	185	192	104
Mrtfb	283	457	415	411.999	332	356.999	390.999	389.001	406	373	396	365	369	412.001	359	386
Cbx5	2629	3196.01	3176.01	3198.02	2767.02	2727.98	3157.02	2630	2881.99	2519	3304.01	2899	2799.01	3254	2920	4570
Apobec3	26	37	57	27	35	17	28	23	47	27	40	40	38	78	79	38
St6galnac1	97.9846	12	15	7	20	15	11	18	81	25	16	38	32	53	13	17
Sardh	109	188	167	124	135	92	75	125	160	95	130	132	64	162	154	97.0001
Vav2	198	330.001	291.999	224	228	157	232	277	309	215	212	281	167	191	252	121
Tex15	45	52	40	45	62	44	84	51	48	48	70	58	70	88	80	108
Ppp2cb	1521	1741	1737	1774	1494	1705	1622	1549	1781	1530	1788	1647	1794	2142	2012	1598
G0s2	33	30	20	42	30	42	31	25	26	24	31	30	16	34	30	52
Dmap1	594.999	650.001	535	598.998	574.002	530.999	558.999	545.999	666.002	542.001	670.998	566	627.999	733.999	578.999	518
Pla2g12b	2	2	1	7	0	1	2	0	6	0	4	1	1	7	3	1
Mcu	667	852	814.999	945	766.999	767	859.001	758	821	738	801	727	883	914.998	799	1047
Oit3	24	15	21	17	7	20	12	11	20	13	10	10	10	18	16	15
Tex11	22	8	12	15	18	14	11	25	13	16	19	19	15	81	60	11
Bcr	1356	1765.99	1752.99	1744	1616	1429	1739	1436	1565.99	1361	1837	1547	1495	1846	1617	1157
Fxyd5	33	39	27	35	43	44	48	30	44	58	40	73	59	97	95	56
Kcnd1	81	96	70	103	93	100	94	98	78	74	80	83	64	108	70	75
Tfcp2	632.002	781.002	656	651.001	727.998	643.001	788.002	676.001	639.998	634.997	754.002	763.003	663.002	839.001	678.999	495
Pou6f2	262	263	255	240	200	188	236	165	192	202	222	177	254	286	230	291
Pou6f1	1325.99	1540.02	1333.99	1436	1549.01	1580.98	1588.99	1355.99	1578.98	1276	1573.99	1382.99	1496.99	1562.01	1259.99	1044.99
Ubp1	1573.47	1883.96	2057.15	2064.6	2124.95	2230.46	2250.33	2015.15	1938.81	1951.18	2445.53	2110.13	2189.38	2392.93	2034.52	2320.37
Nuak2	137	232.001	205	166	167	176	158	150	230	106	162	172	162	223	216	159
Cilk1	1313	1655.01	1515.99	1722.01	1550	1466	1663	1370	1614	1405.01	1691.01	1410	1474	1496	1265	1057
Sdhb	1057.01	1315	1247.01	1240	1031	989.003	1074	1075.99	1361.99	982.003	1116.99	1162	1118.01	1535.01	1456.01	1931.01
Cox4i2	462	489.002	553.002	577	400.001	435.999	429.001	411	487.998	351	344	370.999	407	391.001	344	442.999
Snap47	2501.99	2869	2909.02	2960.03	2468.01	2637	2641.98	2265.01	2834.99	2220.01	2654.01	2422.98	2878	3302.99	2752.04	3362.03
Kdsr	1340	1558	1624	1651	1803	1761	1919	1714	1985	1498	1937	1713	1499	1587	1501	2268
Vps4b	1143	1240.99	1289	1221	1274	1172	1296	1163	1196	1047	1270	1322	1192	1340	1173	1729
Rps25	4683.69	6546.82	6270.13	5723.44	5202.44	5164.79	5339.68	5312.9	6210.21	4484.56	4938.2	5903.43	5400.49	7153.56	6655.84	9706.77
Nxf2	6	3	3	0	1	3	0	5	1	7	3	0	0	29	21	4
Taz	802.998	964.998	894.001	970.002	1056	904.999	1035	941	912.999	803.999	905.001	829.999	973	1043	939	1102
Kif19a	44	33	38	51	41	50	47	45	39	37	57	35	46	39	25	28
Aldh3a2	1107.01	1355.99	1444	1412	1177.99	1234	1232	1156	1368	1156	1408.99	1252	1345	1725.01	1513.01	1231.01
Zmynd10	0	8	3	7	0	5	1	7	3	0	3	8	4	9	3	4
Tmem115	544	579	644	652	678	753	692	592	694	626	645	695	670	860	796	592
Hyal2	144	168	148	170	157	169	156	158	162	112	133	169	141	218	187	80
Ifrd2	156.48	237.502	197.494	193.334	230.517	246.602	193.766	224.437	279.694	206.453	253.32	234	261.669	261.253	242.102	174.046
Hyal1	45.0579	118.463	81.7069	53.9354	88.3195	77.5575	71.1392	104.415	81.732	75.5864	57.3081	98.617	66.0427	86.4358	76.2369	46.3699
Tusc2	1644.72	1820.57	1707.68	1708.7	1484.71	1640.78	1644.42	1442.42	1656.6	1313.74	1568.23	1469.69	1703.54	2052.73	1823.46	1929.95
Nprl2	376	444	472	436.999	520	539.001	493.001	467	512.999	412	499.001	401.001	474	569.999	510.001	377
Slc38a3	8792.14	9472.57	10413.7	12189.1	12648.8	12231.8	12291.9	11253.7	12047.9	10824.2	12379.8	10944.8	10844.1	9305.54	7860.34	12799.7
Cacna2d2	1205	1438	1523	1528	1084.99	1265.99	1258	1178	1125	1056.99	1333	1143	1260.01	1306	1076	1014.01
Rassf1	457.527	525.038	585.638	441.291	502.88	531.078	519.116	548.964	665.993	485.327	599.324	556.789	516.09	610.827	552.902	595.033
Epn3	160	115	151	124	134	95	81	119	166	114	108	135	135	144	141	87
Rnf112	288	280	286	337.999	228	236	305	260	266	239	325.999	255	310	363	253	178
Slc3a2	2284.98	3290.97	3293.94	2863.97	3160.02	2825.95	2824	2984.97	3803.92	2737.98	2999.04	3231.02	3019.98	3447.96	3734.95	5081.92
Nxf1	1712	2106	1964	2245	2542.99	2493	2591.01	2449	2301.99	1890	2534	2389	2322	2479.01	2254.99	1965
Stx5a	1103	1355	1239	1228	1520	1477	1526	1536	1431	1298	1465	1381	1455	1600	1395	1622
Slc47a1	11	30	19	27	19	25	12	17	24	17	26	13	33	115	108	46
Pifo	20	36	23	23	17	10	15	18	22	15	31	19	20	20	10	36
Tnfrsf13b	7	16	4	7	6	1	3	4	9	1	11	10	4	3	7	4
Spire2	364	446	398.001	438.999	445	509.002	519	438.998	524.999	439	536	468	455	552.999	442	435
Prox1	3245.01	4406.99	4062.98	3612.01	3376.01	2885	3493.01	3490.99	4023	3021.99	3440.02	3655.99	2950.01	3013	2991.99	3967
Raver1	622.372	786.422	691.32	729.449	741.434	816.686	768.293	734.28	888.231	728.998	873.918	808.925	752.572	882.541	830.143	990.146
2610507B11Rik	3041.99	3756	3830	3476	3517	3227	3503	3388	3745.01	3215.01	3737.99	3394.99	3487	4239.99	3894	2305
AI597479	1394	1681	1575	1560	1456	1498	1701	1329	1482	1403	1746	1549	1652	1834	1520	1450
Tmem86a	273	454	311	340	332	322	418	305	395	288	377	311	320	360	267	338
Optc	1035	1325.01	1038	1014	922.001	697	626.002	1025	1215	792.001	724.999	1008	1023	752	796	654.997
Tex14	26	31	16	18	15	13	33	23	27	15	26	13	23	13	13	25
Ifi35	77	91	96	72	97	80	82	74	139	118	106	88	133	322	215	136
Rdm1	314	326	341	325	256	291	287	224	313	233	257	273	326	269	224	368
Nedd8	1791	2182.01	1930	1974.99	1617	1709	1722	1512	1984	1471	1675	1676.99	1771.99	2332	2214.01	2609
Gosr1	1129	1494	1319	1414	1241	1261	1470	1319	1381	1287	1615	1364	1446	1524	1313	1266
Mrpl52	314	414	405	317	335	395	306	339	433.001	288	326	428	359	594.001	560.001	433
Kansl3	2125.99	2606.99	2462.04	2634	2466.02	2509.01	2809.05	2436.99	2565.98	2217.98	2960.98	2477.01	2654.97	2571.99	2349.02	1349.01
Eya4	18	9	9	11	12	12	12	4	16	17	15	9	6	12	11	23
Ebf3	942.998	1019	1074	1045	823.004	924.999	911.001	790.999	918.004	864.001	1015	936.999	1036	1015	870.998	1113
Uckl1os	1964	2358.99	2123	2474.01	2112.99	2161.94	2179	2079.01	2205.99	1978	2151	2033.96	2443	2265	1755.96	2303
Myt1	1193.01	1412	1388	1368.01	1242.01	1085	1235	1147	1034	1029	1265	1032	1171.99	1171	974.003	817.998
Faf1	1295	1474	1612	1528	1682	1724	1680	1672	1677.99	1508	1864.99	1550	1494	1656	1577	2229
Gm266	1	2	0	3	0	3	0	5	0	1	0	1	1	2	1	8
Tsacc	12	15	13	18	10	14	13	12	23	10	12	15	15	15	23	16
Mettl16	1057	1375.99	1343	1277	1262	1452	1364	1265	1454	1218	1492	1356	1376	1586	1361	844.002
Dazl	9	10	6	10	7	2	2	4	12	3	7	18	10	7	6	14
Apol7a	16	12	3	4	7	8	2	10	30	6	2	13	5	19	5	5
Pigyl	381	529	420	416	368	384	409	358	519	341	385	427	459	558	449	491
Rbm25	2728.02	3447	3180.01	3531.06	3488.04	3425	3475.99	3231.99	3283.02	2952.99	3848.99	3467.96	3047.02	3783.1	3426.98	3929
Psen2	377	409.001	449.999	386	426.999	451.999	388	426.999	469.999	353.999	413.999	394	399	504	423.001	453
Acaa1b	1.00435	2.00661	9.09057	5.00421	2.0186	1.02636	3.06359	2.0019	6.03991	2	3.03251	3.01306	5.02063	3.00835	8.19725	1.00993
Plcd1	147	155	163	161	148	139	153	99	176	131	158	166	188	278	277	154
Fads1	1307	1903.01	1816.99	1608	1519.01	1332.99	1494.02	1521.01	1925.01	1444.98	1503.98	1779.04	1510.01	1580.03	1690.99	2134.96
Lmbr1	683.998	794.001	751.999	821.995	573.001	589.999	711.003	559.996	611	582.001	740.999	673	651.001	814.998	651.002	828.002
Tnfrsf22	19.4783	52	60.3416	19	46.5148	17	15	54.417	78	21	16	52	23	36	33.4079	60
Cars	749	892.003	1124	1218.01	2202	2115.01	2248	2001.03	1715.99	1647	1874	1794.98	1459.99	1620.01	1382	1111.99
Wnt2	1	4	0	0	1	2	0	0	0	0	0	0	0	0	4	0
Gabra1	3940.93	4378.04	4232.96	4392.08	3550	3755.97	4150.03	3328.99	3551.97	3261.95	4192.03	3395.99	3878.01	3943.06	3289.05	5245.93
Grid2ip	12.5735	24.4547	25	13	16	11.6927	25	14.7631	10	20.5428	13.6904	15	21.732	22.1219	8	8.99891
Kdelr3	19	48	35	27	29	11	27	17	38	28	28	34	37	112	80	50
Apip	222	276	333	237	231	256	237	245	286	251	220	297	274	318	341	390
Pdhx	883.999	1218	1062	1034	888.999	907.002	1019	903.001	1075	856.002	987.002	1013	1016	1121	1001	952
Vac14	481.999	642.998	524	614.001	557	600.999	653.001	554	596.998	510	718	613.002	650	672.999	581.001	509.001
Slc5a1	100	49	41	34	58	49	43	39	115	63	60	74	41	90	58	20
Akt1s1	466	565	516	502.001	556.999	557.001	484	588	653	506	554	607	520	858	743.003	726.999
Tbrg1	646.01	948.115	744.118	772.27	703.892	673.532	680.826	698.915	832.088	656.034	722.161	768.842	821.262	1121.89	970.024	1027
Panx3	0	2	2	1	0	0	0	0	0	0	3	0	1	1	0	0
Adssl1	556.999	620.003	504.002	611.999	479.999	501.999	570.001	491	563.002	476.001	493.001	435.001	596.998	915.004	834.995	615.998
Brf1	690.957	901.963	925.932	860.929	923.001	897.982	953.919	883.967	1011.96	907.949	882	953.95	796.001	883.001	846.002	589
Vipr2	689	711	710	677.999	596.999	612	576	550.999	567	563	575	556	586	610	479	521
Odc1	3891.91	5160.98	4454.89	4772.93	4209.03	4298.02	4454.98	4143.05	4373.08	3477.01	3779.07	3743.99	4652.08	5285.04	4894.88	4866.09
Thg1l	197	274	271	253	256	253	241	254	373	240	286	319	452	814.997	718	377
Adam19	71	75	66	90	50	64	52	65	64	57	65	55	68	107	73	56
Pabpc4	621.988	763.002	791.995	776.999	911.99	821.971	872.96	796	849	748.987	874.973	865.991	876	969.963	877.984	845.919
Exoc3l2	0	1	5	3	4	1	1	2	2	2	1	3	0	6	3	6
Zfp296	6	21	19	17	9	18	9	9	7	4	12	5	12	14	14.9976	27
Plin5	1	3	0	0	0	0	0	1	4	3	2	0	0	0	1	2
Sugp1	859.998	1129	1007	1113	1115	1096	1122	1022	1165	996.003	1256	1110	1133	1258.01	1037	817.999
Dhdh	616.342	612.168	602	581	475	522	534	536	526	423	525	505	697	652.359	549	580
Zfp790	408	446.001	490.001	466	460	490	523.001	436	457	432	553.999	440.001	494	509.998	428	207
Slc25a41	2	6	8	6	5	6	3	6	0	4	4	6	3	3	6	3
Fsd1	209	287	240	264	216	233	278	290	279	227	250	249	282	328	260	238
Pinlyp	1	0	0	0	0	0	3	0	2	4	1	0	2	2	0	0
Fuz	460.17	548.319	516.897	523.122	587.801	466.799	510.64	561.601	561.482	491.009	389.546	531.147	491.364	604.69	478.74	407.73
Sptbn4	872.001	1013.99	1012.01	1028.01	812.002	798.997	943.003	701.005	715.999	833.001	1015	891.002	1001	1026.01	815.999	386.001
Pgam1	19453.8	21986.9	20690.7	21932.1	14471.3	15601.5	15340.2	13507.5	15419.5	12351.5	14242	13433.7	18080.2	20331.6	17471.6	29492.5
Evi5	1161.83	1408	1344.62	1422.4	1317.45	1226	1289.09	1227.56	1367.8	1089	1301	1161.49	1266.8	1379.05	1290.48	1829
Evi5l	1336.28	1513	1512.59	1497.31	1402.93	1325.67	1453.94	1263.51	1354.51	1205.21	1497.95	1318.5	1308.71	1544.44	1286.53	975.553
Snapc2	384	394	437	413	520.001	536	520	438	464	409.001	489	456	424.001	541	446.999	678.004
Git1	1132.01	1436.01	1368.01	1360.98	1239	1308.99	1370	1104	1448	1094.99	1438.01	1258.01	1245.01	1666	1382.01	1136
Gltp	220	341	293	287	238	201	192	297	351	217	194	352	240	332	309	435
Bnip2	1653.99	2154.98	1929.01	1847.99	2032	1941.99	1997.99	1715	1887.01	1742.01	1958.99	1815.98	2119.01	2503.98	2204.01	2621
Ccnt1	1766.27	2273.72	2234.3	2149.59	2237.28	2250.83	2403.85	2093.91	2230.38	2044.03	2734.23	2135.79	2099.68	2236.7	2007.5	1890.2
Scarf2	69	229	132	86	114	86	88	152	200	95	73	175	115	91	144	122
Brms1l	1039	1205	1094	1205	1006	1078	1123	1009	1037	1010	1171	1089	1098	1434	1218	976.999
Med15	612	706	662.999	665.997	607.001	768	783.001	662.998	776	753.998	772.002	736.001	692.999	823.002	676.001	736.003
Dhdds	1336.01	1659	1477.01	1529.01	1545	1472	1600.99	1363.01	1547	1398	1724	1515	1733	1685.99	1440.99	1694.01
Crybg2	21	17	19	16	15	18	23	19	59	17	25	20	23	56	18	9
Ubxn11	216	315	264	309	252	252	309	325	329	265	283	288	363	313.003	311	290.004
Mogat1	55	88	66	74	65	72	92	64	79	62	62	62	46	68	47	73
Wnt8a	0	0	0	2	0	1	1	0	1	1	4	0	0	0	0	0
Tjap1	319	428	380	399.001	490	541	520	439	502.999	503.001	547.999	457.999	550	460	422	433.001
Ehf	103	39	36	36	49	28	36	39	93	46	45	55	61	88	45	74
Nanog	0	0	0	0	0	0	0	0	0	0	0	0	1	4	7	0
Rpl15	4772.91	6405.78	6668.78	5622.23	5340.74	5514.41	5317.92	5837.5	6421.82	4759.42	4912.27	5846.97	5280.25	7228.32	6443.2	6628.26
Tmem167	1719	2186	2129	2201	1826	1886	1959	1878	1722	1524	1821	1643	1969	2224	1998	2539
Steap4	38	21	28	16	20	25	27	15	93	20	90	79	52	351	489	23
Mplkip	398.999	506.001	524.999	519.998	474.999	431	428	395	444.001	357	484	373.999	455	461.001	469.999	762.002
Kif11	41	41	57	35	35	35	32	47	55	54	59	59	42	42	30	19
Rpa3	259	364	280	308	298	279	310	265	337	245	339	311	284	366	317	586
Mlkl	1	4	4	0	2	3	2	0	3	10	0	2	2	42	12	0
Tnpo3	1696.99	2182	2039.95	1973.96	1893	1941.02	2141	1869.98	1968	1753.01	2201.79	1864	2090.01	2243.01	1875.01	1233
Ttll5	688.999	876	935.999	973	1033	1072	1167	1058	1119	1032	1329	1069	1267	1684	1282	638.999
Zfp715	475.999	614.003	589.002	594.002	709.004	657.998	764.002	646.997	698.001	566.997	764.999	624.997	538.999	641.004	544.999	582
Retn	3	7	6	10	0	11	5	10	3	5	5	6	0	3	4	8
Cdh23	7	23	8	3	11	10	7	7	5	7	7	11	8	4	12	3
Rps5	3909.03	4949.96	5180.92	4237.98	4171.16	3791.85	4276.06	4738.01	4781.95	3377.95	3599.95	4474.03	3938.07	5039.97	4847.01	5795.03
Podnl1	8	27	15	24	30	12	20	15	46	17	20	27	18	30	9	15
Adgrl1	2497.68	2839.7	3050.03	2834.72	2438.83	2285.91	2705.81	2390.71	2760.92	2199.67	2706.85	2485.52	2605.67	2867.1	2326	2864.93
Amotl1	456	545	665	571	456	457	493	447	545	476	565	587	601	769	662	619
Etv5	692.971	972.86	936.98	791.974	1019	929.99	1034.99	951.005	945.978	671.991	1011.99	861.007	903.957	944.972	830.985	882.995
Gfod2	246	320	265	255	234	303	301	302	345	316	340	329	316	490	451	253
Enkd1	249	299	340	305	330	395	355	373	324	294	358	316	310	406	326	463.001
4933405L10Rik	1	0	4	0	0	0	2	1	2	0	6	3	1	3	3	0
Atp6v0d1	3002	3701.99	3663.99	3991	2978	3456	3484	3097	3511	2878	3350	3077	3556	4123	3693.01	5791
Ptprs	2976.98	3388.05	3311.02	3379.03	3114	2938.05	3371.98	2983.05	3276.01	2878.98	3428.01	3214.01	3245.93	3614.98	3135.04	2602
Slc41a1	1234	1590	1467	1592	1322	1201	1223	1326	1546	1176	1619	1359	1793	2561	2203	1024
Fer1l4	9	0	0	0	4	0	1	0	0	3	0	0	0	5	0	0
Iglon5	662	637	722	712	491	675	692	658	609	558	661	574	658	674	580	481
Igf2bp1	16	21	20	11	22	3	3	16	26	18	8	32	9	4	27	12
Zfp651	908	1070	1144	1049	991.002	846.997	930.998	966.003	1104	1009	939	1132	1074	1174	1108	729.001
Nelfb	972.004	1065.99	1060	1030.01	968.001	1000	1084.01	959.995	1171	975.005	1159.01	1046.01	1215	1306	1066	798.996
Card14	1.26859	15.7649	1.25136	1.298	2.62682	3.58309	9.70089	3.59598e-23	9.89866	7.70288	2.63649	7.41118	2.57782	10.009	10.6042	0
Tmem175	396.547	490.559	389.174	438.593	374.941	337.741	358.402	346.422	432.324	356.458	320.388	396.19	439.026	507.708	399.354	617.499
Bcas1	46	9	16	10	26	22	2	12	40	8	6	12	18	28	18	4
Tango2	585.001	699.002	643.998	673.999	548	577	588.999	544	575.999	514.001	561	574	621.003	714.001	605.002	676.001
Aldh1a2	1	14	15	3	2	5	17	2	3	0	4	9	3	7	9	7
Ndufs2	4622	5594.02	5149.01	5334.98	4596.89	4825	4720.95	4239.94	5238	4335.04	4799.07	4543.05	4753.99	5171.97	4167.93	5642.79
Snx31	25	34	18	7	39	15	19	22	48	11	11	32	17	30	33	28
Atraid	1136	1352	1314.29	1343.01	1335.99	1148.04	1227	1155.81	1392	1071.67	1234.62	1313.12	1374.73	1523.34	1320.08	2473.98
Cad	548	673.002	681.999	694.001	629.002	715.002	860.995	670.002	705.002	576.999	820.003	640.997	823.003	961	730.003	425
Sh3bp5l	752.997	1012.01	1010	921.007	1026	1008	1026.01	985.997	1044	772.998	1110.99	912	997.003	1175	1034	440.001
Atad1	3646.96	4211.98	3974.01	4076.03	3409.03	3480.95	3782.01	3291.05	3842.98	3185.97	3715.93	3420.96	3865.03	4082.99	3705.04	4776.06
Pten	5050.98	6322.85	5891.92	6061.88	5630.89	5632.92	6040.87	5191.93	5910.92	5122.81	6037.88	5420.93	5732.95	5998.96	5508.86	6610.89
Pea15a	15478.7	20653.5	20916.5	18168.1	17320.9	15696.7	16931.9	18061.9	19878.5	14748.1	15798.3	18458.6	16118.6	18736.3	17762.1	19170.6
Timm23	841.001	1153	1128	1049	1002	885.001	952	876.999	1078	864.999	944	966.001	1042	1435	1089	2159
Tnfaip8l2	7	11	8	10	5	1	4	9	9	3	3	6	4	7	10	6
Trnt1	870.963	990.892	956.006	988.892	917.932	1000.89	1097.89	903.997	1028.9	818.948	1112.93	905.997	1028	1250.92	1125	1457.94
Ly6g6e	13	10	4	3	2	5	2	9	13	1	2	12	5	5	10	15
Ehmt2	1943.01	2258	2391.98	2205.99	2328	2274.99	2198	2174.99	2371.99	2083.01	2532	2220.99	2128.02	2566.01	2125.01	1583
Elof1	907.999	1241	1143	1120	961	943.004	950.001	937.001	1079	907.996	940.001	914.999	1018	1296.01	1155	1255
Med16	1298	1326.99	1327	1411	1325	1364	1419.99	1371.99	1609	1386.99	1583.01	1467.01	1532	1577.99	1202	1096.99
St3gal1	1745	2022.99	2047.98	2131	2228.04	2189.04	2326.97	2147.01	2046	1979.99	2447.04	2162	1869	1871.02	1611.02	1594
Tmem259	1498.91	1716.95	1775.01	1763.01	1780	1716.94	1682	1805.73	1806.99	1439.99	1695.99	1640.74	1609.99	1767.99	1560.99	1575.99
Rnf170	1075.92	1209.99	1154	1256.87	1136.95	1163.97	1193	1112	1225.4	1062	1292.97	1060	1282.97	1091.97	1013	1361.99
Clip3	4334.99	5123.99	4870.01	5319	4164.01	4335.97	4651.99	4109	4445	3664.01	4801.02	3887.01	4828.01	5780.01	4998.03	7379
1700020L13Rik	1	0	1	0	5	3	2	4	1	0.0470867	3	1	2	4	1	0
Myl2	3	11	14	9	13	12	5	8	12	9	5	11	2	5	13	11
Dedd	692.709	897.932	836.359	819.066	963.225	870.954	901.153	814.585	954.706	825.771	956.178	786.58	932.792	989.193	908.592	1158.91
Mcemp1	2	6	2	8	1	2	6	1	4	6	3	1	1	8	2	5
Nit1	572.29	626.064	663.643	593.934	655.773	614.044	663.847	649.416	685.293	567.229	651.822	700.42	650.207	677.808	595.409	951.085
Pax5	2	1	0	3	6	1	4	4	2	5	1	5	6	5	5	7
Prdm15	217	262	208	229	316	236	263	233	253	259	347	285	278	337	249	275
Rnf168	910.003	1002	1069	1007	964	916.994	1131	1014	1074	895.003	1149	960	1065	1127	956.006	1055
Dynlt2b	545.001	610	453.001	526.999	388	405	418	320	543	374	437	487.001	538.001	526	469	701.999
Chp1	1291	1537.99	1591.98	1580.99	1423.02	1321.01	1351	1380.99	1629.99	1305.02	1529.01	1431	1531.97	1783.99	1532.02	1233
Trpv4	15	69	64	23	42	34	23	43	47	37	36	49	41	35	28	46
Klhl3	1474.01	1919.98	1713.01	1888.03	1713.99	1683.97	1828.97	1667.99	1685.99	1691.99	1718	1611	1189.99	948.991	753.003	1029
Tvp23b	973.001	1355	1056	1195	969.999	1053	1023	962.998	1272	945.001	1106	990	1100	1265	1227	1401
Dnajc7	2691	3274	3179.13	2957.99	2926.41	3071.98	2998.58	2844.72	3303.01	2757.21	3079.28	3020	2995.32	3559.99	3153.97	2254.09
Zfp385c	322	311	322	311	273	314	321	271	316	233	312	275	329	373	282	516
Cacybp	2024	2427	2439	2378	2571	2682	2451	2490	2624	2337	2639	2407	2414	2977	2640	3269
Cluap1	579.826	637.472	596.906	588.091	534.463	568.387	530.026	598.505	655.779	513.571	583.52	474.78	605.447	728.623	625.021	586.942
Zswim7	100	152	122	130	143	131	157	134	168	125	147	150	154	190	158	188
Pigl	101	94	84	89	87	93	98	100	98	117	105	117	91	98	96	40
Ndufa2	1191	1508	1333	1385	1096	1110	1141	1220	1453	1105	1209	1294	1190	1543	1344	1469
Pam16	508	643.541	616.277	582.35	535.931	458.356	473.996	447.299	534.271	421.739	458	479.77	486.774	526.159	476.888	634
Glis2	243	300.461	332.723	266.65	328.068	234.645	238.004	278.701	370.73	235.262	288	358.23	283.226	491.835	470.113	189
Cox6c	4099.02	5129.07	4929.02	4823.99	3793	3945.99	4139.01	3936.04	4495.15	3714.03	4023.97	4350.18	4209.04	4994.99	4676.01	4435.04
Bicc1	38	65	62	58	59	37	55	61	69	38	58	61	71	56	59	58
Ube2z	2646	3219	2998	3128	2765	2717	2982	2805	2948	2665	3112	2865	2986	3488	2906	2427
Tmem87b	1060	1267	1117	1235	1269	1265	1236	1212	1282	1089	1531	1309	1112	1179	1065	1007
Anapc1	2486	2884.99	2759	2886.01	2510	2631	2804	2387.01	2694	2509	2859.02	2543	2543	2839.01	2568	2198
Mertk	74	111	156	154	129	135	137	144	149	100	166	135	151	161	156	48
Tsg101	3045	3829.04	3517.99	3533.02	3132.99	3231.98	3247	2993.99	3793.05	3022.98	3408.02	2944.02	3239.98	3272.02	2941.01	4048.05
Hps5	495	558	512	557	534.999	508	550.001	468	465	470	590.001	536	560.001	531	575	524
Map3k4	930.993	1193.01	1109.01	1041.01	1338.98	1259.01	1295	1191.98	1217	1113.99	1398.99	1126.99	1184.99	1199.01	1077	633.002
Piezo1	118.42	228.271	183.451	68.5604	170.49	94.4099	91.1035	150.172	255.866	122.471	115.726	237.246	123.115	163.194	255.864	77.451
Rnf166	526	574	513	479	467	439	524	517	554	495	505	525	573	628	583	464
Ankrd28	1059	1144.01	1197.99	1119	1216.01	1216.01	1390.01	1244	1469.01	1233	1701	1367.99	1315.01	1966	1784	913.002
Ankrd52	781.999	881.001	929	878	1134	964.999	1241	1088	1027	923.999	1261	1058	984.999	1078	966	117
Pkd2l2	27.6487	43.3651	36.1762	36.6484	35.0048	39.2034	23.9097	47.4991	63.7122	42.9662	42.8148	40.8294	61.5959	47.4469	39.7671	47.5568
Srp19	638.998	865.003	749	729	655	770.001	726.001	615.999	803.997	638.002	741.001	701	816.001	947.002	827	1427.99
Wdfy2	795	990	922	955	1227	1073	1117	1179	1091	1067	1312	1019	947	1117	886	789
Rbsn	1131	1266	1303	1334	1417	1400	1379	1278	1447	1338	1597	1272	1509	1630	1403	922
Mrps25	1388.43	1687.28	1731.32	1700.16	1732.57	1746.04	1714.62	1646	1985.44	1440.07	1534.34	1595.56	1933.94	3323.62	3103.77	3167
Dguok	299	327	291	351	363	314	319	312	338	324	330	362.999	306	408	375	564
Camta1	3638.95	4420.08	4273.98	4457.1	3986	4090.03	4655.06	3951.03	4357.95	3893.93	4789.09	3988.96	4212.06	4647	4001.97	4109.06
Csf1	123	172	123	136	108	119	96	115	174	113	160	167	185	711	607	143
Strip1	1390	1613	1572	1575	1517	1419.01	1490	1540	1575.99	1381	1580.99	1551	1577	1764.01	1616.99	980.996
Kif1a	9242.16	10609.7	11780.1	11572.4	9288.09	9454.71	10949.3	9366.28	9734.94	9400.74	11312.1	9658.96	11178.5	10567.4	8756.79	6737.06
Slc25a11	1772.12	2136.15	2083.99	2192.24	1763.08	1728.12	1823	1757.49	2007.08	1592.09	1646.06	1801.13	1964.64	2136.57	1828.09	2416
Cmc2	174	181	193	217	175	192	159	126	162	113	166	136	168	172	192	215
Chfr	795.999	953.003	905	984	1036	1029	1079	949.997	1026	860.001	1176	967.04	1059	1262.99	1091	652.001
Ceacam16	1	1	0	0	0	0	1	0	0	1	0	0	1	2.04249	0	3
Adam28	9	6	6	3	4	2	3	5	13	7	2	1	0	8	2	3
Ankrd53	6	4	3	4	4	6	9	4	1	3	0	5	1	2	1	0
Tex261	1697.99	1988	2057.01	2073.98	2114.99	2096	1976	2007.99	2046.99	1873.99	2039.01	1968.01	1724.01	1783	1481	1733
Fam120b	1137	1461	1322.99	1329.01	1201	1249	1413	1149	1193	1169.99	1354.01	1228.01	1424.98	1417.98	1299.01	1386.99
Tbp	910.827	1120.82	987.136	1129.94	970.597	1100.33	1189.12	1061.25	1040.2	961.619	1238.83	1155.08	1115.41	1212.11	1175.92	1307.81
Psmb1	1939	2615.04	2497.01	2313.02	1985	1857.03	1987.99	2023	2473.97	1844.98	1957	2138	2297.01	2609.99	2376.02	2332.96
Pdcd2	266.174	289.184	270.862	320.057	393.404	309.668	325.883	353.751	360.803	240.38	344.17	299.915	291.589	424.889	384.085	475.185
Dll1	327	376	366	371	361	370	315	386	415	327	378	360	351	466	351	201
Nol3	430.306	668.999	796.268	501.33	474.025	356.747	352.703	759.354	646.873	358.791	411.003	739.17	407.84	501.589	584.65	664.327
Fhod1	94	128	134	156	206	176	145	205	194	204	227	209	164	135	143	76
Plekhg4	114	92	104	110	109	133	168	107	128	143	150	106	154	120	91	131
Slc9a5	442	527	563	571	707	708	680	683	652	585	718	712	497	482	378	493.999
Elmo3	107	128	106	123	88	104	86	128	142	67	87	123	110	88.0001	115	88
Stc1	140	224	288.953	183	225	266	238	212	201	158.959	337	217	214	233	251	266
4931428F04Rik	363.693	352	378.73	423.673	358.974	352.253	361.296	330.647	429.127	337.208	421.997	336.832	426.159	444.41	382.349	223.673
Tppp3	1630.99	2190.99	2135.02	1915.01	1706.02	1613.01	1773.01	1915.02	2174.99	1438.01	1466.99	1825.98	1700.02	2506.01	2276.01	2000.98
Msh3	803.998	826.57	730.82	850.737	871.999	847.001	983.863	844.695	941.84	838	1029.89	771.759	895.999	973.001	801	1044
Tmem208	433	644	704.001	604.001	609	634	581	598	654	568	623.999	554	579.001	860.001	738.001	748
E2f4	564.999	641	601.001	587.999	674.999	579.999	553.999	586	698.999	552	647	558.999	636.001	725	560.001	591.998
Surf4	1957	2470	2471	2292	2259	2127	2195	2266	2554	1973	2238	2290	2208	2769	2651	2244
Surf2	394	474	442	453	469	488.001	486	429	517	372	404	509.999	565	588	537.999	716.999
Dnajb9	1020	1230	1133	1056	1019	1176	1247	982	1215	982	1202	1085	1196	1511	1450	1945
Naf1	521	573	518	541	505	578	521	493	531	460	546	435	496	560	551	1010
Yes1	815.335	998.003	1014.35	956.998	1090.77	1046.77	1196.56	1022	1103.9	959.498	1200.87	1003.94	1042.96	1291.63	1146.21	923
Ppp1cb	6796.56	8123.88	7984.09	7682.06	6918.37	7150.06	7864.12	6603.1	7681.75	6359.02	8154.92	7102.84	7489.04	8363.91	7518.06	11149.9
Gorasp2	2220.98	2613.14	2416.09	2631.98	2488.42	2373.12	2553.08	2411.14	2545.12	2200.69	2644.08	2362.01	2396.21	2582.25	2409.96	2476.26
Tsen15	351	479	412	463.001	422.001	500	514.001	423	529	392	516	486.001	442	561	540	555
Efr3a	3854	4142	4115	4367.01	3563	3444.99	3715.98	3538.01	3591	3336	4117	3385.01	3420.01	3993	3167.98	5145
Trappc2l	496	617.001	581.999	595	422	432	506	419	556.001	470	450	454	539	677.001	596.999	628
Acsf3	336	383.001	261	304	307	324	354	317	366	287	321	352.001	421	371	319	282
Ddx19a	1264.22	1587.35	1456.28	1408.61	1371.28	1418.2	1518.88	1375.96	1500.09	1272.99	1447.46	1351.86	1521.99	1727.63	1395.4	1398.68
Galns	137	199	191	151	151	116	97.9999	168	209	129	122	161	141	254	307.001	148
Gata2	23	24	20	13	24	10	9	15	17	9	16	13	16	18	11	15
C8g	4	4	8	9	12	16	7	17	15	5	6	2	4	10	9	14
Entpd2	63	56	42	52	44	59	56	39	45	37	38	46	44	60	39	42
Rabl6	1453	1614	1624.99	1539.01	1528	1608	1593	1408	1694	1416	1700.01	1624	1657.01	1749	1492.99	1024
Ptgds	2598.99	4067.91	3803.97	2641.99	3148.96	3425	1932	3271.98	4945.94	2787.01	2567.99	7307.84	2386	2782.98	3912.98	5188.88
Edf1	1349	1616.99	1556.99	1511.99	1407	1372.99	1348	1311	1667.99	1240.99	1386	1365.99	1536	2097.97	1824.01	1835.99
Clic3	29	14	19	11	14	16	12	22	21	16	13	18	18	19	11	7
Npdc1	1184	1405	1397	1429	1114	1263	1249	1175	1292	1018	1217	1116	1347	1750	1448	1783.01
Fbxw5	703.001	825.001	776	868.002	849.001	811	809.002	772.999	890.997	681	891.999	857	885	971	807.999	1032
Slc25a13	20	34	18	31	19	34	24	28	44	22	25	34	43	40	52	51
Ube2i	1703	2002	2068	1884.99	1810	1790.99	1955	1879	2032	1589	1984	1977	1884	2124	2084	1085
Tsr3	301	317	333	356	384	353	366	329	433	299	381	372	365	407	347	403
Unkl	762.917	935.646	876.849	905.213	723.146	843.926	793.905	707.447	877.743	710.938	919.769	818.78	784.289	1048.71	766.897	377.732
Lrrk1	34	53	64	30	36	28	33	50	37	48	56	54	23	39	48	19
Aldh1a3	63	76	66	60	53	48	38	59	97	66	52	91	43	76	62	66
Actn1	554.858	624.917	679.78	679.339	687	575.956	714.576	630.698	756.743	556.72	694.719	735.764	557.227	595.679	589	492
Sirt2	1496.99	1917.02	2038.98	1947.02	1667.99	1810.01	1703.99	1841	1721.99	1378.01	1747.01	1594	1690.99	1920.99	1675.99	2654.03
Hnrnpl	5294.94	6534.97	6368.05	6840.04	6256.99	6086.05	6653.06	6247.04	6465.96	5545.97	6741	6305.97	5663.98	6453	5811.99	5947.9
Nolc1	1325.99	1446	1408	1476	1339	1500.01	1531	1393	1500	1223	1604.99	1422	1487.01	1582	1349	1053.99
Casd1	2059	2208	2032	2216	1751	1874	1961	1699	2153	1799	2103	1917	2183	2281	1859	1743
Cnksr3	168	292.001	247	264	287.001	296	262	250	313	244	322	268	243	245	251	102
Mtmr1	1482	1590	1713.98	1804.98	1657.01	1631.99	1750.98	1595.01	1598.02	1479.98	1918.99	1531.01	1719.01	1813	1497.01	1933.98
Hmgb3	757.997	923.999	772.001	691.998	656	568	559.999	583.999	943.004	618.003	715.001	785	728.997	783.998	832.001	662.005
Map2	9494.25	11134.1	11361.4	11856.2	10897	10997.8	12500.3	10324.9	10763.9	10439.4	12516.7	10257	11965.3	10424	9100.69	11915.8
Cyp2j9	78	93	123	92	141	116	132	109	130	104	134	93	69	101	94	68
Abca1	618	753	812	741	729	550	701	682	811	639	723	784	610	704	602	579
Nipsnap3b	258	309	228	254	219	214	258	213	308	224	261	239	290	500	501	418
Lage3	253	356.001	322	287	274	279	262	329	339	262	247	313	305.001	351	357	580.999
Ubl4a	1121.99	1376.19	1352.98	1380.01	1183	1140	1255	1298	1335	1074	1263.99	1182.01	1213.01	1343.99	1224	1819
Gdi1	9818	11410.7	10030.5	11020.3	8557.32	9142.68	9545.51	8573.13	9741.89	8286.26	10117.2	9037.5	10395.1	11522.6	9767.95	7344.28
Sash1	561	700	661.992	611	506	508	642	558	639	522	618	639	646	540	517	380
Gadd45b	185	199	265	197	238	226	225	289	782	257	690	544	527	2015	1809	294
Slamf6	0	0	1	0	0	1	0	0	0	0	0	0	4	0	5	2
Slamf1	23	17	13	25	11	14	22	13	7	23	17	20	8	12	6	19
Zdhhc12	196	169	219	211	176	181	217	119	211	150	179	127	248	338	305	203
Endog	167.549	108.985	105.3	172.471	122.35	145.908	164.24	145.76	184.208	140.508	164.706	124.924	184.773	157.914	174.786	218.626
Cybb	18	17	15	7	3	10	5	12	10	10	5	12	15	71	42	11
Golga7	2127.91	2594.33	2400.67	2560.46	2274.7	2362.73	2368.08	2240.41	2571.64	2044.83	2422.56	2264.63	2359.52	2865.38	2528.83	4977.84
Xk	139	157	170	147	115	155	163	128	143	130	136	111	166	153	151	134
Pcolce2	135	198	213	208	253	176	238	176	203	153	167	146	172	267	252	309
Cd48	5	11	8	5	3	3	3	7	2	5	6	10	6	13	11	13
Clpx	1269.01	1622	1486	1544	1650.01	1587.01	1753.01	1556	1789.02	1694.97	1792.99	1640.01	1767.01	2039.03	1757.99	1926
Trabd	464	538.001	567	542.001	595.999	594.001	579.999	589	607.999	533.001	594.998	553.001	535	724.997	554	235
Dennd6b	758.001	721.999	797	920.002	1028	981	943.001	951.001	862.001	766.001	956.002	976.997	901	970.002	830.001	760.002
Cd83	180	183	188	264	170	189	196	164	175	175	194	190	213	238	177	236.001
Cltrn	57	40	89.0001	40	49	88.0001	68	54	83.0001	50	56	50	54	46	82.0001	128
Ace2	14	16	9	7	5	6	8	4	12	8	10	0	9	7	4	12
C4a	17.0417	16.1008	18.3098	4	16.0933	12.0343	11.1383	16.0891	20.0083	12.058	17.3401	20.0235	26.625	65.7072	66.835	14.035
Ager	11	22	15	13	15	17	29	15	14	29	13	20	9	14	13	16
Atf6b	1920	2135	2109	2446	2151	2156	2258	2105	2023	2205	2523	2276	2306	2782	2180	1333
Egfl8	30	13	17	27	14	13	17	10	8	10	11	18	19	9	8.79986	7
Notch4	38	50	50	65	46	42	47	61	24	36	50	46	40	61	38	44
Ppt2	1329	1398.99	1389	1539	1249	1349.01	1367.01	1301	1265.99	1051.99	1400	1217	1397.01	1351	1327.4	1253
Prrt1	466	526	503	599	522	623	620	559	579	422	594	509	550	522	499	957.999
Rnf5	1991.01	2345.02	2263.01	2182.99	2051	2210.01	2149.99	2070.01	2326.01	1952.99	2012.01	1993	2102.99	2393.99	1957.01	2909.01
Fam163a	353	396	366	454	376	354	427	297	304	281	394	315	409	443	404	370
Cacfd1	972	1187	1076	983.998	1143	1268	1024	958.002	1146	1150.99	1158	1067	1230.99	1360.99	1237	942
Hivep2	692	713.002	782.995	816.998	774	766.999	807.003	659	702	661.999	720.996	630	781.001	884.004	805.005	320
Arnt	869.995	1078.99	1043.01	976.997	1228.01	1122.99	1314.99	1027	1185	1116.99	1309	1141	1095.99	1202.01	1021	930
Itga2	18	34	32	13	20	20	13	35	34	18	14	29	24	43	68	29
Mocs2	1351	1854.99	2130.99	1390	1521	1419	1468	2101.99	1909	1291.01	1369	1801	1396	1755	1670	2357
Nat9	449.001	481.001	413	447	465	432	431	345	419	410	361	374.999	388	417	395	389
Lpl	412	468.999	484	394	364	340	321	313	503	347	314	441	474	559	451	1091
Atp6v0e	244	373	363	203	274	277	299	279	382	261	231	308	275	431	398	554
Zfp318	881.999	1196	1112	1071	1181	1187	1194	1063	1321	1213	1339	1274	1143	1174	1050	984
Ttbk1	636	718	807	767	620	648	751	658	600	680	774	557	693	840	637.999	473
Srf	302	328	367	345	371	428	366	355	414	339	440	414	336	465	390	269
Gata3	0	23	21	0	15	0	0	14	11	9	1	22	0	3	8	51
Lama5	215	375	403	232	295	222	209	290	406	279	289	439	229	345	438	119
Steap1	5	45	44	10	29	9	3	40	56	27	13	32	21	33	61	55
Steap2	1844	2159	2062.99	2050	1507	1661	1644.99	1441	1788	1453	1765	1602	1623.01	1856	1514	1855
Hspa8	22510	30525.9	36682	29294.7	35352.4	40812.8	38025.1	35931.7	34145.1	32133.3	42062.1	37200.6	36399.2	46733.3	40355.1	32913.9
Serac1	169.878	198.816	229	181.931	220	177.654	258.898	243	211	187	279.77	216	197	252	201.9	61
Pdzd11	721.998	914.003	846.634	850	670.002	770.002	678.652	655.999	758.999	637	785.768	687.999	768.998	1013	866	1055
Psma2	2559	2862	2603	2765	2210	2278	2341	2316	2673	2110	2463	2293	2664	3007	2952	3912
Mrpl32	518	649.999	662	623	627.999	699	706.999	648	706	629.999	672.001	646.999	661.999	772.999	613	573.999
Setdb1	718.997	1013.01	850.004	927.003	975.001	986.004	1016.99	945.999	959.998	931	1110	986.998	1058.99	1098	910.003	1113
Anxa9	35	22	15	9	17	17	12	18	29	16	22	13	15	52	19	10
Arnt2	513.999	544.998	590	576	382.001	374.999	472.999	368.001	435	445.001	470.002	468.001	555.998	627.001	520.999	411
Prune1	729	748	747	793	627	668	665	568	760	618	758	640	772	818	738	492
Cers2	848	1242	1194	990	1170	950.001	931.001	1145	1247	926	984.001	1278	995.002	1287	1479	1920
Capza2	3737	4248.97	4005.99	4156.98	3479	3588.02	3694.02	3448.01	4082.02	3332.02	3925.98	3576.01	3984.01	4847.98	4367.05	4842
Plekho1	271	256	273	282	263	298	272	241	284	219	269.001	255	301	389	430.001	239
Vps45	825.001	962.998	843.002	796.999	743	759.001	877	753.999	895.002	797	910.997	754	830.001	900.998	880	577
Prpf3	722.999	963.002	1061	957.999	974.998	1039	1125	969.001	1011	1013	1081.99	1003	1135	1069	994.998	836.002
Anp32e	20886.3	23323.6	22960.1	22780.9	17146.1	18442.1	19320.6	16429.6	20577.6	18170.6	20440.5	18983.6	25540.1	29597.6	24324.5	22091.1
Aph1a	996.904	1234.54	1200.38	1286.72	1216.08	1113.18	1103.57	1046.9	1364.81	1026.67	1122.99	1156.24	1190.13	1581.19	1363.07	1095.62
Tab2	1346	1736.99	1847	1677	1856	1885	2076.99	2046.01	2027.99	1788.99	2189.99	2032	1761	1955	1737.01	1437
Ppil4	1274	1851.01	1625.99	1628	1582	1834.01	1772	1524	1605	1567	1836.99	1655	1789	1955	1559	1633
Cnih1	1837.01	2173.01	2024	2083	1742	1791.01	1911.01	1779	1945	1525	1856	1865.99	1947.99	2180	2034	3338
Eps8	1674.99	1781	1587.02	1845.01	1567.01	1629.99	1796.98	1520	1775	1650.98	1877.01	1530.99	1659.99	1265.01	1028	2030.97
Med22	1006	1047	1064	995	1083	1017	1087	970.001	1109	898	1015	1067	991	1333	1134	722.999
Surf1	1047	1150	1007	1063	961	1027	986.999	913	1084	886.001	1025	981.001	992.999	1230	1026	1134
Med28	1210	1369.01	1288	1318	1100	1171	1185	967.001	1349	1049	1199	1077	1260	1723	1495	1735.99
Qdpr	1784.98	2032.98	1831.02	1929.01	1549	1681.99	1579.99	1513.01	1908.02	1498	1644.99	1552.01	1661.99	1943.02	1671.01	2547.01
Gnrh1	2	2	6	1	1	0	3	0	2	1	1	2	3	2	2	5
Tnr	1936	1960	2010	1918	1348	1537	1720	1299	1571	1460	1762	1549	1451	1545	1285	1097.74
Sqstm1	6625.46	7724.59	7467.07	7935.72	6832.99	7012.42	7234.45	6632.28	7785.4	6257.47	7144.95	7001.58	7491.77	10122.6	8909.19	7162.7
Nfe2l2	608	583	651	650	581	539	582	544	647	496	636	627	623	833	728	684
Rxrg	129	238	243	159	186	156	143	214	219	124	161	248	180	144	173	176
Rxra	1058.99	1288	1380	1428.99	1612.01	1752.02	1806.01	1640.99	1740.98	1649.98	1950.99	1805.02	1546	1316	1096.01	596
Adamtsl4	70	134	110	86	114	65	97.0001	121	172	117	101	162	72	150	225	121
Fcrls	29	44	22	26	20	17	28	14	31	17	24	29	23	101	83	27
Cd5l	1	16	2	1	4	2	1	1	3	3	1	5	2	2	11	1
Prpsap1	786.002	938.002	862.003	896	975.998	932.998	906.998	870.998	924.996	819.003	980.001	949.003	972.002	1023	944.997	960.996
Fam184b	214	279.247	260.999	247.309	211	163.999	234.987	162.705	252	189.725	244.367	176.647	217.9	267.914	214	324.576
Ncapg	2.00778	1	0	0	5.28971	3	0	3.00001	5.36527	2.07348	6.92241e-43	5	3	1	3.27958	4
Lcorl	729.993	923.001	802.001	870.001	925.711	830.999	882.001	781	927.636	796.926	983.002	814	861	824.999	750.72	817.001
Lta4h	928	1099	1025	1011	1092	1026	1037	1034	1056	915.001	1117	1056	1123	1235	1046	1211
Dstn	5499	7491	7015	6117	5389	5060	5197	5546	7144	5154	5475	6396	5593	5922	6037	7590
Macroh2a1	3634.01	4093.17	3709.35	3874.05	3457.52	3471.86	3577.36	3229.09	3656.49	3220.55	3700.15	3433.62	3773.09	4690.67	4064.38	4087.59
Gtf2ird2	515.001	569	539.001	594	515	592.999	609	480	599	500	601	578	603	664	603.001	475
Bola1	224	272	246	239	174	199	216	185	238	165	161	178	231	301	247	313.999
Castor2	2430	2866	2947	2964	2564	2710	2843	2400	2740	2380	2779	2533	2780	2946	2482	3811
Fcgr1	8	15	19	11	2	18	18	14	19	18	21	7	31	64	36	24
Ncf1	17	38	20	25	25	36	24	22	26	27	12	15	34	69	45	22
Wnt11	8	20	16	25	11	11	17	8	16	20	14	20	6	20	17	22
Adss	974	1018.01	991.003	1053	932.999	938.001	1020	832.001	1066	848.001	1110	959.005	1056.99	1125	1105	1542
Il17rb	6	8	22	11	15	15	5	18	12	12	3	8	9	12	41	15
Cacna1d	594.041	782.707	810.119	755.925	673.844	643.263	706.943	713.949	669.929	518.327	698.081	704.909	793.309	815.328	660.127	826.482
Chdh	82.9586	125.293	159.88	103.074	120.157	62.7372	62.0576	105.052	131.071	77.6731	79.9187	104.09	78.6911	104.671	145.873	61.5187
Actr8	1150	1437	1405	1438	1304.99	1345	1347	1161.99	1468	1261	1348	1383	1452	1633.99	1445.98	865.004
Lrrc27	172	218	190	223	206	174	203	187	184	159	188	249	173	195	152	214
Stk32c	518.001	630.997	554.998	693.997	497.998	563.002	552	481	534.002	478.999	579.999	501.002	574.003	645	554.999	370
Fnta	1439	1862.01	1853.01	1816	1738.99	1726.01	1795.99	1700.99	2038.99	1642	1893.99	1762	1668.01	1833.01	1612	1682.01
Mtrex	2138.42	2672.41	2577.53	2501.73	2476.92	2562.61	2684.84	2355.28	2714.31	2366.03	2907.4	2405.76	2653.39	3098.24	2399.09	2354.12
Lbp	2	7	1	2	5	0	0	2	3	1	2	1	4	4	11	5
Celsr1	17	75	79	15	48	12	6	77	85	31	10	82	9	12	51	36
Fli1	21	19	24	28	28	29	24	28	23	21	53	32	31	42	33	49
Stard13	94	93.9999	113	92	90.0001	89	86.9999	68	107	60	100	102	70	105	81	58
Tenm1	316.016	409.736	355.593	455.368	274.039	240.983	344.983	259.477	310.089	255.598	398.569	280.727	311.118	399.624	289.253	105.367
Camk1g	222	257	235	291.001	303	273	254	283	291	237	263	219	259	216	170	284
Utp25	332	404.999	402.999	443	542.999	504.999	470.999	415	457.001	494.002	475.998	446.001	461	547.999	477.999	250
Hsd11b1	18	24	20	28	18	11	8	20	16	10	15	39	11	10	36	51
Syt14	867.008	961.005	884.996	1004.99	1147	1026	998.01	988.01	1033	970.992	1176.01	1008	840.997	912.006	808.999	743.004
H2-M3	36	50	30	32	23	43	34	36	49	30	39	34	37	69	67	41
Lonrf3	7	30	50	16	42	29	34	49	40	23	56	62	23	35	27	22
Atp5e	1349	1854.99	1807	1537	1249	1227	1293	1432	1774	1163	1402	1558	1328	1831	1609	2561.99
Nelfcd	1333.98	1547.01	1304.99	1435.98	1174.01	1238	1394.01	1155.01	1423.99	1229.99	1372	1450.01	1644.98	1990.98	1708.01	1304
Ctsz	675	853	846	767	587	600	640	647	871	617	685	804	816	1138	1000	897
Prelid3b	895	1141	1090	1058	866.999	956.001	1042	940	1129	880	966	1024	1027	1253	1161	1456
Sertad4	185	206	204	195	181	184	187	188	168	142	193	161	185	239	192	247
Ube2a	879.001	1058	906.001	928.001	818	829.001	926	845.001	902	766	957	850.002	934.998	1157	1018	2025.01
Slc25a5	5722.04	6760.09	6716.75	6983.22	5597.17	6065.94	6281.19	5338.94	6675.85	5105.03	5720.91	5438.97	6218.16	6573.96	5659.94	13252.1
Ppdpf	562	729	711	625	525	583	594	531	708.999	514.001	552.999	548.999	596	735	607	1093
Kcnq2	1644	1873.99	1928.01	1965.01	1631.98	1533	1785.99	1469	1521	1380	1831.01	1463	1713	1965	1531.99	836
Eef1a2	4212	4718	4599	5093	3878	4144	4441	3795	3731	3512	4483	3562	4362	5228	4197	5248
Col20a1	136	155	140	246	199	145	172	140	159	143	169	159	187	171	163	138
Pls3	1312.01	1571.99	1502.01	1490	1207	1172	1276.99	1263.99	1319.99	1174	1425	1281.99	1333.01	1521.01	1476.02	1711.98
Mpped2	604	791	686	670.999	613	647	661.001	594	613.999	573	660	599.999	762	642.998	424	1072
Nkap	450	492	465	393	377	394	428	386	508	411	395	415	459	419	458	341
Ndufa1	880	1430	1413	1038	979	884	823	1034	1306	782	797	1267	932	1233	1226	1251
E2f3	552.002	622.002	620.002	585.999	566.999	518.002	644.003	624.998	608.001	532.999	597.999	531.998	399.999	555	500.002	347
Cr1l	193	253	264	167	257	170	197	277	282	151	175	283	236.965	283	306	259
Ppfibp1	525.998	623.998	716.998	670	612.998	485.998	557	678.997	616	476.999	627.001	625.998	579.001	578	588.999	612.999
Cd46	41.8509	96.9928	68.3217	62.0759	82.1212	81.5629	81.2778	85.6462	69.6903	94.5842	47.6007	84.7548	82.0282	75.8114	81.9793	152.788
Cd34	115	112	112	128	121	115	106	91	96	93.0001	152	116	121	147	183	141
Plgrkt	282	320	329	329	356	354	330	331	380	289	349	339	394	457	424	638
Cd274	90	107	71	100	86	87	84	55	115	125	83	86	136.97	725.987	663.971	105
Pdcd1lg2	1	0	1	3	0	1	2	4	0	0	4	0	1	0	1	0
Gtf3a	267.509	324.808	325.294	312.311	276.611	274.945	257.628	283.188	352.656	271.965	296.314	331.352	371.412	601.867	521.902	511.949
Mtif3	359.491	423.192	506.706	483.689	470.389	443.056	417.371	451.812	447.344	422.034	503.687	463.648	458.588	531.132	466.097	398.052
Lnx2	458	596	570	539	574	568	531	494	589	486	632	604	462	528	471	471
Dyrk3	68	100	94	86	121	117	107	87	107	131	112	129	117	151	115	125
Mapkapk2	822	1039	1060	966	1115	1010	1025	987	1191	890	1097	1050	1032	1307	1120	535
Lamp2	1976.99	2779	2722	2375	2241	2104	2092.01	2148	2879	2197.01	2478	2468.01	3199	5823.98	5424.99	3761.99
Atxn10	3647	4357	4025	4058	3343	3539	3507	3234	3913	3203	3755	3496	3974	4398	3899	5683
Foxred2	324	359	314	377.999	384	397.001	402	342	375.001	319	389	365.999	376.001	446	345	354
Eif3d	1761.19	2197.46	2129.16	2142.69	2071.44	2085.23	2135.4	1972.65	2303.82	1863.8	2203	2029.2	2258.29	2631.76	2359.85	2304
H3f3b	24442.7	27683.7	22784.3	27893.2	23094.2	23569.5	25095.3	21707	29378.1	24011.3	27407.8	24355.3	28920.1	26570.8	23310.5	37031.9
Nup50	982	1179	1279	1230	1272	1286	1398	1379	1361	1155	1577	1278	1287.01	1542	1433	1291
Phf21b	596	733	846.003	743	900.002	929.999	952.994	879.002	834	748.002	999	779.999	864	1271.99	958.999	576.998
Ift27	390	516	400	400	361	446	470	418	524	399	375	416	475	507	497	393
Pacsin2	5283.03	5600.99	6085.92	5935.04	5515.08	5794.13	6007.01	5019.05	6205.93	5475.12	6283.85	5593.14	5373.05	4894.93	4515.04	3268.03
Cmah	49	11	21	12	27	17	9	18	82	26	27	29	19	55	31	6
Ttll12	387.999	483.999	488.003	449.001	495.998	477.001	469.002	447.998	470.999	392.999	461.998	457.002	535.003	813.996	705.999	288.999
Bik	2	2	13	2	2	5	6	8	13	8	2	1	3	33	16	2
Scube1	10	18	17	16	14	6	13	25	19	27	13	15	99	473	487	17
Tox4	1078.14	1445.67	1317.85	1411.23	1328.81	1390.76	1384.09	1367.01	1316.09	1303.78	1584.85	1201.66	1410.95	1515.29	1378.48	1585.54
Mrps18c	471	613	580	577.998	532.001	511.998	536.001	455	600.999	490	528	512.001	540.001	729	606.999	662.999
Sulf1	1263	1675.99	1856.99	1457	1439.99	1314	1308	1194	1745	1510.01	1703.01	1489	2368.99	3334.99	3275.01	1322.99
Srsf6	2496.02	3380.01	2948	3229.97	4128.97	3773.02	3675.98	3727	4182.95	3235.01	4088	4092.98	3434	3946.01	4041.02	3456.04
Plcg1	474.999	606.001	566.001	619.001	553	551	581.999	568.999	568	509	584.001	662	616	637.999	668	390
Kctd2	1106	1181.99	1168	1039	1041.01	1128.99	1043	982.004	1125	837.998	996.006	1079	1033	1165	971.997	935.995
Tmprss6	1	5	1	3	1	3	0	3	8	0	0	0	0	0	4	7
Kctd5	501	568	601	498	544	538	481	625	680	472	584	656	550	604	637	754
Etaa1	330	433	392	412	362	364	422	382	417	382	459	341	474	447	482	385
Slpi	10	9	5	3	3	1	1	0	1	7	1	0	7	7	4	3
Sdc4	1379	1981	1883	1453	1765	1389	1379	1657	2333	1491	1773	1963	1362	1863	1976	2404
Il13ra1	6	12	19	17	13	14	23	24	22	28	21	21	34	64	60	21
Nbr1	7047.14	7970.01	7797.12	7833.86	6572.02	6419.09	7291.06	6524.03	6998.99	6181.97	7521.06	6711	7594.04	8292.93	7071.06	6590.35
Cyth1	1576.99	1862	1944	1987.98	1913.01	1951.97	2039.01	1812.02	1939.98	1749.98	2057.99	1799.99	1848.01	1921.99	1584.03	1455.01
Rnd3	509	586	604	616	485	502	502	481.001	654	453	772.998	634	553	873.002	843	666
Brca1	175	165	157	187	195	189	233	173	165	183	198	188	188	207	173	173
Cntnap1	1267	1545	1457	1571	1204	1173	1398	1113.02	1291	1114	1477	1122.04	1517	1718	1266	1033
Nt5c3b	378	455	491	450.999	445.001	415	417	403	446.001	370	435	433	481.098	553	484.999	360
Coa3	940	1122	1141	1093	899	976	989.999	892	993.001	746	887	927	904	1211	1053	1942
Zpbp2	4	1	3	0	0	0	0	1	0	0	1	0	0	4	0	1
Gsdma	3	2	5	0	4	4	3	1	3	4	0	1	5	7	6	13
Med24	1823.99	2039.99	2101	2255.99	2131	2053	2107	1988.01	2070.98	1690.99	2192.02	1948.01	2350.98	2173.99	1808.01	1867.99
Psmd3	1790	2105	2034.01	2123.99	1933.01	2009.99	2101.99	1842.99	2146	1754.99	2004.99	1991.99	2015	2613.99	2228.01	1449
Exosc10	1262.99	1435	1242	1336.01	1519.01	1434.02	1438	1300.99	1489.01	1312	1551.98	1444	1457	1554	1353.01	1145.01
Glod4	1134.85	1335.79	1254.11	1149.58	1080.63	1002.75	1125.75	1034.21	1244.02	1069.44	1187.29	1233.97	1270.57	1497.77	1388.94	880.113
Vps53	1614.98	1779	1653.99	1750.99	1537	1524	1732.01	1452	1750.99	1440.99	1643.01	1589	1688.99	1775	1520	1697.01
Taok1	3213.9	4080.8	3704.13	3884.86	3284.96	3673.14	3742.99	3148.93	3968.16	3177.1	3709.98	3502.89	3410.01	3882.11	3675.94	3102.01
Dnttip1	615	749.001	628	707.001	615	650.001	655.002	599	790	552.999	698.002	696.001	683.999	887.003	797.001	692
Tnnc2	0	0	1	0	1	1	1	0	1	1	1	1	4	2	2	0
Acot8	234.115	244.531	231.85	255.633	255.609	236.043	302.077	282.361	231.552	213.961	306.544	248.023	258.217	320.425	234.748	97.9599
Cd300lg	0	0	2	0	0	0	1	0	2	1	0	7	1	0	2	2
Mpp2	1888.02	2074.96	2255.01	2541.97	1919.02	1942.97	2174	2018.96	1932.02	1730.97	2219.04	1775.02	2133.01	2274.02	1824.99	1859
Vtn	17326.5	19569.5	17933.6	20739.3	15574	16532.5	17058.9	14888.3	17831.1	14514.2	16952.2	15519.4	16624.3	15316.7	12266.8	24710.4
Nlk	5170.01	6123.96	5867	6102.02	6044	6125.96	6651.96	5786.02	6190	5596.02	7042.01	5947.03	5397.02	4824.01	4072.99	4111.99
Traf4	88	83	95	47	80	60	62	67	101	57	75	84	49	102	83	67
Aldoc	10967	15336.1	14713	13618.8	11878.8	10269.6	11215	11943.9	14208.9	10679	10579	12199.9	11466.6	12184	12456.9	17272.7
Stac2	1862	2242	2390	2286	1963	2024	2109	1831	2071	1928	2429	1951	2245	2546	2219	2131
Rpl19	4857.01	6771.33	6780.68	6030.19	5546.8	5600.77	5473.88	5849.28	6620.27	4976.91	5271.9	5909.66	5846.15	7792.45	7210.69	7467.36
Nek8	61	91	61	64	68	47	58	54	88	59	51	74	61	70	84	64
Cacnb4	920.142	1119.58	1065.95	1080.32	856.24	919.724	935.508	874.599	952.277	890.97	1048.63	909.22	1008.24	1011.89	884.76	1236.1
Plxdc1	175	202	177	173	163	109	134	144	158	114	123	142	154	167	139	98
Arl5b	698.995	835.996	849.001	805.004	834.996	797.002	842.007	764	804.996	658.996	941.995	779.997	718.004	809.993	652.998	580.999
Zfp207	2065	3032	3273	2913	3528	2979.99	3258.98	3202.01	2488.99	2314	2903.01	2464.01	2422	2930.01	2680	3298
Psmd11	1120.01	1509	1376.99	1320.99	1367	1447	1428.99	1401	1468.99	1291	1553	1438.99	1464.82	1591	1390	1786.99
C1qtnf1	23	54	25	26	25	16	17	33	49	31	25	61	23	58	67	16
Pipox	37	43	47	51	43	41	43	27	44	58	25	35	42	26	32	38
Timp2	2011	3116	2846	2217	2122	1710	2025	2238	2846	1967.99	2276	2726	2186	2940	2913.01	2758
Zc3h18	1402	1540	1438.01	1455	1651.99	1611.01	1743	1450	1608	1499	1895	1612.01	1705	1794.98	1525.99	929.003
Top2b	7810.02	9718.53	9409.47	9536.21	8634.44	8721.58	9297.41	8276.02	9426.33	8286.72	9993.99	8439.11	8954.75	8565.18	7810.75	9323.76
Rarb	127.975	204.566	200.587	137.78	148.602	169.441	187.554	135.085	136.674	146.385	141.974	131.906	152.153	209.774	147.241	75.1753
Igfbp4	921.001	1047	925.999	910.999	769.002	846.002	650	808.999	912.002	694	810.001	772.999	941.002	834.001	827.999	1041
Cdc6	8	13	9	10	6	15	12	10	17	12	7	10	8	14	9	14
Suz12	3939.12	4830.85	4270.16	4704.2	3725.94	4094.12	4396.05	3777.11	4515.95	3765.02	4672.2	3986.95	4218	4553	3872.99	3478
Atad5	224	273	190	249	210	248	224	189	287.999	242	271	228	246	219	244	227
Crlf3	1256.01	1762.03	1624.02	1737.02	1853.02	1975.98	1961.98	1866.98	1679.99	1502.99	1880.98	1588.01	1406.01	1552.99	1411	1323.98
Tns4	13	3	8	3	3	0	2	2	9	8	5	10	12	0	12	3
Tnfaip1	889.999	1121	1096	1010	981	994.997	1070	1046	1058	938.001	1138.01	1093	1160.99	1291	1210	1057
Abr	2034.99	2176	2206.99	2403.01	1870.01	1767.02	1978.99	1654	1882.99	1664.01	2161.01	1781	1919	2219.02	1788.02	1484.01
Rab11fip4	2362	2457	2699	2641	1938	2014	2329	1965	2024	1820	2341	1873	2289	2478	2034	1211
Cd40	3	5	4	0	2	3	11	5	8	4	3	4	8	4	5	2
Slc35c2	776	850.001	842	868.998	814	749.002	831	747.001	852.003	604.002	769.999	699.998	884.003	1058	782.997	664.001
Zfp334	461	562	545	542	608	571	681	611	639	557	657	627	577	606	565	494
Elmo2	1593.99	1882	1876.01	1845	1765	1767	1701.99	1615	1854.99	1479.99	1820.99	1695	1784	1968.01	1745.01	1669.01
Wsb1	1304	1622	1482.99	1695	1917.99	1713.99	1769	1867	1748	1515.01	1985.99	1776	1540	1994.99	2124.99	1842.99
Ttpal	587	746	632.003	683.996	641.998	744	755	669	755.999	576.998	783.995	712	675	774	709.001	873.006
Rhot1	6649.04	7700.86	8066.84	8369.94	8524.92	8624.87	9027.08	8163.85	8422.2	7454.2	8849.9	7558.79	8306	7700.93	6570.91	10882.3
Rhbdl3	595	704	732	725	631	662	660	596	647	659	666	583	646	617	534	386
Ada	2	1	3	2	1	6	3	2	1	5	1	2	5	16	19	9
Serinc3	6076.99	7023.01	6801.01	7186.99	5763	5797	6349.01	5520	6502.01	5408	6189	5665	7293.99	8762.02	7335.02	6873
Tha1	41	38	52	46	38	45	59	50	65	38	51	65	65	82	64	27
Pgs1	770	919.004	814.001	785.001	1002	1025	919	893.999	937.002	796.002	1000	867.998	1068	1293	1135	880.998
Birc5	5	7	3	2	9	1	1	8	5	8	5	10	8	5	8	7
Afmid	31.7697	34.3132	45.0699	35.6607	15.4583	28.999	29.2668	41.2087	37.7525	53.7096	25.1097	38.6717	69.1244	55.3807	49.658	10.5086
Pigt	2096.99	2333.03	2133.99	2323	1842.03	1874.02	1923.98	1852.97	2244.01	1647.98	1985.98	1852.03	2137.03	2281.02	2012.01	1754.04
Wfdc2	82	42	35	26	50	18	19	25	65	28	44	55	48	79	39	35
Etv4	48	86	70	102	102	79	56	68	91	87	91	92	78	87	71	53
Dbndd2	1021.18	1078.78	1180.7	1278.46	1089.17	1297.48	1321.42	1087.25	997.29	981.944	1168.14	935.434	1191.2	1085.68	980.876	1556.41
Mmp9	408	422	422.001	497.001	389	341	376	354	328	322	499.999	381	407	430	336	382
Slc12a5	13469	14360.4	15300.4	15764.4	13417.6	13159.1	15024.8	12675.6	13260.4	12225.9	15599.3	12491.4	13186.7	13404	10947.9	9930.75
Ghdc	154	154	150	148	157	173	141	176	195	146	164	164	182	199	167	211
Pltp	255.199	280.614	336.951	301.952	299.966	259.288	252.007	248.981	270.071	184.531	298.621	264.154	162.674	166.119	168.797	280.193
Slc12a7	246	257	253	277	168	173	185	225	222	208	184	243	159	372	290	150
Ctsa	1662	2014.8	1708.98	2054.92	1560.21	1529.3	1616.44	1458.69	1771.14	1383.63	1537.4	1651.93	2053.7	2411.33	2315.2	2053.28
Zswim1	347	416	418	428	462	448	486	417	439	358	462	405	449	490	427	457
Slc12a4	138	215	205	174	132	143	149	174	230	133	171	229	207	398.001	340	92
Myo1c	221	263	302	245	191	213	254	202	279.001	224	239	249	259	324	363	147
Crk	2739.01	3755.11	3700.12	3534.01	3638.08	3699.07	3878	3486.91	3820.92	3268.03	4020	3413.08	3765.97	4094.02	3774.1	4338.13
Cox7c	3026	3765	3783	3349	2798	2791	2971	3103	3415	2726	3039	3304	3170	4188	3836	3034
Pitpna	4354.89	4956.01	4842.96	5137.99	4167.11	4439.04	4606.97	4236.94	4351.09	3831.98	5034.01	4025.01	4746	5350.03	4714.09	6318.02
Mlx	620.763	663.793	720.396	692.129	670.063	640.295	662.428	586.433	619.692	603.455	740.337	575.592	614.487	837.74	727.026	664.622
Retreg3	2257.03	2802.92	2841.06	2834.06	2693.95	2962.95	3064	2819.99	3062.98	2622.03	3020.9	2759.95	3084.04	3188.91	2577.96	1981.02
Jph2	26	81	63	35	74.0001	16	18	79.9999	62	35	19	83	31	24	67	30
Dhx58	19	37	41	34	17	22	30	25	23	33	22	28	29	119	64	36
Rab5a	2588.99	3130.99	2908.99	2933	2541	2820	2917	2693.99	3092.99	2596.95	2907	2839.98	3172.99	3560	3030.98	4655.97
Hspb9	0	1	0	2	1	2	2	1	0	0	1	0	0	2	0	0
Nkiras2	575.001	771.002	758.997	648.002	656.998	595.001	619	681	764	532.999	635	709	677	746.003	661.023	623
Ppp2r5c	6256.03	6944.06	7110	7343.94	6346.97	6664.04	6863.99	6187	6584.97	5799.96	6827.98	5947.99	6674.01	7149.98	6334.96	7256.99
Ift52	746.001	969.003	892.002	943.998	806.002	792.999	862	766.001	917	829.998	840.001	854.998	916.002	997.998	869.003	959.001
Mybl2	27	16	17	27	19	31	48	29	25	38	40	45	30	47	30.536	17
Sgk2	0	0	1	1	0	0	1	2	0	3	0	1	0	0	0	3
Eya2	80	65	89	92	75	72	60	39	72	64	53	71	65	84	64	38
B4galt5	395	429	438	451	321	349	459	321	488	371	613	505	513	928	878	352
Gdap1l1	728.001	805.002	750.001	832.999	732.003	770.001	771.998	589	717	723.997	774.998	660	881.002	874.997	764	729.998
Hnf4a	2	0	9	1	3	6	3	0	10	0	1	3	0	0	6	0
Ptgis	38	43	30	42	51	40	42	49	40	34	42	28	56	65	50	47
Cadps2	171	215	208	165	172	127	121	162	214	160	135	165	135	244	300	181
Ddx27	662	793.999	638	659.001	721.001	784.998	829.999	691	747.999	668	781	751.999	860.002	1030	893.999	803.999
Cyth3	767	896	716	833	620	705	718	559	721	648	810	721	835	962	841	724
Cyth4	25	53	27	25	18	17	14	20	33	28	28	23	36	54	79	15
Rac3	135	143	131	134	105	108	142	119	133	105	121	150	148	150	166	101
Rrp7a	1740.98	2029.23	2019.56	1879.2	1858.15	1806.97	1839.11	1759.7	1923.15	1616.01	1836.05	1701.4	1912.01	2314.79	1888.55	1323.65
Cyb5r3	953.722	1194.89	1385	991.993	1092.99	922.002	758.003	1093.81	1329.01	907.894	939	1242.01	1132.88	1589.73	1587	1230.98
Ints2	403.203	539.893	495.148	556.77	551.529	538.504	575.667	580.256	531.765	447.791	673.042	537.409	535.509	513.145	472.957	674.299
Med13l	2822.01	3707.96	3580.06	3758.05	4288.95	4457.94	4808.01	4322.04	4345.02	4186.96	5159.93	4210.05	2933	2740.01	2264.99	2800
H2bc4	2933.73	3876.13	3488.88	3426.29	2741.25	2960.93	3028.44	2893.76	2734.8	2014.53	2531.08	2501.55	2407.95	2963.53	2410.82	4829.63
Baiap2l2	9	9	4	3	2	11	4	6	3	1	4	6	12	13	7	9
Mafk	149	232	238	171	190	205	215	189	298.001	181	260.999	268.001	258	329	312.999	176
Med1	816.001	1070	1064	1095	1149	1201	1251	1064	1138	1048	1435	1109	1066	1208	1093	1375.01
Erbb3	39	20	24	11	25	16	22	23	44	13	17	44	22	35	39	10
Stard3	483.999	543.999	589	550.998	612.001	626.001	592	603.001	606.999	561.001	633	611.001	538.001	645.998	638.003	305
Ikzf3	1	0	1	0	0	0	0	0	0	0	4	1	1	1	1	0
Mfng	165	151	156	162	103	108	108	93	123	110	113	106	143	134	132	94
Vmp1	1869	2203	2027.99	2119	1747	1832.01	1947.99	1791	2156	1723	1926	1781	2016.99	2424.01	2017	3079.01
Uchl5	739.998	892.998	800.004	813	680	800	754	663	967	749	815.997	738	975	1022	948	865.001
Glrx2	1165	1301	1220	1357.01	1196	1077	1321.99	1023	1278	1079	1301	1157	1255	1327	1166	1373.99
Ro60	3090	3710	3677.02	3798.02	3628.01	3747	3924.99	3279	3763.01	3270.02	3849.01	3449.02	3318.99	4310.98	4136.98	3832.98
Stk4	1010.01	1134	1049.01	1078	1011.99	1128	1163.01	1030	1090	955	1260.01	1056.01	1132.01	1304	1043	1227.01
Pmp22	359	1534	1340.99	403.001	1076.01	415.001	393.001	1212	1749.02	766.998	495.001	1487	488.002	623.996	1298.01	1897.01
Gdf9	28	13	9	13	11	11	22	11	12	6	18	9	8	9	24	24
Zcchc10	257	289	289	284	233	281	282	207	288	241	254	225	262	308	273	486
Tbx5	59	77	85	78	48	70	57	52	80	72	66	71	56	60	75	43
Psmb6	2412	3076	2905	2816.01	2463.99	2657	2586	2372	2977	2303	2379.99	2726	2704.01	3343	2813.99	3188
Spag7	1430.99	1670	1687	1436	1329	1466	1234	1246.01	1579.01	1310	1301	1338	1479.01	1835.99	1688.01	1305
Pfn1	1100	1580.99	1574.01	1379.99	1426	1239	1226.99	1413	1676	1113	1310	1517.01	1351	2006	1817.01	2881.02
Tomm34	441.001	611.001	627.999	721.002	517.998	502.001	583.001	523.998	576	487	617.998	576.999	496.002	633.002	585	604.002
Ywhab	7763.01	9003.99	8652.99	9064	7196	7680	8328.01	7299.98	7833.02	6785.01	8488	7471	8332.01	9056.02	8207.02	12125
Ksr1	591	646.003	731.001	700.999	598.998	655.998	707.997	626.997	681.003	584.999	759.998	627.998	595	706	641.001	419
Gpx3	3881	5071	4287	4181	4291.01	3533	1956	5135.03	6093	3713.01	3388.03	5055	4109.01	5789	5819.03	4410.99
Anxa6	1024.99	1078.99	1225.99	1229	985.007	877.007	1004	940	1056	920.004	1126	997.009	1109	1358	1308.99	1086
Zkscan6	237	276	262	234	250	273.001	281	231	241	258	312.001	271.001	259	283	249.999	212
Kpna2	7313.71	8961.88	9248.16	9135.07	9904.19	10518.3	10416.9	9446.78	9920.45	8323.3	10617.5	9399.72	7453.01	5636.88	4650.36	12871.7
Smurf2	1446.01	1756	1733	1668.01	1688	1683	1779.99	1651	1736	1491	2033.01	1637	1597	1818.01	1640.01	1535
Cep95	268	304.001	281	334	312.001	303	338	283	289	285.999	349.001	324.001	277	337.999	307	291
Vezf1	3911.02	4694.93	4356.02	4665.97	4377.94	4299.02	4879.23	4347.04	4723	4191.11	5144.13	4550.98	4397.07	4460.88	3994.02	4632.9
Cuedc1	2235.03	2396.98	2203.03	2403.95	2066.99	2094.03	2121.03	1975	2385.06	1832.01	2146.99	2016.02	1997	1864.99	1569	1457
Srsf1	6715.08	8814.84	8757.03	9227.89	10741.1	9104	9759.83	9403.05	8179.95	7285.04	9560.98	8330.01	8054.98	9812.86	8987	8731.01
Abi3	50.3274	109.364	38.8157	79.4453	40.2316	90.1984	74.9877	68.4609	47.9589	42.2654	82.1178	41.4228	65.851	43.1959	92.7153	47.4593
Shroom1	24	29	15	16	26	22	28	23	15	12	18	16	15	24	18	21
Kif3a	1502	1729	1932.99	1817	1482.99	1464	1656.01	1588	1666	1337	1833	1719.99	1631	1672	1499.99	1880.99
Septin8	2612	3559.05	3357.95	3122	2989.97	2702	3020	2838.99	3458.04	2746.01	3193.02	3334.94	3164.97	3770.03	3355	2437.02
Mtmr4	1225	1344.02	1758.01	1559	1560.01	1627.98	1683.98	1471	1375.02	1297.02	1652.99	1345.01	1455	1571.98	1429	1452
Mrm1	115	117	100	113	93	114	120	119	135	96	119	116	97	163	136	150
Mapt	4229.99	4900.01	5059.99	5146.01	3993.02	4298.99	4777	3750.02	4269.98	4023.98	4985	4106.99	4990.99	5123	4151.01	7109.99
Kansl1	2090	2594.04	2430.98	2511.99	2598.98	2634	2977.96	2583.01	2603.01	2473.99	3058.92	2768.04	2837.01	2934.04	2479	2264.96
Gid4	1447	1686	1789	1700.99	1363	1432	1586.99	1292	1651	1438	1641.99	1523	1739	1703	1491	1339
Myo1b	667.998	1480	1303.01	914	1053	700.997	783	1142.01	1362.01	838.999	731.999	1231	777	773.999	926.995	1285
Dhx40	480	677	595	528	553	569	639	569	606	474	555	589	550	601	641	834
Ypel2	4432	5056	4769	5035	4824	4911	5422	4686	5156	4471	5517	4906	3815	4621	3857	4397
Akap1	1123.01	1521.01	1562	1565.01	2037	1945	2020.98	1812.01	1933.98	1879.01	2264	1892	1667	1982	1856	1234.99
Nol11	1102	1403	1295.01	1286	1210.99	1236.01	1413	1180.01	1343	1174.01	1429.01	1299.01	1410	1451.98	1272	1159
Derl2	611.159	846.217	814.394	802.511	825.069	725	869.256	738.096	879	712.221	883.034	850.102	772.3	958.242	822.038	1164
C1qbp	815	931.002	771	863.002	768.002	797	817	775	969	657	853	822	828	1025	924.996	2099.02
Rpain	205	231	222	195	272	230	246	222	198	199	276	226	271	356	290	263
6330403K07Rik	970.003	992.992	1024.99	1074.01	829.996	869.998	1038	853.003	940.002	858.996	920.007	853.998	1033.01	1217	907.003	876.006
Slc13a3	21	28	25	32	33	31	6	30	33	15	22	24	36	41	31	23
Kcnab3	858.005	958.003	957.997	1011	755.002	745.002	834.003	785.005	879.993	674.997	854.998	697.001	903.997	1003	804.998	951.994
Chd3	4437.07	4817.91	5190.97	4934.02	3991.92	3754.03	4477.97	3973	4046.94	3841.91	4633.03	4038.98	4478.07	4983.12	3960.01	3222.03
Kdm6b	692	861	1029	825	784	793	893	750	949	690	1008	907	795	1063	835	757
Appbp2	2138	2718	2642	2526	2349	2508	2694	2293	2757	2385	2883	2532	2603	2837	2416	3295
Wnt9b	58	57	34	54	53	26	32	33	39	39	48	43	18	23	18	27
Adora2b	38	48	49	47	29	58	41	31	63	34	52	35	52	68	65	29
Ncor1	3726.99	4233.01	4718.02	4567.01	4129	4170.96	4827.97	4149.98	4417.03	4054.03	5156.05	4317.98	4340.99	4351.02	3896.98	3685.03
Trpv2	75	92	87	123	70	91	70	84	70	66	78	86	104	97	71	64
Cenpv	121	127	134	116	143	91	149	124	116	73	73	109	122	143	149	172
Pcgf2	256.001	315	321	303	293	308.001	279	274	291	230	253.001	279	315	332	297	303
Cwc25	512.998	657.999	799.001	736.003	674.999	732	733.001	684.001	691.004	597.001	798.995	695	714.001	837.995	703	603.002
1700001P01Rik	3	0	0	1	0	5	0	0	0	0	0	3	0	0	0	0
Pip4k2b	2152	2450	2624	2540	2201	1986	2424	2103	2276	2102	2662	2242	2411	2600	2240	1444
Trim37	2670.99	3044	3215.01	3138	2662	2726	3027	2532	2797	2461	3080.01	2644.99	2838.99	2931	2555.01	2492
Ybx2	28	20	32	35	31	33	36	39	39	44	37	55	18	28	35	100
Ctdnep1	825.998	966	950	1033	783.999	897.002	921	925	955	760.999	974	846.001	883	1115	985.998	2321
Elp5	945.001	1040	885	1014	865	820	843.001	902	1031	775.001	887.002	866.998	930.002	1237	1026	677.001
Slc2a4	14	34	26	28	27	30	16	23	36	15	19	36	25	19	15	13
Gabarap	2043.02	2687.97	2871.97	2664.98	2326.98	2348	2309	2471.01	2838.99	2139.02	2257	2447.01	2642.99	3711.01	3662.98	3989.99
Cldn7	72	9	20	17	30	15	13	15	57	16	17	42	19	51	13	20
2810408A11Rik	12	34	15	13	21	22	13	16	21	20	16	12	17	18	14	8
Phf23	722.998	934.997	1143	1043	1040	1069.01	1000	961.001	1083	841.999	1059	1023	1015	1491	1340.01	723.998
Acadvl	1444.32	1746.84	1782.9	1839.27	1826.99	1819.93	1622.88	1664.15	1909.49	1641.64	2062.75	1950.55	1626.82	1639.62	1503.08	1217.16
Dnah11	13.7346	22.1462	31.18	26.0974	23.8947	13.2005	36.2851	13.0614	19.3928	15.8608	21.7124	22.2564	25.1081	13.588	38.4072	21.7957
G3bp1	1768	2193	1939	2057	1993	2179	2186	2032	2348	2054	2103	2199	2137	2631	2309	2038
Atox1	425	490	505	510	429	310	407	444	433	375	349	381	465	548	526	604
Glra2	596	564	563	567	408	487	523	449	522	467	545	475	547	607	402	697
Sparc	4472.88	13144.7	12277.6	5018.08	9742.18	4386.01	4633.14	9903.68	13599	7592.4	5155.94	12029.7	5630.08	7090.89	11898.8	15061.4
Glra4	26	31	20	40	20	26	38	27	17	31	31	19	16	38	6	22
Mief2	204	246	246	206	251	229	237	276	231	222	226	212	227	242	207	183
Tbx3	222	257	197	242	244	206	231	163	249	214	247	199	259.999	255	213	257
Crhr1	102	126	134	130	155	145	157	129	116	94	158	112	128	114	119	129
Dusp14	313.001	426	444.001	451.999	478	529.999	529.001	530.002	517.998	423.002	512	426	423.999	373	348	582.997
Tada2a	603	669	593.999	715	766	677	770.001	697	785	709	745	774	886.998	855	723	768
Ikzf1	12	24	13	21	20	10	10	9	5	9	14	10	17	15	19	16
Pnpo	523.003	500.998	526.563	682.999	556.002	537.617	569.997	517.002	525	542.536	528	515.907	710.57	979.847	877.998	496.999
Cog1	661.634	934.044	869.241	962.094	1056.08	1012.92	1209.09	901.768	1045.75	938.809	1107.43	979.608	985.25	1063.34	980.83	972.1
Cbx1	1594	2116.99	2142.01	1935	1735.01	1926	2004.99	1814.99	2082.99	1775.99	2021.01	1837	1868	2147.01	1766.99	2274
Cdk5rap3	632.999	809.004	648	607.001	606	526.001	581.999	613.002	744.001	544.998	591.001	601.001	691	829	734.001	358
Copz2	60	105	110	67	71	50	43	85	127	61	61	99	57	69	102	173
Slc25a39	432.001	619.001	631.002	473	512.001	455	472.001	522.002	610	415.999	459.001	595.002	444.001	593	588	598
Sp2	442.001	569.002	527	546	660.003	618.999	680.997	587	670.998	605	739	759.996	633.999	685.001	565	722.998
Aatf	385	537.001	485.001	438	502.001	489	546	536	571.002	537	574	550.997	567.998	612.999	589.001	566.998
Lhx1	120	156	173	163	137	101	168	98	124	129	152	137	184	131	122	130
Dync1h1	6263.9	7305.85	7467.93	8383.94	7409.89	7179.85	8416.9	7020.92	7525.82	7019.81	8856.85	7422.98	7527.88	7712.54	6288.83	4652.9
Cpsf4l	3	1	4	0	2	6	1	7	3	2	10	5	6	12	8	1
Pex12	227	278	270	275	284	322	303	246	327.001	315	286	221	345.001	333	293	434
Ndel1	1255	1469	1369	1307	1354	1511.01	1479.01	1534	1413	1345.99	1559.99	1259	1417	1721.01	1362	1392
Slc25a35	412.007	442.744	545.971	551.784	487.768	498.853	474.295	464.953	483.257	425.19	509.152	483.238	440.278	361.578	324.735	413.018
Zbtb4	4765.05	5576.98	5896.91	5838	5208.05	5456.08	5855.01	5174.04	5365.95	4945.97	6232.08	4948.97	5149.01	5479.04	4676.07	4065.01
Tnfsfm13	756.212	769.502	613.831	697.337	608.586	564.624	648.449	453.754	787.442	667.578	628.207	618.491	1106.63	986.514	892.36	1283.37
Mpdu1	1680.01	1937	1658	1716	1389	1538	1558.99	1450	1808	1420	1495	1457	1704.01	2044	1775.01	1495
Fxr2	2757	3180	3414	3364	3436	3430	3571.02	3360.02	3548	2982	3434.98	3266.99	3123	3798.02	3192.02	1161
Atp5g3	4214.91	5478.04	4734.03	4870.05	3864.01	3952	4010.93	3587.99	4632.04	3652.04	4194.01	4144.01	4409.97	5450.9	4616.98	7151.01
Cd68	24	47	14	30	21	25	25	27	50	25	37	44	52	187	153	110
Slc35g3	5	2	9	1	6	4	7	4	8	0	6	9	0	7	3	0
Acsl1	1518.01	1875.98	2009.7	1815.43	2314.39	2416.97	2434.66	2196.03	2278	2104.7	2732	2270.03	2208.96	2261.96	1732.34	1658
Abca5	1479	1856	1823.01	1805	1640	1611	1701	1481	1798	1492	1836	1732	1538	1676	1562	2224
Smyd4	237	310	292	277	250	295	293	211	261	278	299	275	280	242	229	295
Lsp1	42	54	70	41	56	35	48	26	62	36	38	69	23	34	60	55
Zfyve27	1125	1380	1328.99	1538	1404.99	1374	1584	1410	1267	1004	1475	1309	1313.99	1451	1373.01	767.999
Avpi1	243	224	244	280	215	220	186	194	257	206	301	221	302	351	355	268
Sfrp5	0	1	5	0	9	2	1	0	3	2	1	4	2	3	7	6
Myh11	25	101	49	40	61	36	67	45	35	34	30	603.001	23	37	43	20
Rad51d	252	308	322	335	325	330	337	326	331.999	275	361	312.001	365	372	307	271
Fndc8	13	19	6	6	18	16	19	24	3	4	22	14	17	6	6	0
Unc45b	2	8	5	5	1	3	4	3	1	4	6	9	7	2	4	1
Pank3	1381	1687	1862	1605	1827	1821	1931	1756	1813	1465	2041	1758	1523	1623	1595	1690
Rars	1060	1284	1217	1286	1209	1093	1189	1152	1278	1074	1260	1344	1367	1592	1386	1405
Wwc1	170	237	221	221	149	198	212	165	214	202	223	217	254	409	335	112
Mrpl58	819.999	832.999	776	789	645	719	778	673.999	838	725.999	781.002	782.999	825	1005	809	867.001
Fdxr	146	147	140	160	194	201	231	156	200	173	203	185	215	155	153	108
Otop3	122	156	160	137	113	90.9999	112	101	115	88.9999	116	110	149	150	128	123
Sult4a1	2402.99	2584.03	2482.99	2839	2329.98	2565	2564.99	2204	2338	2160.99	2605	2112.99	2641	2829.01	2569	2143
Mrpl45	748	817	791	837	653	771	795	700	763	589	739	655	819	938	863	848
Mb	2	11.7673	3.87535e-11	2.05454	2	5	3	2	10	1	2	4	1.99956	6	6	4
Irf1	183	184.674	219	190.647	134.972	173.991	121	137	585	234	496.846	366.384	370.999	1481.92	1445.95	187
Slc22a5	182.289	212.126	212.326	189.942	220.686	196.413	160.25	207.402	251.584	159.725	237.643	257.496	184.581	265.917	258.302	230.003
P4ha2	212	440	488.999	258	374	204	270	435	443	242	235	385	264	221	351	333
Alox12e	104	39	113	35	105	18	29	52	199	44	56	54	71	193	104	30
Arrb1	2734.08	3053	3188.91	3138	2500.97	2467.98	2890.02	2453.99	2615	2469.99	3052.03	2621.06	2772.97	3295.06	2782.97	1618
Csf2	0	0	0	0	0	0	0	0	7	0	0	2	0	0	0	2
Cxcl16	285.549	336.934	242.871	314.974	238.772	281.747	259	199	302	266.892	268.707	249	289.924	519.436	422.616	295.562
Pelp1	396	459	523	472	514	563	448	492	568	508	558	533	568	705	530	376
Med11	257	308	335	322	282	270	291	258	368	224	331	276	317	421	385	507
Alox15	3	1	4	2	10	5	5	0	30	1	9	4	3	7	7	6
Ccl6	23	19	13	8	16	17	8	13	26	15	11	15	15	41	39	23
Ccl4	0	0	0	0	0	7	0	0	11	8	19	7	9	75	48	6
Natd1	420	487	490	480	506	490	551	518	476	482	525	583	538	587	482	389
Map2k3	173	261	266.001	186	281	194	194	307.001	382	227	219	302.999	189	290	326.999	229
Ywhah	5141	6515	6304	6054	5318	5515	5613	5516	6599.05	5021	6204	5785	5588	8734	7933	10057
Hoxb1	0	0	0	0	1	0	0	0	0	0	4	0	0	1	2	8
Sart3	1195	1408	1314	1301	1407.99	1422.99	1398	1290	1438	1323.01	1542.02	1326.99	1389.01	1610.98	1355.99	1078
E2f2	13	18	32	16	14	8	11	7	5	3	11	13	2	12	12	3
Slfn3	3	8	8	2	2	3	1	10	0	1	2	3	3	5	3	0
Nars2	183.986	229	225.971	231.981	294	272.761	298	231.988	242.864	226	292	246.967	265	305.907	267.989	276
Slc35b4	1068	1166	1124	1228.99	999.997	1012	1215.88	1011	1101	1020	1211.35	1031	1114	1240	1086	1284
Dnah1	70	86	53	47	46	43	63	61	68	44	59	49	46	48	48	92
Dalrd3	1143.85	1343.58	1302.52	1506.33	1614.43	1722.39	1595.85	1517.99	1639.32	1408.54	1633.17	1523.43	1411.11	1670.54	1404.45	2077.91
Fis1	2145.98	2632.99	2507.01	2442	2098.99	2019.01	2090	2006	2533	1826	2079	2007.98	2179	2542.98	2322.02	3011.98
Plod1	338	388	478.001	393	469	460	420	450	410	410	474.999	414	424.999	523	496	466
Rab3d	150	122	125	107	108	91	107	117	184	117	124	152	94	195	155	69
Mfsd3	52	66	52	70	55	50	51	55	61	62	55	50	59	70.701	77	94.785
Slc25a22	2473.98	2877.03	2919.98	3032.01	2945.01	3084.03	3048.03	2847.98	3112.93	2662.98	3012	2784.98	2814.01	3316.02	2883.97	2817.96
Atp6ap1	5804.8	6522.96	6136.14	6580.26	5063.12	5563.04	5696.94	5029.86	5752.85	4715.1	5586.88	5048.78	5881.19	6874	6173.01	3693.95
Dnase1l1	37	41	37	48	34	34	32	28	49	20	35	31	33	44	53	32
Aldh3a1	772.997	998.012	1306.99	139	945.005	180	113	896.994	1770.99	553.999	252	1019.99	312.999	573.996	1821.97	829.003
Ccl9	131	139	126	146	117	93	112	97	120	76	71	89	81	138	123	141
Scrn1	4201	4670	4871	4825.99	3583.49	3823	4039	3789.01	3805	3458	4290	3850	4353	4638.21	3854	4234
BC005537	7559	9063	8417	9123	7582.95	8134	8385.97	7724	8682.03	7040	8479.02	7812.03	8215.94	8878.03	8222.04	5513
Isyna1	429.999	514.001	574.999	559.998	600	659.999	565.999	639.999	643.998	454.999	636.998	582.999	485	362	366	502
Hars2	492	616.002	605	682.999	749.003	773.001	643.998	675.002	754	701.217	686	681.998	751.442	753	688	674.001
Cacng2	562.923	684	687.907	638.783	539.954	606.943	602	592.825	563	499.891	678.956	512	637.891	659.789	544	829.964
Tmem160	246	390	353	318	290	258	260	291	382	237	240	273	274	402	309	310
Rab5c	2850.01	3405.02	2843.94	3106.93	2552.99	2655.03	2700.96	2462.96	2937.02	2382.98	2734.06	2502	2930.96	3670.94	3130.08	2852.96
Styxl1	2	3	0	2	0	0	0	5	4	6	0	2	3	6	7	0
Mdh2	4049.99	4956.04	4631	4994.97	3852.01	4068.96	4014.95	3747.01	4423.06	3309.99	4087.98	3567.99	4346.9	4884.08	4182.05	5279.21
H13	1320	1656	1748	1578	1549	1500	1552	1508	1635	1206	1540	1334	1420	1873	1738	1380.99
Rnf145	3441	3984	4193.98	3997	4587.98	4569.02	4811.02	4698	4829.01	3686.99	5081.96	4416.01	4624.99	6420.96	5621	3093
Scn1b	786	946.001	824.999	900.999	727.999	849	848.004	763	731.001	696.999	804.999	693	810.996	931.005	799.998	992.005
Atp6v1e1	4841.92	5498.05	5248.91	5516	4575.05	4587.98	4797.04	4560.94	5211.04	4288	4766.92	4542.05	5225.93	5984.04	5259.03	9205.72
Chtf18	43.0049	57.0236	44.0048	62	66	50.0064	55.0103	61	41	46	57	46.0206	64	52.015	58	29.0075
Lhx9	264	302	274	254	210	199	227	179	272	201	279	227	251	245	218	342
Etnppl	410	598.001	554.001	692.001	628.999	588.999	747.001	625.001	634.999	525	542.001	619.999	316	115	131	472
Rps6kl1	298	262	247	282	238	226	232	206	228	221	228	183	321	304	284	153
Ppp1r12c	958.995	1111	1138.99	1138.01	1216.01	1227.01	1237	1181.99	1171.99	1023	1252	1159	1050	1452	1159	1165
Ahr	857	1081	1022	1102	1266	1280	1338	1053	1358	1204	1575	1138	2113	3487	2871	2307
Map1s	366	463.999	446.002	531.001	513.999	445.001	538.998	541	544.999	433	536	535.999	426.001	522.001	458.002	384
Tmem129	559	740.819	717.728	714.002	734.874	675	736.001	678.821	716.872	639.774	716.856	647.449	692.408	758.481	710.501	685.003
Nop9	222.54	288.745	298.39	278.253	340.111	323.394	314.172	315.071	395.568	287.039	331.973	280.851	285.407	373.751	323.39	296.316
Hsd17b1	1	3	0	1	1	1	1	6	3	2	5	0	0	5	3	9
Atp6v0a1	5649.06	6384.26	6113.04	6964.08	5695.91	5937.83	6325.17	5659.96	5863.89	5419.01	6663	5414.97	6306.95	7125	5944.1	3610.04
Psmc3ip	147.236	213.21	110.604	165.87	152.935	181.703	215.573	175.567	158.307	146.544	194.662	190.41	225.515	239.262	190.976	167.382
Grb7	42	14	22	23	19	18	32	26	59	17	23	26	25	41	23	24
Noxo1	21	17.2058	11.365	14.0824	18.8046	15.2262	22.5957	13.0388	25	15.1724	14.2343	33	26.3589	47.9818	20.0039	24.46
Aoc3	13	18	19	26	9	16	13	19	19	16	26	28	21	15	15	7
Zfp687	623.049	760.052	853.138	790.09	793.068	700.454	738.289	698.492	759.001	682.248	730.168	720.243	686.161	861.142	775.429	478.144
Gdpd2	32	50	40	44	44.8519	55	36	58	34	24	30	45	22	26.6807	23	56
D8Ertd738e	981	1099	1211	1073	1034	1075	1041	1022	1145	935	980	1040	1056	1488	1228	1505
Sec14l4	2	1	0	2	0	1	1	3	4	1	7	2	3	0	0	0
Calm3	14225	16811	16452.1	16354	14227.1	14003.1	14917.9	13589	15363	12455	14731	13574.9	15159	17287.1	14396	17609
Cops3	1864.01	2215.01	2081.62	2049.77	1973.68	2047.23	2066.84	2012.67	2318.75	1962.61	2332.74	2021.51	2162.19	2616.23	2333.49	3069.93
Fkbp8	3739.02	4115.91	4151.01	4119.99	3562.98	3536	3689	3444.99	4108.04	3136.97	3372.01	3526.98	3859.96	4711.95	3850.99	4403.98
Ddx39b	2699.99	2985	3140.97	3163.01	3472.01	3469.99	3645.01	3235.99	3657.98	3200.97	3872.98	3682.02	3274.01	3888	3396.02	2900.91
Gipc1	780	972	1167	885	756	737	762	992	1016	674	679	904	800	1059	958	1367
Tlcd1	80.4977	116.614	96.2351	80.8614	83.0014	79.452	89.8039	101.473	99.9062	96.9213	91.7032	85.0009	97.0021	126.185	137.918	109.716
Plscr3	98	136	133.921	126	125.882	89	118	101	115	71	105	97	102	143.895	144	132.04
Ptger1	37.8114	48.3095	52.3738	47.0249	15.5599	43.569	24.7801	46.809	84.5283	71.0728	79.231	63.8554	43.6351	81.4662	58.998	24.8253
Arhgef25	777	851.998	898.999	930.999	807.001	814.997	789.002	840	884.998	659.001	792.002	724.999	826.997	926.999	820.002	697.999
Xab2	1094.4	1434.43	1333.89	1366.43	1348.57	1406.71	1430.12	1293.73	1471.57	1363.57	1507.73	1393.3	1459.54	1509.59	1413.59	776.955
Cdc37	2817.01	3379.97	3353.02	3085.98	2775.02	3013.01	3075.01	2934.99	3214.02	2502.99	2878.01	2887.98	3109	3797	3161.02	2763
Rab4a	641.999	654.001	624	716.998	662	745.999	674.999	606	653	593.001	698.002	612	658.999	718	653	1379
Trip10	655	672	747.998	743.999	710	666.001	636.001	674	784.999	622.999	851.001	724	511.001	604	555.999	434
Cd70	7	0	1	0	0	0	1	1	0	0	0	0	0	3	7	2
Cops6	1654.01	2128	2144	1950.99	1687	1718	1715	1713.01	2029.99	1496.99	1713	1824	1814.01	2285.01	2098	2667.02
Ubb	24481.6	30328.4	27400.9	28705.9	25552.2	27067.4	26566.3	23898	28973	24602.4	27704.9	27715.9	31066.3	34004	33454	31506.7
Ap4m1	352.347	437.525	363.384	411.159	454.994	440.565	497.917	408.307	396.905	362.695	387.279	440.878	477.206	419.174	391.89	300.38
Gyg	636.003	778.002	783.004	718.001	617.002	592.999	547.003	656.001	751.003	594.998	627	750.003	691.003	954.008	860.002	1058.99
Rcn3	131	174	146	86	120	92	93	104	169	103	101	184	135	212	276	170
Slc6a8	1450	1549.99	1458.99	1723	1353	1428	1510.99	1404	1471	1237.01	1570	1349	1574	1810	1440	1309.01
Arid3a	268	280	318	315	313	301	338	273	331.999	288	308	311	303.001	295.001	329	319
Pdk4	8	12	12	11	7	17	7	12	8	23	6	12	8	7	18	7
Ubxn6	1576.57	1832.18	1819.43	1877.94	1745.41	1897.94	1864.64	1794.69	2188.64	1640.81	1949.83	1859.98	1966.51	2207.42	1902.75	1714.23
Mydgf	724	891	819	854	722	758	766	733	859	672	733	817	850	1185	916	867
Cyb561	157	159	181	162	123	149	130	140	175	102	131	126	156	212	232	114
Sema6a	769.002	854.002	807.001	807.998	632	793.002	743.999	664	773.001	558.001	801.003	674	847.998	861.998	793.998	962.997
Ccdc12	987	1168	1172	1212	907	1060	1097	917	1211	1099	1083	1117	1067	1280	1052	1148
Fmc1	384	426	492	401	369	375	332	348	403	388	419	370	416	565	381	541
Akt3	2808	3472.04	3675.13	3565.99	3123.07	3180.04	3431.13	2967.05	3249.88	3138.98	3932.12	3179.95	2943.99	2922.91	2556	2183.99
Mrpl24	809.372	1136.34	1063.42	887.909	956.61	1010.75	1076.14	1029.39	1173.31	869.869	990.703	1046.11	1055.22	1365.66	1242.91	1276.49
Gle1	1210	1473	1362	1493	1203	1282	1331	1235	1264	1087	1424	1133	1374	1536	1300	999
L3hypdh	103	131	130	149	186	119	126	90	124	162	128	113	124	122	117	145
Lyst	1188	1592	1510	1539	1517	1508	1665.01	1366	1546	1461	1677	1504	1474	1576	1375	1030
Slc35e1	1161	1411	1359	1298	1392	1339	1477	1416	1335	1222	1616	1256	1408	1535	1257	1060
Calr3	88	133	114	90	90	97	94	81	85	64	82	76	95	93	71	109
Tmc4	45	27	18	35	53.9998	22	24	28	60	22.5036	28	33	37	49	41	27
Syne4	20	21	17	44	29	26	23	28	20	13	17	38	23	27	31	24
Polr2i	400.08	541.581	461.01	464.275	361.916	419.763	428.706	409.577	508.556	407.473	407.055	495.575	440.733	652.728	533.87	449.086
Krt10	242	301	314	293	256	233	207	198	301	249	238	178	302	350	306	611
Iyd	34	36	41	35	35	20	28	33	27	36	15	48	28	17	34	35
Rmnd1	317.697	427.937	358.737	428.975	373.849	464.68	442.648	445.666	435.691	340.973	418.967	436.865	466.816	476.877	379.935	445.986
Ccdc170	2	0	1	1	0	0	0	0	0	2	0	2	0	0	2	0
Esr1	57	70	96	74	59	69	95	93	73	64	91	68	59	59	52	104
Vip	295	333	356	355	327	468	435	307	525	349	469	385	500.999	624	571	907
Fbxo5	61	78	68	68	124	115	90	111	119	104	112	116	100	154	132	156
Mtrf1l	102	123	154	140	111	168	160	144	169	124	140	168	157	181	139	157
Rgs17	392.001	412	407.999	409.001	326	370.001	419.001	314.999	372	376.999	356	291	387	403.001	369	1106.99
Hdac2	2002.99	2286.02	2168.99	2341.01	2142	2194.02	2336.02	1985.02	2433	2021.99	2348.02	2132.01	2464	2736.02	2509.01	3537.99
Frk	33	64	45	37	32	43	37	26	86	30	33	54	45	30	53	53
Rwdd1	1068.84	1267.9	1186.92	1148.9	1044.87	1043.84	1054.85	1118.79	1295.87	973.897	1063.92	1051.86	1144.89	1410.7	1274.89	1715.98
Clvs2	140	133	130	137	78	121	150	102.901	114.928	108.761	120	109	134	149.604	122	306
Hey2	315	293	293	329	305	341	326	301	420	315	439	340	552	952	881	654
Stxbp5	2250.01	2330.02	2660.01	2677	2723	2646	2775	2468.99	2440.99	2416	2866	2577.99	2424.99	2511	2161	2404
Hint3	88	91	126	82	95	91	105	90	113	75	99	121	94	102	89	97
Trmt11	280	336	315	348	317	386.999	345	321	380.001	321	415	354	355	390	392	421
Katna1	425	454	494	404	516	532	529	519.001	478	471	549	500	488	540	444	418
Pcmt1	2586.02	3131.03	3089.02	2877.03	2672	2702.97	2990.02	2643.01	2980.97	2349.02	2819.96	2652.98	2801.97	3124.99	2670.01	3464.06
Lrp11	2617.99	2746	2616.02	2886.98	2352.05	2684.98	2643	2249.02	2573.06	2221.01	2847.08	2222.02	2813.93	3310.94	2746.01	2964
Mtres1	252	302	296	290	260	238	276	230	270	263	288	298	279	296	301	266
Sec63	2523.98	3049.03	2990.99	2933.01	2669	2680.02	3012.03	2575	2949.98	2682.01	2966	2859.99	2749.99	3180.99	2786.05	2667.02
Nr2e1	275	307	287	324	237	313	286	256	297	256	300	238	265	381	357	424
Snx3	2019	2418.02	2601	2476.02	2117.98	2417	2331	2237.97	2423.03	2039	2305.98	2178.99	2182.97	2654	2427.01	3720.97
Aig1	1119	1319	1231	1302	1083	1078	1271	1006	1235	952.001	1142	1053	1260	1347	1238	1961
Adat2	69	67.5083	74.6901	59.2415	67.3279	47	88	87.0961	70	67.4181	80.4857	63.2767	60.4313	95.3559	75.0224	19.0581
Pex3	668.998	728.489	583.309	695.753	587.672	692.001	639.998	532.903	780.998	674.583	678.513	676.723	696.565	749.647	705.979	827.941
Fuca2	1111	1315	1108	1190	982	904.001	951	858	986.001	846	1031	941.002	1149	1138	1086	1084
Cep57l1	191	225	163	190	190	192	213	223	188	186	188	190	186	142	174	316
Ltv1	664	794	593	727	660	610	691	630	722	648	730	619	770	887	792	778
Plagl1	481.001	533.999	549.998	602	516.999	526.998	560.999	523.999	514.001	621	683.996	532.999	566.001	694.003	664	510
Cd164	2268	3116.99	2741	2568	2641	2689	2668	2905	3290.01	2564	2782	2896.01	2896	3042	3042	5265
Utrn	1358	1545.01	1418.01	1506	1284.01	1308	1368.99	1260	1530.01	1227.99	1484.01	1286.99	1183	1194	1133	1417.02
Smpd2	747.001	885.002	830.252	813.999	885.39	799.002	802.642	742.999	800	734.694	830	816.253	855	836.998	772.562	556.194
Mical1	60	77.0001	61.7484	65	53.6115	56	62.3589	57	88	61.3076	68	94.7476	67	125	103.437	22.8055
Zbtb24	440	416	459.001	503	434.001	492	523.001	417	538	413	507	455.001	471	552.998	462	471.999
Grm1	455	499	503	543	400	457	489.999	384	468	328	536.999	484.999	468.001	492.999	403	634
Wasf1	501	612	594.001	608.002	572	605.002	628.002	538	619	585.001	560.999	518	581	604.003	540.001	916.998
Rab32	24	48	68	45	27	18	33	45	34	34	45	64	34	50	53	58
Gtf3c6	685.999	894	826.999	698.999	778	804	748.999	780	971.999	681	734.999	863.001	778.999	962	862.001	882.999
Slc16a10	40	38	74	41	42	40	45	43	55	47	35	56	42	51	35	49
Rev3l	2130.98	2624.97	2768.06	2677.96	2264.99	2347.96	2577.99	2228.01	2548.99	2270.98	2638.98	2453.02	2378.03	2502.99	2207	2648.05
Traf3ip2	41	43	71	55	20	54	55	48	49	63	59	53.9826	56	63	57	67
Fyn	1093	1216	1280.01	1259	993.004	1086.99	1119	985.001	1269	933.003	1315.01	1138	1214	1436	1213.01	1330.99
Tube1	524	647.999	657.253	721.915	849.002	793.917	868.634	776.867	823.997	745.844	919.001	746.731	494.999	507	424	560.999
Lama4	41	31	29	35	29	17	45	30	43	48	46	47	31	65	53	29
Popdc3	133	136	137	106	98.0001	84	116	86	103	103	108	89	103	209	157	186
Prep	873	942	864	910	935	940	978	797	969	791	1028	1044	961	1098	956	941
Tnfaip3	5844.18	7211	7694.92	7578.84	8432.72	8028.17	9376.74	8183.85	7706.06	7279.94	9487.29	7436.8	3599.01	2826.99	2303.01	3396.97
Perp	202	342	396	80	262	97	71	385	702	162	96	432	100	188	228	429
Arfgef3	1142.61	1445	1308	1397.98	1199.96	1341	1420	1250	1429.83	1143	1300.98	1151.94	1226	1416.88	1321	1381
Hebp2	90	332	376	96	235	85	107	346	359	161	105	394	117	86	186	283
Reps1	870.003	1079	939.995	988.996	1083	1115.01	1124	975.003	1107	956.005	1158	945.995	1136	1154.99	1080	1106
Fam184a	682	732.001	661	821.999	695	730.999	795	683	731	673.999	972	832	658	771	655	545
Asf1a	573.44	649.334	638.216	677.562	673.697	665.333	694.307	660.778	672.926	492.323	650.293	629.438	677.979	767.919	684.255	808.966
Gopc	911.003	1105.99	944.004	1059	874.005	899.996	1029	870.999	965.004	902.993	1057.99	960.996	935.999	1095	939.005	1090.01
Qrsl1	322	333	313	354	324	359	279	333	396	328	366	424	385	450.001	387	370
[truncated: 20,314 more rows]
