# Supplementary material for: Short exposure to photo-oxidative damage triggers molecular signals indicative of early retinal degeneration
Source: Front Immunol. 2023 Apr 27;14:1088654. doi: 10.3389/fimmu.2023.1088654 (PMC10174249; doi:10.3389/fimmu.2023.1088654)
Supplement: Supplementary file 4 [file Table_2.xlsx]

## Sheet: Key
Short exposure to photo-oxidative damage induces molecular changes indicative of early retinal degeneration.
Supplementary Table 2	Differential gene expression results

## Sheet: DR vs 3h
Gene	logFC	AveExpr	t	P.Value	adj.P.Val	B	comp
Lpcat1	1.12026	7.9675	23.3828	5.82545e-14	8.2232e-10	21.6056	DRvsH3
Mthfd2	1.5139	4.64812	16.4786	1.39243e-11	9.82777e-08	15.6805	DRvsH3
Atf4	0.740252	8.60799	15.1421	5.09718e-11	2.10495e-07	15.5319	DRvsH3
Pcare	1.02624	8.5357	14.9868	5.96471e-11	2.10495e-07	15.3838	DRvsH3
Rorb	-0.90581	7.52407	-14.3925	1.10355e-10	2.91745e-07	14.7974	DRvsH3
Cars	1.19094	6.00122	14.2616	1.26741e-10	2.91745e-07	14.5659	DRvsH3
Lbh	-0.615988	7.31455	-14.1374	1.44674e-10	2.91745e-07	14.5381	DRvsH3
Aldh18a1	1.28362	5.69736	13.7983	2.08736e-10	3.04728e-07	14.0388	DRvsH3
Pgk1	-0.50243	9.42371	-13.7692	2.15492e-10	3.04728e-07	14.1429	DRvsH3
A930033H14Rik	-1.49329	3.03442	-13.7676	2.15875e-10	3.04728e-07	12.5571	DRvsH3
Frmd4b	0.694534	7.64396	13.0613	4.75785e-10	5.50048e-07	13.3916	DRvsH3
Mbd6	0.609297	5.49783	13.0377	4.88822e-10	5.50048e-07	13.2539	DRvsH3
Mars1	0.896521	6.54666	13.0066	5.06562e-10	5.50048e-07	13.3077	DRvsH3
Slc16a3	-0.903642	4.96603	-12.8314	6.20146e-10	6.15219e-07	12.9561	DRvsH3
Slc7a1	1.03446	5.38622	12.786	6.53747e-10	6.15219e-07	12.9323	DRvsH3
Pfkl	-0.576304	8.02297	-12.6752	7.44125e-10	6.56504e-07	12.9576	DRvsH3
Slc1a4	0.731717	5.12119	12.4315	9.92701e-10	8.24292e-07	12.4996	DRvsH3
Rpa1	-0.40568	7.09777	-12.2982	1.16449e-09	9.13218e-07	12.5188	DRvsH3
Ppa2	-0.572618	5.66056	-11.9403	1.79999e-09	1.3373e-06	12.0525	DRvsH3
Plagl2	0.730955	6.19991	11.8251	2.07548e-09	1.46487e-06	11.9402	DRvsH3
Elfn1	0.58259	6.1078	11.7151	2.38056e-09	1.60019e-06	11.8029	DRvsH3
Ppp1r15b	0.510803	6.3045	11.5943	2.77056e-09	1.77769e-06	11.6624	DRvsH3
Tet3	0.514493	7.2917	11.2484	4.30777e-09	2.60638e-06	11.2354	DRvsH3
Crb2	0.693173	6.3555	11.2265	4.43136e-09	2.60638e-06	11.2052	DRvsH3
Pkm	-0.441321	11.3587	-11.1473	4.9111e-09	2.71812e-06	11.0955	DRvsH3
Gars	0.46761	6.91882	11.1084	5.16659e-09	2.71812e-06	11.0563	DRvsH3
Mthfr	0.709095	4.93142	11.0705	5.42874e-09	2.71812e-06	10.9034	DRvsH3
Trib3	1.37916	2.88019	11.0646	5.47081e-09	2.71812e-06	9.31305	DRvsH3
Zfp36l2	0.439605	7.38834	11.0487	5.58578e-09	2.71812e-06	10.9788	DRvsH3
Tpi1	-0.399159	9.87703	-11.0056	5.91056e-09	2.71812e-06	10.9237	DRvsH3
Dusp7	0.536261	5.81587	10.9981	5.96924e-09	2.71812e-06	10.9067	DRvsH3
Otud4	0.397764	6.31349	10.8951	6.838e-09	3.01641e-06	10.7801	DRvsH3
Eno1	-0.445207	10.9574	-10.8239	7.51622e-09	3.21512e-06	10.6845	DRvsH3
Yod1	0.696417	4.89389	10.7692	8.08463e-09	3.3211e-06	10.5209	DRvsH3
Fnip2	0.759892	5.82824	10.7555	8.23452e-09	3.3211e-06	10.5935	DRvsH3
Dcaf10	0.589872	5.19613	10.6789	9.12477e-09	3.50919e-06	10.4532	DRvsH3
Gpsm1	0.564852	6.77151	10.673	9.19808e-09	3.50919e-06	10.4871	DRvsH3
Herpud1	0.517314	6.4197	10.6334	9.70158e-09	3.60388e-06	10.4362	DRvsH3
Iars	0.955122	6.76841	10.493	1.17367e-08	4.22882e-06	10.2472	DRvsH3
Dgke	0.591312	8.22882	10.4761	1.20098e-08	4.22882e-06	10.2195	DRvsH3
Arntl	0.516184	6.72406	10.4509	1.24297e-08	4.22882e-06	10.1901	DRvsH3
Pgam1	-0.470878	9.52535	-10.442	1.25822e-08	4.22882e-06	10.1779	DRvsH3
Slc38a2	0.803351	7.5113	10.312	1.50428e-08	4.93822e-06	9.99706	DRvsH3
Nkapd1	0.458828	5.1451	10.1708	1.83011e-08	5.87132e-06	9.7833	DRvsH3
Esrrb	-0.803617	7.86697	-10.1328	1.92984e-08	6.0537e-06	9.74791	DRvsH3
Pdc	-1.10131	10.7197	-10.0029	2.31643e-08	7.10842e-06	9.58041	DRvsH3
Asxl1	0.456565	5.45126	9.95467	2.48013e-08	7.44882e-06	9.5092	DRvsH3
Crtc2	0.531298	4.953	9.92565	2.58439e-08	7.49393e-06	9.43602	DRvsH3
Polr2a	0.54187	7.92756	9.90762	2.65147e-08	7.49393e-06	9.43088	DRvsH3
Usp16	0.455698	5.38749	9.90684	2.65441e-08	7.49393e-06	9.4404	DRvsH3
Gm16973	0.970846	4.41257	9.86603	2.81332e-08	7.78683e-06	9.19846	DRvsH3
Lmnb1	0.457089	5.82745	9.80956	3.04991e-08	8.26694e-06	9.3107	DRvsH3
Ccnl1	0.756342	6.87741	9.79732	3.10391e-08	8.26694e-06	9.28139	DRvsH3
Brd4	0.451351	5.86912	9.68662	3.64034e-08	9.51611e-06	9.13707	DRvsH3
Yars	0.584396	6.81496	9.64847	3.84707e-08	9.87368e-06	9.06704	DRvsH3
Smpd1	-0.398766	6.69613	-9.61868	4.01714e-08	1.01261e-05	9.02377	DRvsH3
Slc7a5	0.603831	5.83534	9.58436	4.22281e-08	1.04577e-05	8.99137	DRvsH3
Peli3	0.61989	7.03934	9.50643	4.73221e-08	1.15172e-05	8.85758	DRvsH3
Ddit3	0.545646	5.6813	9.44219	5.20058e-08	1.24426e-05	8.78803	DRvsH3
Lonrf1	0.535301	5.10764	9.38139	5.68892e-08	1.33841e-05	8.682	DRvsH3
Eif2s2	0.448958	6.99304	9.33989	6.04971e-08	1.39996e-05	8.61413	DRvsH3
Ndufa4	-0.409123	7.77238	-9.29861	6.4325e-08	1.46454e-05	8.54449	DRvsH3
Hps3	0.623892	5.62384	9.28144	6.59924e-08	1.47061e-05	8.55448	DRvsH3
Glmn	0.537268	7.23794	9.27453	6.66753e-08	1.47061e-05	8.51393	DRvsH3
Jun	1.07296	6.37016	9.22676	7.16079e-08	1.53692e-05	8.47027	DRvsH3
Stx5a	0.351337	5.90854	9.22442	7.18595e-08	1.53692e-05	8.46485	DRvsH3
Mir124a-1hg	0.803467	8.13532	9.18605	7.61153e-08	1.60365e-05	8.37603	DRvsH3
Frat2	0.659999	4.45687	9.15067	8.02727e-08	1.66637e-05	8.29249	DRvsH3
Hk2	-0.661715	8.13984	-9.13572	8.21018e-08	1.67964e-05	8.30122	DRvsH3
Furin	0.407823	5.23646	9.08485	8.86572e-08	1.77905e-05	8.26574	DRvsH3
Xkr6	0.699871	4.19831	9.07873	8.94817e-08	1.77905e-05	8.12863	DRvsH3
Prpf39	0.63238	6.17245	9.04178	9.46369e-08	1.85541e-05	8.18594	DRvsH3
Spata1	0.751944	4.51603	9.01803	9.81153e-08	1.89725e-05	8.12507	DRvsH3
Mtdh	0.370275	6.98526	9.0084	9.95625e-08	1.89922e-05	8.11286	DRvsH3
Phospho2	0.48669	5.23223	8.96126	1.06983e-07	1.9933e-05	8.0823	DRvsH3
Cep89	0.651587	4.19661	8.9592	1.07318e-07	1.9933e-05	7.98182	DRvsH3
Rd3	0.399497	7.87124	8.90134	1.17259e-07	2.12091e-05	7.94193	DRvsH3
Stard7	0.497425	8.19124	8.8928	1.18807e-07	2.12091e-05	7.92875	DRvsH3
Adipor2	0.437282	6.43262	8.87201	1.22663e-07	2.12091e-05	7.91804	DRvsH3
Gpatch8	0.457153	6.29013	8.87103	1.22849e-07	2.12091e-05	7.92044	DRvsH3
Camsap1	0.593268	7.72644	8.871	1.22853e-07	2.12091e-05	7.89549	DRvsH3
Zzef1	0.41874	5.30353	8.86915	1.23204e-07	2.12091e-05	7.94471	DRvsH3
Tmem214	0.394164	5.74618	8.84049	1.28763e-07	2.16625e-05	7.8906	DRvsH3
Gigyf1	0.426122	5.25422	8.83977	1.28907e-07	2.16625e-05	7.90048	DRvsH3
Fnbp4	0.467051	6.17103	8.79085	1.39023e-07	2.30877e-05	7.80204	DRvsH3
Igf2bp2	0.711349	2.90457	8.78322	1.40675e-07	2.30903e-05	7.28973	DRvsH3
Fam222a	0.630662	5.24552	8.72878	1.53074e-07	2.48367e-05	7.73292	DRvsH3
Unc45a	0.381567	6.20771	8.71229	1.57051e-07	2.50926e-05	7.67704	DRvsH3
Cdan1	0.661489	5.79265	8.70759	1.58207e-07	2.50926e-05	7.68485	DRvsH3
H2-K2	0.841092	3.78342	8.69211	1.62069e-07	2.54196e-05	7.45784	DRvsH3
Ppp1r42	0.763078	4.70533	8.68471	1.63949e-07	2.54224e-05	7.64318	DRvsH3
Crtc3	0.619935	5.25956	8.67795	1.65689e-07	2.54224e-05	7.65458	DRvsH3
Steap2	-0.332217	6.20295	-8.65613	1.71433e-07	2.60209e-05	7.58774	DRvsH3
Ptpn23	0.501146	5.05806	8.64296	1.75003e-07	2.62803e-05	7.60148	DRvsH3
Zfp384	0.412007	5.46941	8.59597	1.88383e-07	2.79918e-05	7.52552	DRvsH3
Car8	-0.40522	6.17044	-8.57306	1.95291e-07	2.80685e-05	7.45871	DRvsH3
Ccdc6	0.481995	5.35719	8.57184	1.95666e-07	2.80685e-05	7.49056	DRvsH3
Foxk1	0.51702	6.27381	8.57068	1.96024e-07	2.80685e-05	7.45433	DRvsH3
Ak4	-0.556019	5.29772	-8.568	1.96853e-07	2.80685e-05	7.48029	DRvsH3
Gga3	0.412299	5.4057	8.54944	2.02693e-07	2.85528e-05	7.45328	DRvsH3
Itsn2	0.425849	6.91767	8.54445	2.04295e-07	2.85528e-05	7.39322	DRvsH3
B4galt1	0.548901	5.98236	8.52946	2.09183e-07	2.89492e-05	7.40248	DRvsH3
Casz1	0.490433	7.43755	8.51235	2.14916e-07	2.9454e-05	7.33595	DRvsH3
Pcsk7	0.567182	4.57431	8.50581	2.17151e-07	2.9474e-05	7.37022	DRvsH3
Nhlrc2	0.395093	6.12608	8.45024	2.37146e-07	3.18814e-05	7.26927	DRvsH3
Gm45902	0.5206	4.3011	8.41251	2.51816e-07	3.35342e-05	7.21843	DRvsH3
Sdhc	-0.349806	6.59424	-8.38818	2.61777e-07	3.4535e-05	7.152	DRvsH3
Eif5	0.252147	7.94057	8.36752	2.7056e-07	3.53632e-05	7.10084	DRvsH3
Atad2b	0.400424	6.49752	8.32733	2.88545e-07	3.73679e-05	7.05485	DRvsH3
Fbrs	0.444248	5.2013	8.30788	2.97693e-07	3.79252e-05	7.08135	DRvsH3
Wapl	0.268566	7.16956	8.30521	2.98974e-07	3.79252e-05	7.0058	DRvsH3
Gm50462	0.807423	2.39982	8.30119	3.00909e-07	3.79252e-05	6.29276	DRvsH3
Akap1	0.504901	6.21558	8.29525	3.03796e-07	3.79503e-05	7.02103	DRvsH3
Zfp282	0.471554	4.95359	8.28484	3.08925e-07	3.82525e-05	7.04884	DRvsH3
Aars	0.630201	8.29083	8.27524	3.13735e-07	3.85103e-05	6.95212	DRvsH3
Ralgps2	0.366413	6.31767	8.26505	3.18926e-07	3.881e-05	6.96617	DRvsH3
Zdhhc7	0.424505	4.98887	8.24122	3.31426e-07	3.99863e-05	6.97924	DRvsH3
Sufu	0.460205	4.87059	8.22683	3.39219e-07	4.05798e-05	6.95756	DRvsH3
Eps15l1	0.389408	5.4689	8.21452	3.46037e-07	4.10476e-05	6.9224	DRvsH3
Plekhf2	0.378352	7.03265	8.20391	3.52034e-07	4.14109e-05	6.84137	DRvsH3
Gapdh	-0.371552	9.2971	-8.19013	3.5998e-07	4.17237e-05	6.82738	DRvsH3
Tob2	0.470751	8.15732	8.18896	3.60659e-07	4.17237e-05	6.81119	DRvsH3
Lmbr1l	0.530882	4.83362	8.18275	3.64309e-07	4.17237e-05	6.88845	DRvsH3
Snhg17	0.658705	3.88836	8.17903	3.66516e-07	4.17237e-05	6.76641	DRvsH3
Sfxn2	0.93202	3.51746	8.17207	3.70675e-07	4.18596e-05	6.70917	DRvsH3
Tapt1	0.304405	6.93094	8.1339	3.94407e-07	4.39882e-05	6.73102	DRvsH3
Slc26a2	0.549686	5.79441	8.1318	3.95756e-07	4.39882e-05	6.76742	DRvsH3
Usp15	0.363553	6.20516	8.10591	4.12809e-07	4.54987e-05	6.71399	DRvsH3
Mettl3	0.423777	5.45768	8.1015	4.15793e-07	4.54987e-05	6.74361	DRvsH3
Gm7336	-0.369069	10.5684	-8.094	4.20917e-07	4.57051e-05	6.69445	DRvsH3
Nfil3	0.658414	4.07403	8.05755	4.46766e-07	4.78212e-05	6.62246	DRvsH3
Gtf2h1	0.361788	5.77436	8.05647	4.47558e-07	4.78212e-05	6.65463	DRvsH3
Slc19a1	0.758933	4.35627	8.05016	4.52206e-07	4.78212e-05	6.65248	DRvsH3
0610030E20Rik	0.50368	4.70269	8.0478	4.53956e-07	4.78212e-05	6.67407	DRvsH3
Akap8	0.304024	6.86464	8.03579	4.62983e-07	4.81158e-05	6.57201	DRvsH3
Dot1l	0.375838	5.6612	8.03348	4.64743e-07	4.81158e-05	6.62222	DRvsH3
Tmem201	0.42067	5.9439	8.02983	4.67534e-07	4.81158e-05	6.59725	DRvsH3
Chd7	0.537914	7.48808	8.02612	4.70387e-07	4.81158e-05	6.54702	DRvsH3
Smim40	-0.525579	8.09038	-8.00155	4.89769e-07	4.9738e-05	6.50277	DRvsH3
Mfap3l	-0.489732	6.05884	-7.98635	5.02179e-07	5.0634e-05	6.52542	DRvsH3
Wdr31	-0.533371	4.27252	-7.97966	5.07736e-07	5.07952e-05	6.56417	DRvsH3
Sarm1	0.578457	5.51322	7.96612	5.192e-07	5.07952e-05	6.51297	DRvsH3
Larp1	0.337949	6.62109	7.96553	5.19702e-07	5.07952e-05	6.46477	DRvsH3
Mamld1	0.686511	5.1195	7.96403	5.20989e-07	5.07952e-05	6.53709	DRvsH3
Riok3	0.364023	6.94397	7.96312	5.2177e-07	5.07952e-05	6.45203	DRvsH3
Anp32a	-0.277357	9.1776	-7.93758	5.44249e-07	5.26207e-05	6.40721	DRvsH3
Mier1	0.422964	6.23608	7.93328	5.48127e-07	5.26351e-05	6.42878	DRvsH3
Taf4	0.425865	5.27383	7.90202	5.77241e-07	5.50563e-05	6.42957	DRvsH3
Ppp4r3a	0.337356	6.54593	7.87867	6.00039e-07	5.68466e-05	6.32191	DRvsH3
Laptm4b	-0.360693	9.05376	-7.87104	6.07696e-07	5.70699e-05	6.29452	DRvsH3
Arid3b	0.471613	5.4116	7.86558	6.13234e-07	5.70699e-05	6.35881	DRvsH3
Rbm5	0.422093	6.99122	7.86431	6.14524e-07	5.70699e-05	6.28462	DRvsH3
Acsl1	0.435802	6.47892	7.8562	6.22872e-07	5.74671e-05	6.28792	DRvsH3
Prkd1	0.431132	5.21001	7.84911	6.30261e-07	5.77712e-05	6.34174	DRvsH3
Gpt2	0.746055	3.49375	7.82219	6.59167e-07	6.0031e-05	6.10727	DRvsH3
Patl1	0.346556	5.65437	7.81352	6.68779e-07	6.05159e-05	6.26258	DRvsH3
Ahrr	0.697246	5.69682	7.80795	6.75019e-07	6.0642e-05	6.26074	DRvsH3
Cert1	0.362688	6.96329	7.80464	6.78765e-07	6.0642e-05	6.18317	DRvsH3
Bzw2	-0.36796	6.56494	-7.79598	6.88656e-07	6.11388e-05	6.17865	DRvsH3
Asxl2	0.381133	5.52713	7.7717	7.17192e-07	6.32197e-05	6.19902	DRvsH3
Zfp319	0.478371	5.25014	7.7685	7.21052e-07	6.32197e-05	6.2112	DRvsH3
D630045J12Rik	0.495704	5.85732	7.75615	7.36129e-07	6.41068e-05	6.14813	DRvsH3
Kmt2d	0.384489	7.06166	7.75281	7.40252e-07	6.41068e-05	6.0936	DRvsH3
Frmpd2	0.551718	6.65115	7.74478	7.50296e-07	6.45803e-05	6.09316	DRvsH3
Vsx2	-0.376055	7.52705	-7.73493	7.62799e-07	6.51033e-05	6.05751	DRvsH3
Plcd3	0.451935	6.05498	7.73275	7.65596e-07	6.51033e-05	6.09474	DRvsH3
Msantd2	0.565165	3.96627	7.68307	8.32342e-07	7.03553e-05	6.02692	DRvsH3
Hs3st3b1	0.47131	6.82173	7.67577	8.42657e-07	7.05376e-05	5.96996	DRvsH3
Cpt1a	0.445058	7.67287	7.67448	8.44492e-07	7.05376e-05	5.95366	DRvsH3
Cep85	0.363218	5.31556	7.65271	8.76108e-07	7.27479e-05	6.00747	DRvsH3
Nxf1	0.381886	6.58489	7.6465	8.8535e-07	7.30854e-05	5.92821	DRvsH3
Gabrb3	-0.281213	6.89582	-7.64082	8.93895e-07	7.33617e-05	5.90878	DRvsH3
Aff1	0.480005	7.2837	7.63162	9.07927e-07	7.40827e-05	5.88391	DRvsH3
Cnmd	-0.807511	3.30297	-7.60464	9.50384e-07	7.68758e-05	5.81886	DRvsH3
Zc3h7a	0.482715	5.65848	7.60299	9.53051e-07	7.68758e-05	5.91063	DRvsH3
Sp1	0.35342	5.93547	7.59656	9.63506e-07	7.70848e-05	5.87938	DRvsH3
Scarb1	0.426926	6.43828	7.59469	9.66564e-07	7.70848e-05	5.84344	DRvsH3
Scg5	-0.2889	7.50207	-7.59013	9.7408e-07	7.72478e-05	5.81063	DRvsH3
Grhpr	-0.481564	4.18607	-7.55885	1.02728e-06	8.09659e-05	5.87281	DRvsH3
Xylt1	0.651199	6.1368	7.55591	1.03244e-06	8.09659e-05	5.79596	DRvsH3
Rab43	0.507115	5.13212	7.54247	1.05634e-06	8.21423e-05	5.84099	DRvsH3
Mmd	-0.288258	7.50131	-7.54096	1.05907e-06	8.21423e-05	5.72816	DRvsH3
6820431F20Rik	0.416894	6.04954	7.52098	1.09579e-06	8.41479e-05	5.74397	DRvsH3
Slc44a1	0.374835	6.77596	7.51478	1.10744e-06	8.41479e-05	5.69441	DRvsH3
Epc1	0.406764	6.70462	7.51314	1.11054e-06	8.41479e-05	5.69883	DRvsH3
Rbm33	0.352863	5.99832	7.51151	1.11364e-06	8.41479e-05	5.72901	DRvsH3
Med13l	0.419504	7.29457	7.51094	1.11474e-06	8.41479e-05	5.67622	DRvsH3
Gm20634	0.560616	6.04321	7.50184	1.13221e-06	8.44541e-05	5.69801	DRvsH3
Anp32e	-0.294227	9.81209	-7.49862	1.13846e-06	8.44541e-05	5.67471	DRvsH3
Phc2	0.340474	6.68414	7.49602	1.14354e-06	8.44541e-05	5.66465	DRvsH3
Reep5	-0.233325	7.48371	-7.49371	1.14805e-06	8.44541e-05	5.64512	DRvsH3
Zfp692	0.553462	3.46088	7.49338	1.14871e-06	8.44541e-05	5.64203	DRvsH3
Lrp4	0.518545	5.28759	7.47116	1.19325e-06	8.72738e-05	5.70402	DRvsH3
Fzd4	0.514253	4.16041	7.4659	1.20406e-06	8.74725e-05	5.71859	DRvsH3
5430416N02Rik	0.827972	2.87664	7.46382	1.20835e-06	8.74725e-05	5.36764	DRvsH3
Sntb2	0.403597	6.5442	7.45786	1.22078e-06	8.77686e-05	5.60618	DRvsH3
Cers4	0.432306	6.94318	7.4559	1.22488e-06	8.77686e-05	5.5913	DRvsH3
Insm1	0.735659	5.10922	7.44447	1.24916e-06	8.90565e-05	5.67498	DRvsH3
Fam227a	0.650648	3.88673	7.43956	1.25973e-06	8.92524e-05	5.64631	DRvsH3
Usp2	0.540248	6.69801	7.43358	1.27276e-06	8.92524e-05	5.55618	DRvsH3
Sgtb	-0.376169	5.92879	-7.43306	1.27388e-06	8.92524e-05	5.59146	DRvsH3
Tbce	0.49437	4.847	7.43155	1.2772e-06	8.92524e-05	5.66538	DRvsH3
Aldoa	-0.363681	10.8605	-7.41821	1.30683e-06	9.08733e-05	5.56431	DRvsH3
Galnt7	0.344461	6.3538	7.40911	1.32746e-06	9.18551e-05	5.53166	DRvsH3
Nat10	0.481363	5.19495	7.39299	1.36486e-06	9.36294e-05	5.58369	DRvsH3
Sirt7	0.516416	4.53114	7.38921	1.37378e-06	9.36294e-05	5.60133	DRvsH3
Gtf2ird1	0.4588	6.40262	7.38328	1.38792e-06	9.36294e-05	5.48587	DRvsH3
Fam193b	0.476735	5.68434	7.38242	1.38998e-06	9.36294e-05	5.52093	DRvsH3
Ccnl2	0.401201	6.38949	7.38151	1.39216e-06	9.36294e-05	5.48381	DRvsH3
Sebox	-0.439076	4.83586	-7.3812	1.3929e-06	9.36294e-05	5.57196	DRvsH3
Pkn1	0.456041	5.17663	7.36377	1.43545e-06	9.60321e-05	5.5357	DRvsH3
Clk4	0.583616	6.20096	7.35056	1.46863e-06	9.77884e-05	5.44163	DRvsH3
Tube1	0.425335	4.84849	7.34433	1.48453e-06	9.83834e-05	5.51216	DRvsH3
Sesn2	0.397894	4.60936	7.33592	1.5063e-06	9.93592e-05	5.5112	DRvsH3
Apeh	0.30907	6.11081	7.32953	1.52306e-06	9.98682e-05	5.40393	DRvsH3
Mdh1	-0.25003	8.91057	-7.3276	1.52816e-06	9.98682e-05	5.36002	DRvsH3
Dyrk1b	0.567983	4.49227	7.31225	1.56938e-06	0.00010209	5.47301	DRvsH3
Zfp598	0.40092	5.09979	7.29783	1.60916e-06	0.000104197	5.42532	DRvsH3
2310061I04Rik	0.382872	4.90889	7.29047	1.62987e-06	0.000104736	5.42603	DRvsH3
Eno1b	-0.481677	7.09537	-7.2896	1.63233e-06	0.000104736	5.29183	DRvsH3
Prickle1	0.434221	5.73196	7.28622	1.64197e-06	0.000104878	5.35564	DRvsH3
Mark2	0.376147	6.01369	7.2823	1.65318e-06	0.000105119	5.33098	DRvsH3
Tmem183a	0.2852	6.34488	7.27945	1.66139e-06	0.000105167	5.30797	DRvsH3
Btg2	0.309385	6.9296	7.26878	1.69255e-06	0.000106661	5.26412	DRvsH3
Arih2	0.241748	6.45124	7.26355	1.70803e-06	0.000107158	5.27212	DRvsH3
Dedd2	0.423448	5.07726	7.25489	1.73399e-06	0.000108305	5.35596	DRvsH3
Gm9918	0.434664	4.85676	7.25187	1.74314e-06	0.000108397	5.35509	DRvsH3
Ascc3	0.480958	5.11738	7.24463	1.76529e-06	0.000109149	5.33682	DRvsH3
Pias3	0.469951	6.37859	7.24233	1.77238e-06	0.000109149	5.236	DRvsH3
Srek1	0.316405	6.00549	7.24038	1.77842e-06	0.000109149	5.25783	DRvsH3
Tada2b	0.307266	4.90784	7.2322	1.80398e-06	0.000110238	5.32508	DRvsH3
Kmt2a	0.434591	7.39267	7.22485	1.82728e-06	0.00011118	5.17645	DRvsH3
Vdac1	-0.248791	9.13126	-7.21905	1.84588e-06	0.00011183	5.17365	DRvsH3
Mindy4	0.489485	3.78067	7.21098	1.87211e-06	0.000112935	5.24982	DRvsH3
Zfas1	0.521611	4.84505	7.2016	1.90308e-06	0.000114314	5.27916	DRvsH3
Zswim6	0.463342	5.35437	7.19254	1.9335e-06	0.00011565	5.21566	DRvsH3
Slc9a5	0.465297	4.62348	7.1862	1.95509e-06	0.000116294	5.25489	DRvsH3
Ep300	0.282697	6.81958	7.18376	1.96345e-06	0.000116294	5.11736	DRvsH3
Gcc1	0.507128	4.81107	7.18216	1.96899e-06	0.000116294	5.24631	DRvsH3
Lrrtm4	-0.529997	3.64847	-7.17641	1.98892e-06	0.000116633	5.20484	DRvsH3
Mif	-0.293207	6.94375	-7.1751	1.99349e-06	0.000116633	5.0975	DRvsH3
Akna	0.497787	4.99888	7.17338	1.99951e-06	0.000116633	5.20767	DRvsH3
Max	0.299926	7.11194	7.16805	2.01831e-06	0.000117245	5.0825	DRvsH3
Psd3	-0.332614	5.90656	-7.16015	2.04646e-06	0.000118188	5.11876	DRvsH3
Nfxl1	0.418415	4.02661	7.15881	2.0513e-06	0.000118188	5.1964	DRvsH3
Ahctf1	0.370044	6.16327	7.14789	2.09102e-06	0.000119987	5.08426	DRvsH3
Zfp68	0.319084	5.89039	7.12994	2.15806e-06	0.000123333	5.07817	DRvsH3
Slc38a6	0.77074	3.26123	7.12509	2.17655e-06	0.000123353	5.01285	DRvsH3
Gabra3	-0.330206	5.54549	-7.12489	2.17731e-06	0.000123353	5.08513	DRvsH3
Gm42697	-0.820495	2.90898	-7.12298	2.18463e-06	0.000123353	5.0419	DRvsH3
Vps37c	0.36592	5.45322	7.1167	2.20894e-06	0.000123907	5.07082	DRvsH3
Txlng	0.344557	4.49809	7.11591	2.212e-06	0.000123907	5.14133	DRvsH3
Pdk1	-0.396444	5.55893	-7.11082	2.23193e-06	0.000124529	5.06247	DRvsH3
Dyrk2	0.345485	7.67388	7.10295	2.2631e-06	0.000125719	4.9573	DRvsH3
Jarid2	0.424773	6.47289	7.09983	2.27561e-06	0.000125719	4.97977	DRvsH3
Snhg12	0.656999	5.41999	7.09874	2.27998e-06	0.000125719	5.07639	DRvsH3
Uspl1	0.360022	5.80253	7.0914	2.30969e-06	0.000126862	5.01598	DRvsH3
Ldha	-0.279364	9.86002	-7.08165	2.34978e-06	0.000128102	4.94908	DRvsH3
Gng2	-0.314788	6.35996	-7.0815	2.35042e-06	0.000128102	4.94958	DRvsH3
Ivd	0.283314	5.80164	7.06957	2.40049e-06	0.000130328	4.96702	DRvsH3
Mdm4	0.50202	5.94237	7.06507	2.41965e-06	0.000130865	4.95161	DRvsH3
Stk40	0.543742	5.66093	7.06116	2.43642e-06	0.000131269	4.9744	DRvsH3
Cebpg	0.481825	5.58146	7.04796	2.49403e-06	0.000133252	4.95973	DRvsH3
Adnp2	0.405658	5.35484	7.04722	2.49728e-06	0.000133252	4.971	DRvsH3
Gxylt1	0.446863	5.07426	7.04626	2.50154e-06	0.000133252	4.98461	DRvsH3
Slc25a28	0.385987	5.1219	7.04283	2.51676e-06	0.000133558	4.98398	DRvsH3
Rsrc2	0.289455	7.61757	7.03994	2.52971e-06	0.000133743	4.84489	DRvsH3
Jmjd6	0.458251	5.92014	7.03532	2.55049e-06	0.000134338	4.9022	DRvsH3
Zfp579	0.556148	3.59832	7.03282	2.56182e-06	0.000134433	4.94224	DRvsH3
Kdm5d	0.338366	4.87715	7.01547	2.64186e-06	0.00013812	4.95104	DRvsH3
Orc4	0.373633	5.60138	7.01201	2.65816e-06	0.00013846	4.89104	DRvsH3
Prr14	0.443913	5.88776	7.00277	2.70213e-06	0.000139725	4.84895	DRvsH3
Pde6c	-0.467646	6.10002	-7.00275	2.70224e-06	0.000139725	4.82823	DRvsH3
Atf3	1.89799	4.32593	6.99691	2.73039e-06	0.000140585	4.82891	DRvsH3
Dnajc28	0.361829	5.07728	6.99519	2.7388e-06	0.000140585	4.88949	DRvsH3
Ppfia1	0.326702	5.72201	6.98221	2.80273e-06	0.000142381	4.82738	DRvsH3
Nae1	0.290194	6.12368	6.9819	2.80427e-06	0.000142381	4.79587	DRvsH3
Washc1	0.374602	5.04304	6.98102	2.80869e-06	0.000142381	4.87498	DRvsH3
Slc29a2	0.481967	4.89901	6.97993	2.81414e-06	0.000142381	4.89069	DRvsH3
Csnk1g1	0.322447	6.0542	6.97374	2.84531e-06	0.000143444	4.77999	DRvsH3
Cst3	-0.384405	9.12329	-6.97041	2.86225e-06	0.000143785	4.73032	DRvsH3
Zfp623	0.45044	4.33043	6.96398	2.89522e-06	0.000144427	4.88251	DRvsH3
A330023F24Rik	0.824904	6.01229	6.96243	2.90322e-06	0.000144427	4.77156	DRvsH3
Strn	0.33832	5.81802	6.95945	2.91868e-06	0.000144427	4.77344	DRvsH3
Mef2d	0.371802	8.52133	6.95914	2.92029e-06	0.000144427	4.69981	DRvsH3
Brwd1	0.244813	6.74298	6.95801	2.9262e-06	0.000144427	4.71732	DRvsH3
Fam53b	0.456682	6.87046	6.95147	2.9605e-06	0.000145608	4.69549	DRvsH3
Hmgb2	-0.502029	5.97314	-6.94812	2.97827e-06	0.000145608	4.74019	DRvsH3
Atp5b	-0.222741	10.0974	-6.94759	2.98107e-06	0.000145608	4.71355	DRvsH3
Gm13394	-0.335209	9.36042	-6.94563	2.99153e-06	0.000145615	4.69353	DRvsH3
Cep164	0.342854	6.70868	6.94267	3.00735e-06	0.000145882	4.68189	DRvsH3
Llgl2	0.366533	6.40239	6.9373	3.03634e-06	0.000146667	4.69188	DRvsH3
Ddx39b	0.258349	7.15449	6.93583	3.0443e-06	0.000146667	4.66548	DRvsH3
Ppp4r1	0.360067	5.06342	6.93126	3.06924e-06	0.000146935	4.79648	DRvsH3
Syt9	-0.316485	5.89012	-6.931	3.07069e-06	0.000146935	4.71287	DRvsH3
Snhg1	0.449136	5.00704	6.92483	3.10469e-06	0.00014806	4.79452	DRvsH3
Sirt1	0.361486	5.81507	6.91964	3.13366e-06	0.000148677	4.71063	DRvsH3
Fem1a	0.390318	5.25259	6.91874	3.13869e-06	0.000148677	4.74993	DRvsH3
Banp	0.512747	4.63178	6.90292	3.22884e-06	0.000152436	4.76476	DRvsH3
Sox12	0.481943	4.53949	6.89362	3.28306e-06	0.000154479	4.75437	DRvsH3
Plekha6	0.389461	6.60627	6.88861	3.31264e-06	0.000155278	4.59794	DRvsH3
Rara	0.459058	4.96334	6.88703	3.32205e-06	0.000155278	4.71566	DRvsH3
Dnajc1	0.548851	4.33294	6.88147	3.35533e-06	0.000156316	4.74063	DRvsH3
Kansl2	0.312569	5.87035	6.87385	3.40149e-06	0.000157945	4.6219	DRvsH3
Rfx1	0.571918	4.56312	6.86396	3.46243e-06	0.000160248	4.70381	DRvsH3
Capzb	-0.234453	7.17773	-6.86114	3.47996e-06	0.000160533	4.52887	DRvsH3
Tmem62	0.367804	4.59136	6.8495	3.5535e-06	0.000163077	4.67868	DRvsH3
Clk1	0.536639	8.14304	6.84877	3.5582e-06	0.000163077	4.49822	DRvsH3
Ercc2	0.41792	5.83047	6.84554	3.57889e-06	0.000163494	4.56689	DRvsH3
Sfpq	0.469393	7.87909	6.83914	3.62032e-06	0.000164853	4.48111	DRvsH3
Ccdc117	0.545357	6.35886	6.83032	3.67826e-06	0.000166953	4.50731	DRvsH3
Khsrp	0.313802	6.71158	6.81775	3.76249e-06	0.000170045	4.46439	DRvsH3
Tmx1	0.2418	7.89902	6.81657	3.77047e-06	0.000170045	4.43958	DRvsH3
Ndrg1	0.575994	8.33086	6.81457	3.78412e-06	0.000170117	4.43702	DRvsH3
Casp2	0.520474	4.5987	6.81224	3.80004e-06	0.00017029	4.61017	DRvsH3
Mief1	0.425526	5.11392	6.81048	3.81214e-06	0.000170292	4.57759	DRvsH3
Scrib	0.371035	5.57536	6.80586	3.84397e-06	0.000171172	4.52045	DRvsH3
Calm1	-0.291235	10.3149	-6.80103	3.87766e-06	0.000171771	4.45493	DRvsH3
Gm9195	-0.846543	2.1937	-6.80044	3.88177e-06	0.000171771	4.18417	DRvsH3
Klhl33	-0.564428	3.03193	-6.78654	3.98038e-06	0.000175584	4.44238	DRvsH3
Zfp280d	0.3218	5.75724	6.77996	4.02798e-06	0.000177131	4.46063	DRvsH3
Zfp715	0.340322	4.72883	6.77463	4.06695e-06	0.000178013	4.53429	DRvsH3
Ppp2r5a	0.279972	5.8264	6.77378	4.07326e-06	0.000178013	4.44091	DRvsH3
Rnf169	0.285512	5.14722	6.77009	4.10047e-06	0.000178649	4.49422	DRvsH3
Lrig2	0.305286	5.82362	6.76683	4.12475e-06	0.000179154	4.42607	DRvsH3
Senp6	0.256878	6.74478	6.75863	4.1864e-06	0.000180762	4.35616	DRvsH3
Wdr59	0.378168	5.0337	6.7585	4.18739e-06	0.000180762	4.48504	DRvsH3
Fiz1	0.368895	5.19838	6.75153	4.24054e-06	0.000182218	4.46924	DRvsH3
Ldlr	-0.533042	4.22589	-6.7507	4.24694e-06	0.000182218	4.51418	DRvsH3
Pwwp2a	0.384138	5.32744	6.74435	4.2961e-06	0.000183519	4.43236	DRvsH3
Arhgap29	0.657167	3.37372	6.74343	4.30326e-06	0.000183519	4.43787	DRvsH3
Phf12	0.311226	6.24774	6.73748	4.34993e-06	0.000184593	4.34715	DRvsH3
1700030J22Rik	0.591988	3.77296	6.73587	4.36258e-06	0.000184593	4.47669	DRvsH3
Ppp1r18	0.440998	3.96857	6.73523	4.36768e-06	0.000184593	4.48184	DRvsH3
Gpi1	-0.27434	9.32939	-6.7324	4.39015e-06	0.000184989	4.30424	DRvsH3
Ggcx	0.538524	3.69967	6.72396	4.45791e-06	0.00018674	4.43922	DRvsH3
Cflar	-0.355453	5.67371	-6.72171	4.47612e-06	0.00018674	4.35428	DRvsH3
Abraxas2	0.306788	4.57253	6.72081	4.48347e-06	0.00018674	4.45508	DRvsH3
Ranbp9	0.263711	6.13655	6.72066	4.48462e-06	0.00018674	4.32086	DRvsH3
Kif2a	0.307728	6.91302	6.71496	4.5313e-06	0.000188129	4.27054	DRvsH3
Thoc2l	0.398251	5.1955	6.70296	4.63113e-06	0.000191284	4.36663	DRvsH3
Zgpat	0.381919	5.34435	6.70258	4.6344e-06	0.000191284	4.35003	DRvsH3
Taf1d	0.518412	5.06278	6.68922	4.74833e-06	0.000194118	4.36462	DRvsH3
Lsm14b	0.318914	6.22948	6.6892	4.74849e-06	0.000194118	4.25834	DRvsH3
Eml5	0.464208	7.10512	6.68841	4.75533e-06	0.000194118	4.21434	DRvsH3
Btbd7	0.293842	5.91017	6.688	4.75889e-06	0.000194118	4.27722	DRvsH3
Lpin2	-0.435529	5.88181	-6.68651	4.77181e-06	0.000194118	4.26526	DRvsH3
Celsr3	0.522818	6.03504	6.67901	4.83737e-06	0.000196219	4.25007	DRvsH3
Slc4a7	0.450888	7.78628	6.66361	4.97501e-06	0.000200649	4.15958	DRvsH3
Rgs6	-0.331433	5.55616	-6.6625	4.98513e-06	0.000200649	4.25234	DRvsH3
Canx	-0.234585	8.91444	-6.66205	4.98922e-06	0.000200649	4.16284	DRvsH3
Birc2	0.278805	5.59771	6.65715	5.03395e-06	0.000201772	4.24913	DRvsH3
Pigm	0.368145	5.13955	6.65587	5.04572e-06	0.000201772	4.29003	DRvsH3
4933431E20Rik	-0.31372	5.06941	-6.65324	5.07003e-06	0.000202171	4.28407	DRvsH3
Crlf3	0.320417	6.12366	6.64829	5.11598e-06	0.000202883	4.18047	DRvsH3
Mok	0.463886	3.90678	6.64822	5.11664e-06	0.000202883	4.3328	DRvsH3
Pik3r1	0.247824	6.93557	6.62991	5.29065e-06	0.000209195	4.11049	DRvsH3
Arih1	0.256011	7.4379	6.61762	5.41086e-06	0.000212783	4.07882	DRvsH3
Dgcr8	0.425118	5.68117	6.61755	5.41153e-06	0.000212783	4.18178	DRvsH3
Plekhm3	0.289997	5.9389	6.61269	5.45994e-06	0.000213227	4.13532	DRvsH3
Pard6b	0.420413	5.36323	6.612	5.46683e-06	0.000213227	4.19507	DRvsH3
Mex3b	0.529362	4.78976	6.61091	5.47771e-06	0.000213227	4.23571	DRvsH3
Snip1	0.480766	4.90261	6.60963	5.49054e-06	0.000213227	4.22463	DRvsH3
Rhot2	0.344053	7.36153	6.60886	5.49835e-06	0.000213227	4.06258	DRvsH3
Prkab1	0.42734	7.16037	6.60592	5.52795e-06	0.000213788	4.0612	DRvsH3
Pip4k2c	0.321044	7.38844	6.59796	5.6092e-06	0.000216337	4.04018	DRvsH3
Arfrp1	0.278658	5.57618	6.59635	5.62569e-06	0.000216382	4.13945	DRvsH3
Stom	0.389364	6.38119	6.59345	5.65571e-06	0.000216946	4.06599	DRvsH3
Ranbp10	0.435223	4.63465	6.58011	5.79577e-06	0.000221716	4.19801	DRvsH3
Pan2	0.34413	5.75666	6.57615	5.83799e-06	0.000222727	4.08167	DRvsH3
Usp54	0.402122	5.34328	6.57254	5.87684e-06	0.000223483	4.12049	DRvsH3
Edc4	0.355894	5.66741	6.57137	5.88947e-06	0.000223483	4.07123	DRvsH3
Alkbh1	0.343356	4.63132	6.56823	5.92351e-06	0.000224172	4.17472	DRvsH3
Chchd10	-0.393708	6.10269	-6.56614	5.94626e-06	0.000224431	4.03849	DRvsH3
Gtf3c2	0.28226	6.05181	6.55991	6.01465e-06	0.000226408	4.03099	DRvsH3
Sdha	-0.201118	8.62223	-6.5483	6.14435e-06	0.000230075	3.94868	DRvsH3
Tjp2	0.266598	7.20758	6.54615	6.16877e-06	0.000230075	3.94939	DRvsH3
Fbxl12	0.47873	4.76675	6.5459	6.17162e-06	0.000230075	4.12876	DRvsH3
Dalrd3	0.338398	6.01856	6.5454	6.17728e-06	0.000230075	4.00984	DRvsH3
Phf20l1	0.411059	6.27735	6.54121	6.225e-06	0.000230814	3.98107	DRvsH3
Ino80	0.36213	5.04135	6.54079	6.22981e-06	0.000230814	4.08484	DRvsH3
Zfp950	0.409244	4.08769	6.5386	6.25501e-06	0.000230895	4.14248	DRvsH3
Ammecr1	0.447949	5.29646	6.53776	6.26473e-06	0.000230895	4.05393	DRvsH3
Slc38a9	0.289556	5.59228	6.52761	6.38288e-06	0.000234461	4.00538	DRvsH3
Atp5c1	-0.262194	7.58343	-6.5266	6.39468e-06	0.000234461	3.9065	DRvsH3
Pdia5	0.384206	5.40751	6.52289	6.43851e-06	0.000235328	4.00839	DRvsH3
Dicer1	0.312386	6.34461	6.52146	6.45552e-06	0.000235328	3.93754	DRvsH3
Coa7	0.398637	4.36262	6.52038	6.46835e-06	0.000235328	4.10119	DRvsH3
Tmem120b	0.763342	2.22941	6.50993	6.59422e-06	0.000239245	3.53768	DRvsH3
Crocc	0.459013	7.55435	6.50864	6.60992e-06	0.000239245	3.87386	DRvsH3
Chmp5	-0.218526	6.62041	-6.50612	6.64073e-06	0.000239646	3.89401	DRvsH3
Hinfp	0.386433	4.63793	6.50496	6.65495e-06	0.000239646	4.05984	DRvsH3
Sh2b1	0.254369	5.81696	6.50323	6.67614e-06	0.000239798	3.94206	DRvsH3
Cabin1	0.295959	5.5869	6.49837	6.73638e-06	0.000240682	3.94885	DRvsH3
Esco1	0.384884	6.19696	6.49671	6.75703e-06	0.000240682	3.90663	DRvsH3
Zcchc7	0.570262	5.43284	6.49646	6.76014e-06	0.000240682	3.96901	DRvsH3
Rapgef5	0.380595	7.51911	6.49575	6.76897e-06	0.000240682	3.8492	DRvsH3
Ttc39c	0.380388	6.05917	6.49021	6.83854e-06	0.000242545	3.88968	DRvsH3
Nol4l	0.393988	6.48966	6.48534	6.9003e-06	0.000244122	3.85687	DRvsH3
Papolb	1.01664	1.90145	6.48209	6.94186e-06	0.000244961	3.47525	DRvsH3
Rxra	0.457609	5.93066	6.47961	6.97383e-06	0.000244961	3.8882	DRvsH3
Atxn2l	0.267422	6.55428	6.47943	6.97608e-06	0.000244961	3.85023	DRvsH3
Mlycd	0.350258	4.3295	6.47573	7.02403e-06	0.000246033	4.02885	DRvsH3
Smg1	0.331542	6.83831	6.47345	7.05367e-06	0.000246459	3.82429	DRvsH3
Ktn1	0.23197	7.765	6.46613	7.14976e-06	0.000248663	3.79213	DRvsH3
Ints13	0.409226	5.92459	6.46597	7.15198e-06	0.000248663	3.86398	DRvsH3
Ssx2ip	0.393572	6.91519	6.46426	7.17453e-06	0.000248835	3.80437	DRvsH3
Gatad2b	0.30275	6.43157	6.45815	7.25623e-06	0.000250552	3.81636	DRvsH3
Trp53bp1	0.310729	6.39432	6.4579	7.25955e-06	0.000250552	3.81519	DRvsH3
Polr3e	0.373158	5.04762	6.45402	7.31183e-06	0.000251741	3.93077	DRvsH3
Usp19	0.36551	7.2166	6.45022	7.36355e-06	0.000252905	3.77008	DRvsH3
Zscan25	0.612135	3.16408	6.44716	7.4053e-06	0.000253305	3.90927	DRvsH3
Suv39h2	0.523635	5.64376	6.44618	7.41884e-06	0.000253305	3.86061	DRvsH3
Snhg16	0.823324	3.34792	6.44544	7.42905e-06	0.000253305	3.91613	DRvsH3
Zfp507	0.32688	5.65151	6.43948	7.51149e-06	0.000255499	3.84556	DRvsH3
Rasgrf2	0.510979	7.56174	6.42918	7.65628e-06	0.000259798	3.72559	DRvsH3
Ube2n	-0.206795	7.24549	-6.42471	7.72006e-06	0.000261334	3.72142	DRvsH3
Ube2l3	-0.199886	7.0099	-6.42236	7.75386e-06	0.000261851	3.72288	DRvsH3
Fam78b	0.336313	5.61178	6.41688	7.83304e-06	0.000263893	3.81714	DRvsH3
Acaca	0.380323	6.77253	6.40162	8.05833e-06	0.000270837	3.69431	DRvsH3
Mir17hg	0.799512	3.30776	6.39762	8.11855e-06	0.000272212	3.84803	DRvsH3
Pan3	0.382323	5.64068	6.39498	8.15841e-06	0.000272558	3.76514	DRvsH3
Dmtf1	0.353271	6.11564	6.3933	8.18394e-06	0.000272558	3.71701	DRvsH3
Tmem161b	0.371925	5.05503	6.39312	8.18678e-06	0.000272558	3.8207	DRvsH3
Ccdc84	0.752737	3.21614	6.38905	8.24895e-06	0.000273982	3.80363	DRvsH3
Cox5b	-0.280438	6.91623	-6.38196	8.35853e-06	0.00027697	3.6499	DRvsH3
Ahsa2	0.398055	5.8038	6.37546	8.46025e-06	0.000279684	3.728	DRvsH3
Tars	0.63852	6.3036	6.36969	8.5517e-06	0.00028165	3.66707	DRvsH3
Siah1a	0.351336	5.48647	6.36919	8.55964e-06	0.00028165	3.73076	DRvsH3
Ppa1	-0.31267	6.98984	-6.36164	8.68093e-06	0.000284977	3.60822	DRvsH3
Shoc2	0.223006	6.75105	6.35281	8.82502e-06	0.000289035	3.60245	DRvsH3
Helz	0.286187	5.94861	6.35149	8.84684e-06	0.000289079	3.64868	DRvsH3
Csrnp2	0.493527	4.27259	6.34939	8.88161e-06	0.000289545	3.80549	DRvsH3
Srsf6	0.40708	7.25601	6.34217	9.00206e-06	0.000292795	3.5677	DRvsH3
Ddi2	0.296144	6.36791	6.34006	9.03759e-06	0.000293275	3.59669	DRvsH3
Lgmn	-0.296027	7.21903	-6.33644	9.0988e-06	0.000294584	3.55431	DRvsH3
Cntn1	-0.272658	6.92933	-6.33407	9.13927e-06	0.000295009	3.55927	DRvsH3
Atp5g3	-0.275604	7.58194	-6.33322	9.15373e-06	0.000295009	3.54447	DRvsH3
Atrip	0.361683	5.43639	6.32504	9.29484e-06	0.000298354	3.64834	DRvsH3
Chuk	0.493001	5.09642	6.32475	9.29977e-06	0.000298354	3.68842	DRvsH3
Tnfsf12	0.296857	6.37724	6.32226	9.34316e-06	0.000298699	3.56137	DRvsH3
Dus3l	0.25516	5.41139	6.32171	9.35287e-06	0.000298699	3.64629	DRvsH3
Mrgbp	0.333741	5.01231	6.31142	9.53451e-06	0.000303136	3.67166	DRvsH3
Osbp	0.306602	5.98511	6.31141	9.53473e-06	0.000303136	3.57632	DRvsH3
Tcaim	-0.441363	4.55985	-6.30774	9.60037e-06	0.000304537	3.70583	DRvsH3
Tbrg4	0.418574	4.36434	6.29876	9.76324e-06	0.000309009	3.70241	DRvsH3
Ddhd1	0.464	7.01743	6.29521	9.82834e-06	0.000310373	3.48205	DRvsH3
Edil3	-0.313296	6.99128	-6.28564	1.00061e-05	0.000314869	3.46422	DRvsH3
Trp53inp2	0.218236	7.38691	6.28515	1.00153e-05	0.000314869	3.45561	DRvsH3
Kif21b	0.439123	7.4737	6.28252	1.0065e-05	0.000315727	3.44902	DRvsH3
Qpct	-0.321588	6.16808	-6.28101	1.00934e-05	0.000315866	3.49541	DRvsH3
Tnrc6b	0.251328	7.69089	6.27992	1.01142e-05	0.000315866	3.44179	DRvsH3
Hsd17b12	-0.228464	7.14617	-6.27663	1.01767e-05	0.000317118	3.44357	DRvsH3
Tmem50a	-0.262957	6.59006	-6.27249	1.0256e-05	0.000318306	3.45612	DRvsH3
Rsrp1	0.451936	8.70251	6.27229	1.02599e-05	0.000318306	3.42994	DRvsH3
Commd1	-0.393052	5.88766	-6.26701	1.0362e-05	0.000319787	3.48749	DRvsH3
Arhgap39	0.433426	5.00914	6.26667	1.03687e-05	0.000319787	3.5861	DRvsH3
Fam149a	0.403144	6.63516	6.26631	1.03756e-05	0.000319787	3.43588	DRvsH3
Cdk8	0.25521	5.58421	6.25781	1.05426e-05	0.000324225	3.50888	DRvsH3
Mdga2	-0.370096	5.34184	-6.25599	1.05788e-05	0.000324631	3.52202	DRvsH3
Ints6	0.464541	5.32891	6.25038	1.06909e-05	0.00032736	3.5266	DRvsH3
Adcy6	0.411792	6.44512	6.24474	1.08047e-05	0.000329819	3.40614	DRvsH3
Pdcd7	0.437854	4.46258	6.24409	1.08179e-05	0.000329819	3.60631	DRvsH3
Tab2	0.311182	6.28209	6.23689	1.09654e-05	0.000333594	3.40941	DRvsH3
Lypd6	-0.352413	4.72078	-6.21618	1.14014e-05	0.000345131	3.51425	DRvsH3
Cabp4	0.360347	7.85605	6.21549	1.14162e-05	0.000345131	3.31803	DRvsH3
Tbc1d17	0.249641	5.96304	6.21541	1.1418e-05	0.000345131	3.39101	DRvsH3
Foxj3	0.280921	5.91445	6.21224	1.14864e-05	0.000346319	3.39288	DRvsH3
Clk2	0.30946	5.25273	6.21132	1.15064e-05	0.000346319	3.45916	DRvsH3
Morc3	0.381851	5.34024	6.20644	1.16126e-05	0.000348773	3.43817	DRvsH3
Ppm1n	0.331113	5.66031	6.20266	1.16958e-05	0.000350526	3.39664	DRvsH3
Med25	0.261871	5.31772	6.20019	1.17503e-05	0.000351414	3.43551	DRvsH3
Trim39	0.375456	4.9562	6.19731	1.18144e-05	0.000352584	3.46557	DRvsH3
Crb1	-0.53058	8.52903	-6.19293	1.19124e-05	0.00035476	3.27899	DRvsH3
Srsf7	0.307901	7.43881	6.19029	1.19718e-05	0.000355498	3.27473	DRvsH3
Arl3	-0.254064	7.73478	-6.1896	1.19876e-05	0.000355498	3.26883	DRvsH3
Mif4gd	0.374622	4.62261	6.1824	1.21517e-05	0.000359609	3.46935	DRvsH3
Hmgcs1	-0.259407	7.6754	-6.17826	1.22471e-05	0.000361309	3.24897	DRvsH3
E130309D02Rik	0.396747	3.76064	6.17599	1.22996e-05	0.000361309	3.4965	DRvsH3
Gnl3	0.373993	4.8912	6.17564	1.23078e-05	0.000361309	3.43923	DRvsH3
Zzz3	0.238936	6.56093	6.17548	1.23115e-05	0.000361309	3.27265	DRvsH3
Ip6k2	0.652628	7.47964	6.17345	1.23589e-05	0.000361946	3.23956	DRvsH3
Ern1	0.354729	4.5964	6.16691	1.25125e-05	0.000365687	3.44973	DRvsH3
Hdac5	0.248025	7.61186	6.16432	1.25739e-05	0.000366191	3.22181	DRvsH3
Fundc1	-0.275622	6.11548	-6.164	1.25816e-05	0.000366191	3.28233	DRvsH3
Atp5d	-0.25118	6.68974	-6.15981	1.26817e-05	0.000367873	3.23682	DRvsH3
Nufip2	0.355475	6.0875	6.1594	1.26916e-05	0.000367873	3.27846	DRvsH3
Tcaf1	-0.239236	7.19626	-6.15348	1.28345e-05	0.000371254	3.20731	DRvsH3
Arnt2	-0.434778	4.35305	-6.15204	1.28696e-05	0.000371406	3.4365	DRvsH3
BC065403	-0.915232	2.7558	-6.1511	1.28924e-05	0.000371406	3.33903	DRvsH3
Samd4b	0.288359	5.71043	6.14723	1.29872e-05	0.000372738	3.29026	DRvsH3
Zdhhc5	-0.316733	7.31472	-6.14706	1.29914e-05	0.000372738	3.19167	DRvsH3
Zfp131	0.360967	5.61537	6.14498	1.30427e-05	0.000372877	3.29474	DRvsH3
Cnot6l	0.353251	6.52382	6.14472	1.30491e-05	0.000372877	3.22206	DRvsH3
Rabggtb	0.267879	6.26419	6.14327	1.30851e-05	0.000373149	3.2341	DRvsH3
Nars	0.195481	7.9619	6.14097	1.31422e-05	0.000374023	3.17531	DRvsH3
Iqce	0.350396	4.11549	6.13492	1.32936e-05	0.000377315	3.41917	DRvsH3
Purb	-0.24306	9.31531	-6.13422	1.33113e-05	0.000377315	3.18196	DRvsH3
Gm7546	0.807158	2.57865	6.13242	1.33567e-05	0.000377843	3.27844	DRvsH3
Map4k3	0.351385	7.31012	6.12547	1.3534e-05	0.000382092	3.15168	DRvsH3
Cetn2	-0.285148	5.68243	-6.1141	1.3829e-05	0.000389641	3.22123	DRvsH3
Flcn	0.281153	6.91113	6.11203	1.38836e-05	0.0003904	3.13741	DRvsH3
Paxbp1	0.377298	5.61824	6.11021	1.39316e-05	0.000390652	3.22907	DRvsH3
Ankrd33b	0.295344	8.66462	6.10959	1.39479e-05	0.000390652	3.11959	DRvsH3
Ctu2	0.416187	4.0229	6.10513	1.40666e-05	0.000391521	3.36824	DRvsH3
Khdc4	0.351443	6.16852	6.10487	1.40736e-05	0.000391521	3.16441	DRvsH3
Nebl	-0.29394	6.08723	-6.10466	1.40792e-05	0.000391521	3.15891	DRvsH3
Tsc22d2	0.314387	5.82446	6.10426	1.40899e-05	0.000391521	3.20419	DRvsH3
Zfp469	1.26507	0.853019	6.10102	1.41769e-05	0.000392588	2.21286	DRvsH3
Ccdc134	0.623758	3.19335	6.10076	1.41839e-05	0.000392588	3.32715	DRvsH3
Tagap1	0.30706	5.32673	6.09859	1.42423e-05	0.000393433	3.23333	DRvsH3
Ndufb8	-0.26373	6.98359	-6.08466	1.46246e-05	0.000403206	3.08137	DRvsH3
Smg7	0.253698	6.52993	6.07851	1.47968e-05	0.000407157	3.09011	DRvsH3
1700029J07Rik	0.570883	3.7275	6.07693	1.48412e-05	0.000407585	3.31682	DRvsH3
Bmpr1a	0.241606	7.34883	6.07505	1.48945e-05	0.000408253	3.05512	DRvsH3
Myrip	0.414485	6.12648	6.07262	1.49636e-05	0.000409354	3.10795	DRvsH3
Slc25a25	0.323882	7.07943	6.06147	1.52846e-05	0.000417034	3.03035	DRvsH3
Zfp646	0.47661	5.24057	6.06082	1.53035e-05	0.000417034	3.18411	DRvsH3
Jag1	0.436505	6.61719	6.05378	1.55101e-05	0.000421852	3.03022	DRvsH3
Vps72	0.28801	5.19182	6.04933	1.56423e-05	0.000424628	3.17079	DRvsH3
Shroom3	0.459492	5.40455	6.04557	1.57549e-05	0.000426864	3.13197	DRvsH3
Kat5	0.19781	6.33176	6.04227	1.58546e-05	0.000428741	3.03444	DRvsH3
Axin1	0.305022	5.29143	6.03225	1.61606e-05	0.000435552	3.12043	DRvsH3
Trafd1	0.338069	7.58176	6.03169	1.61778e-05	0.000435552	2.96675	DRvsH3
Zfp335	0.423275	4.2645	6.0308	1.62054e-05	0.000435552	3.22048	DRvsH3
Frmd3	-0.323217	4.80297	-6.03001	1.62298e-05	0.000435552	3.15732	DRvsH3
Cnot10	0.267613	5.81049	6.02768	1.63022e-05	0.000436664	3.04882	DRvsH3
Rffl	0.514141	4.89704	6.0212	1.6505e-05	0.000440519	3.148	DRvsH3
Fuca2	-0.30642	5.46558	-6.02109	1.65085e-05	0.000440519	3.06753	DRvsH3
Ddx1	-0.186307	7.73878	-6.01077	1.68374e-05	0.000448448	2.9259	DRvsH3
Sgk1	0.337068	8.71113	6.00507	1.70219e-05	0.000451658	2.92119	DRvsH3
Chaserr	0.482884	5.4861	6.00507	1.7022e-05	0.000451658	3.05567	DRvsH3
Cc2d1b	0.424702	4.62021	6.00152	1.71381e-05	0.000453886	3.13704	DRvsH3
Ccp110	0.422623	5.36625	5.99825	1.72455e-05	0.000455875	3.03646	DRvsH3
Osbp2	0.311632	9.25802	5.99572	1.73292e-05	0.000456209	2.91554	DRvsH3
Ptgr2	-0.241962	5.95678	-5.99512	1.7349e-05	0.000456209	2.97005	DRvsH3
Timm21	0.330464	4.59757	5.99494	1.73551e-05	0.000456209	3.12708	DRvsH3
Slc24a2	-0.279314	6.20919	-5.9905	1.75033e-05	0.000459249	2.93788	DRvsH3
Acat2	-0.32717	5.13434	-5.98613	1.76504e-05	0.000462251	3.05691	DRvsH3
Bnip3	-0.358005	7.41463	-5.9826	1.77701e-05	0.000464525	2.87646	DRvsH3
Ppef2	0.459889	6.96867	5.9798	1.78658e-05	0.000466161	2.8771	DRvsH3
Vps37b	0.350623	5.14944	5.97275	1.81087e-05	0.000471628	3.02195	DRvsH3
Ccnk	0.367427	5.26397	5.96761	1.8288e-05	0.00047542	2.99494	DRvsH3
Polr1b	0.459037	4.10869	5.96498	1.83803e-05	0.000476785	3.10834	DRvsH3
Gpr37	-0.369312	6.99428	-5.96348	1.84334e-05	0.000476785	2.84585	DRvsH3
Zbtb21	0.322566	4.84213	5.96324	1.84418e-05	0.000476785	3.0471	DRvsH3
Msl2	0.211745	6.69544	5.9557	1.87106e-05	0.000482849	2.84466	DRvsH3
Vgf	0.4851	5.18907	5.94251	1.91905e-05	0.000494331	2.97367	DRvsH3
Ghitm	-0.209695	8.58218	-5.93314	1.95394e-05	0.000502402	2.77724	DRvsH3
Polr1a	0.405274	4.8802	5.9264	1.97943e-05	0.000507222	2.9608	DRvsH3
Acvr2a	0.343145	5.7614	5.92628	1.97987e-05	0.000507222	2.86045	DRvsH3
Yes1	0.255435	5.47854	5.92149	1.99818e-05	0.000510985	2.88383	DRvsH3
Oser1	0.324874	5.24965	5.90882	2.04753e-05	0.000520817	2.89142	DRvsH3
BC065397	0.917464	1.8393	5.90803	2.05064e-05	0.000520817	2.52964	DRvsH3
Higd1a	-0.227491	6.52953	-5.90788	2.05121e-05	0.000520817	2.76308	DRvsH3
St6gal2	-0.356411	4.49254	-5.90784	2.05139e-05	0.000520817	2.96587	DRvsH3
Gm4735	-0.458869	5.8258	-5.90307	2.07031e-05	0.000524677	2.78741	DRvsH3
Eef1aknmt	0.43875	3.64335	5.90035	2.0812e-05	0.000525828	2.99599	DRvsH3
Fbxw9	0.575313	4.20493	5.89927	2.08552e-05	0.000525828	2.98049	DRvsH3
Nktr	0.448028	6.40576	5.89915	2.08603e-05	0.000525828	2.74736	DRvsH3
Zbtb5	0.311477	4.86948	5.89634	2.09733e-05	0.000527736	2.90033	DRvsH3
Ccdc149	-0.279991	4.29285	-5.89355	2.10866e-05	0.000529641	2.9624	DRvsH3
Arl6ip5	-0.248514	6.63932	-5.89169	2.11623e-05	0.00052973	2.7255	DRvsH3
Dvl2	0.398034	4.42285	5.8904	2.12151e-05	0.00052973	2.93941	DRvsH3
Lyar	0.221075	7.07288	5.89018	2.12241e-05	0.00052973	2.7035	DRvsH3
Kdsr	0.276363	6.1773	5.88962	2.1247e-05	0.00052973	2.75093	DRvsH3
Zbtb40	0.416434	4.2043	5.88873	2.12834e-05	0.00052973	2.95827	DRvsH3
Plekhm1	0.42434	4.64288	5.88795	2.13153e-05	0.00052973	2.92021	DRvsH3
Sema3e	-0.352577	4.8103	-5.88679	2.13632e-05	0.000529988	2.89836	DRvsH3
Fancg	0.621792	3.2044	5.8818	2.15697e-05	0.000534104	2.93618	DRvsH3
Cul5	0.220648	7.04335	5.88096	2.16048e-05	0.000534104	2.68712	DRvsH3
Dnajc25	0.609758	3.59724	5.87946	2.16672e-05	0.00053471	2.95448	DRvsH3
Arrdc2	0.484523	3.0509	5.87363	2.19125e-05	0.000539468	2.91492	DRvsH3
Zdhhc2	0.315366	7.07988	5.87209	2.19778e-05	0.000539468	2.66477	DRvsH3
Brd2	0.247471	8.00443	5.87174	2.19927e-05	0.000539468	2.65431	DRvsH3
Slc25a4	-0.230646	9.11845	-5.87126	2.20129e-05	0.000539468	2.66629	DRvsH3
Scamp1	-0.253546	7.8933	-5.87003	2.20653e-05	0.000539817	2.65114	DRvsH3
Galnt10	0.355717	6.47856	5.86641	2.22202e-05	0.000542666	2.67354	DRvsH3
Adamts3	0.525996	4.13031	5.86528	2.22687e-05	0.000542772	2.9092	DRvsH3
Zfp386	0.22834	5.39508	5.86452	2.23015e-05	0.000542772	2.78341	DRvsH3
Snx18	0.462631	5.15281	5.86197	2.24113e-05	0.000544271	2.81015	DRvsH3
Snrnp48	0.406849	4.74929	5.86131	2.24402e-05	0.000544271	2.85081	DRvsH3
Mtmr3	0.286116	6.72941	5.85824	2.25734e-05	0.000546564	2.65142	DRvsH3
Kmt5c	0.387299	5.26685	5.85633	2.26568e-05	0.000547644	2.77159	DRvsH3
Gdpd5	0.361669	6.53016	5.84614	2.31077e-05	0.000556401	2.64452	DRvsH3
Chd1	0.273642	5.95912	5.84535	2.3143e-05	0.000556401	2.68001	DRvsH3
Zfp408	0.457854	4.09762	5.84498	2.31598e-05	0.000556401	2.87919	DRvsH3
Camk2b	-0.275041	7.20156	-5.8446	2.31768e-05	0.000556401	2.60973	DRvsH3
Dach1	-0.322544	5.86527	-5.84187	2.32996e-05	0.000558399	2.68463	DRvsH3
Zfp516	0.4079	7.13426	5.83844	2.34547e-05	0.000561163	2.60673	DRvsH3
Plcb1	-0.500831	4.28132	-5.83193	2.37518e-05	0.00056731	2.84337	DRvsH3
Nol9	0.459216	4.43787	5.82358	2.41391e-05	0.000575587	2.82549	DRvsH3
Tnr	-0.377242	6.06478	-5.82232	2.41981e-05	0.00057602	2.61755	DRvsH3
Arf1	-0.186827	8.41886	-5.81237	2.46692e-05	0.000585641	2.53973	DRvsH3
Mta2	0.235623	7.2556	5.81203	2.46852e-05	0.000585641	2.54461	DRvsH3
Lifr	0.306299	6.01735	5.80686	2.49339e-05	0.000590261	2.60766	DRvsH3
Wdfy2	0.3863	5.44497	5.80625	2.49636e-05	0.000590261	2.66004	DRvsH3
Zbtb48	0.520079	3.7512	5.80227	2.5157e-05	0.000592904	2.81774	DRvsH3
Kif3b	0.327472	6.84284	5.80222	2.51594e-05	0.000592904	2.53704	DRvsH3
Rgs3	-0.281221	5.38217	-5.79771	2.53808e-05	0.000597124	2.63314	DRvsH3
Naa16	0.568713	4.39973	5.7938	2.55739e-05	0.000600667	2.76964	DRvsH3
Usp36	0.373102	5.18128	5.79201	2.56629e-05	0.000601756	2.66896	DRvsH3
Pgm2l1	-0.237985	7.13236	-5.78151	2.61914e-05	0.00061313	2.48765	DRvsH3
Cnot9	0.250679	5.28946	5.77652	2.64466e-05	0.000618079	2.63114	DRvsH3
Cdkn1a	1.14154	2.86956	5.77266	2.66457e-05	0.000621705	2.59629	DRvsH3
Ptpn2	0.309236	5.88702	5.76612	2.69868e-05	0.000623607	2.55455	DRvsH3
Slc31a2	0.371955	6.54961	5.76607	2.69895e-05	0.000623607	2.48316	DRvsH3
Stat5b	-0.20605	5.84177	-5.76591	2.69979e-05	0.000623607	2.53413	DRvsH3
Zeb2	-0.247235	6.13989	-5.7655	2.70192e-05	0.000623607	2.51077	DRvsH3
Zfp334	0.275127	4.62715	5.76529	2.70303e-05	0.000623607	2.68531	DRvsH3
Snap23	0.4743	3.76893	5.76528	2.7031e-05	0.000623607	2.75013	DRvsH3
Lrp2bp	-0.434422	3.54925	-5.76517	2.70365e-05	0.000623607	2.74952	DRvsH3
Fam193a	0.263558	6.19225	5.76086	2.72643e-05	0.000627835	2.49864	DRvsH3
Ppargc1b	0.51875	4.75587	5.75712	2.74632e-05	0.000630072	2.63793	DRvsH3
Mex3c	0.264794	5.91388	5.75677	2.74821e-05	0.000630072	2.51491	DRvsH3
Ftx	0.551706	3.60323	5.75652	2.74954e-05	0.000630072	2.73284	DRvsH3
Sfr1	-0.21901	6.2917	-5.74877	2.79134e-05	0.000638615	2.46845	DRvsH3
Arhgef26	0.323687	7.38852	5.74636	2.80442e-05	0.00064057	2.41363	DRvsH3
Stx7	-0.196371	6.57004	-5.74147	2.83127e-05	0.000645657	2.4328	DRvsH3
Gng13	-0.327757	5.62537	-5.7393	2.84328e-05	0.000645985	2.50956	DRvsH3
Atp5mpl	-0.281788	6.57725	-5.7383	2.84883e-05	0.000645985	2.42873	DRvsH3
Rbm48	0.465882	4.17953	5.73818	2.8495e-05	0.000645985	2.68631	DRvsH3
Trpm7	0.259755	6.21186	5.73791	2.85101e-05	0.000645985	2.45144	DRvsH3
Tbc1d14	0.306407	6.00792	5.73651	2.85875e-05	0.000646701	2.47139	DRvsH3
Usp48	0.335157	6.45089	5.73206	2.88365e-05	0.00065129	2.41676	DRvsH3
Pcgf6	0.463664	4.15008	5.72963	2.89733e-05	0.000653334	2.67285	DRvsH3
Zfp939	0.550896	3.0295	5.7282	2.90542e-05	0.000654114	2.6401	DRvsH3
Trim36	0.490568	4.96586	5.72691	2.91274e-05	0.000654717	2.55753	DRvsH3
Tmcc1	0.259059	6.35188	5.72264	2.93714e-05	0.000658151	2.40895	DRvsH3
Phax	0.20583	6.11429	5.7226	2.93734e-05	0.000658151	2.4274	DRvsH3
Syvn1	0.257837	5.40308	5.71946	2.9554e-05	0.000661148	2.49083	DRvsH3
Srsf2	0.31183	7.51119	5.71851	2.96086e-05	0.00066132	2.35784	DRvsH3
Hdgfl3	-0.22062	6.82615	-5.71756	2.96636e-05	0.000661504	2.3726	DRvsH3
Igsf9	0.417677	5.67623	5.71333	2.99092e-05	0.000665928	2.43444	DRvsH3
Cecr2	0.282288	6.05775	5.71225	2.99728e-05	0.000666256	2.41547	DRvsH3
Nop56	0.341098	5.86307	5.71147	3.00183e-05	0.000666256	2.42851	DRvsH3
Ufsp2	-0.291083	5.58824	-5.70846	3.0195e-05	0.000667956	2.44758	DRvsH3
Stard4	-0.346367	5.25197	-5.7078	3.0234e-05	0.000667956	2.49002	DRvsH3
Cramp1l	0.36719	4.86038	5.70775	3.02369e-05	0.000667956	2.55004	DRvsH3
A230077H06Rik	-0.525203	2.86521	-5.70361	3.04822e-05	0.000672322	2.60089	DRvsH3
Scrn1	-0.237782	7.45825	-5.69713	3.08708e-05	0.000679833	2.31536	DRvsH3
Armc1	0.314816	6.17941	5.69572	3.09557e-05	0.000680639	2.37146	DRvsH3
Pcp2	-0.352936	6.72037	-5.69222	3.11681e-05	0.000684244	2.32174	DRvsH3
Csnk1d	0.234317	6.99393	5.69069	3.12615e-05	0.000685228	2.31385	DRvsH3
Arhgap10	0.544419	5.63295	5.68834	3.14054e-05	0.000687316	2.40831	DRvsH3
Usp47	0.19879	7.49389	5.68535	3.15895e-05	0.000690275	2.29153	DRvsH3
Id4	-0.268448	5.7708	-5.68045	3.18937e-05	0.000695846	2.3785	DRvsH3
Dusp8	0.362046	7.52995	5.67865	3.20059e-05	0.000696236	2.28234	DRvsH3
Sfswap	0.206993	6.10751	5.67858	3.20103e-05	0.000696236	2.34324	DRvsH3
Dgat1	0.39447	4.05828	5.67536	3.22128e-05	0.000699563	2.56885	DRvsH3
Aqp4	-0.251944	6.97209	-5.67058	3.25157e-05	0.000705057	2.27534	DRvsH3
Ankrd54	0.306791	4.65237	5.66668	3.27645e-05	0.000709359	2.48713	DRvsH3
Uhrf2	0.247473	5.75998	5.6659	3.28147e-05	0.000709359	2.35516	DRvsH3
Dxo	0.443354	3.43106	5.66403	3.29349e-05	0.00070984	2.55959	DRvsH3
Ell	0.503424	4.42547	5.66399	3.29375e-05	0.00070984	2.51627	DRvsH3
Ttc14	0.585826	6.86145	5.66117	3.31201e-05	0.000712551	2.26046	DRvsH3
Cdk12	0.431783	5.30756	5.66049	3.31642e-05	0.000712551	2.39286	DRvsH3
Mfng	-0.566527	2.3966	-5.6591	3.32542e-05	0.000713033	2.42291	DRvsH3
Mid1	0.373074	5.0017	5.65859	3.32877e-05	0.000713033	2.42401	DRvsH3
Hook3	0.308222	6.98026	5.65638	3.34319e-05	0.000715036	2.24543	DRvsH3
Ryk	0.24793	5.49149	5.65388	3.35965e-05	0.000717471	2.3583	DRvsH3
Adam1a	0.590526	3.35526	5.65169	3.37408e-05	0.000719463	2.5359	DRvsH3
Srsf10	0.265684	7.35063	5.64891	3.3925e-05	0.0007223	2.22346	DRvsH3
Cisd1	-0.244326	6.09415	-5.64524	3.41698e-05	0.000726417	2.28225	DRvsH3
Tmem41b	0.295454	6.22067	5.64315	3.431e-05	0.000727801	2.26266	DRvsH3
Zbed5	0.834752	1.34202	5.64274	3.4338e-05	0.000727801	1.79945	DRvsH3
Trpm1	-0.435179	7.01274	-5.64125	3.44382e-05	0.000728514	2.21329	DRvsH3
Atp6v1a	-0.246393	8.49049	-5.64035	3.4499e-05	0.000728514	2.20234	DRvsH3
Katnbl1	0.339369	5.22097	5.63995	3.45265e-05	0.000728514	2.36825	DRvsH3
Cspp1	0.411538	5.16848	5.63773	3.46766e-05	0.000730588	2.37881	DRvsH3
Lca5	0.318872	6.31227	5.63441	3.49035e-05	0.000734273	2.23913	DRvsH3
Zfp609	0.394381	5.99746	5.63242	3.50402e-05	0.000736053	2.25922	DRvsH3
Fbxo5	0.731725	2.14263	5.62791	3.53518e-05	0.000741494	2.17865	DRvsH3
Map3k4	0.307938	5.58995	5.62656	3.54449e-05	0.000742345	2.28709	DRvsH3
Srpk1	0.250073	5.73011	5.62179	3.57787e-05	0.000748226	2.27185	DRvsH3
Zfp654	0.309989	7.23478	5.61733	3.60935e-05	0.000753692	2.16379	DRvsH3
Trim33	0.194741	6.29805	5.6156	3.62161e-05	0.000754537	2.20327	DRvsH3
Ccdc173	0.438706	3.07789	5.61427	3.63109e-05	0.000754537	2.44385	DRvsH3
Atxn10	-0.193166	7.35567	-5.6139	3.63373e-05	0.000754537	2.15357	DRvsH3
Gm12940	0.935514	3.13121	5.61375	3.63478e-05	0.000754537	2.4437	DRvsH3
Zfp280c	0.485877	3.74717	5.60999	3.66178e-05	0.000758786	2.46195	DRvsH3
Pgap1	0.313277	5.06276	5.60919	3.6675e-05	0.000758786	2.32461	DRvsH3
Sar1b	-0.277057	6.1084	-5.60866	3.67137e-05	0.000758786	2.20817	DRvsH3
Safb2	0.234046	5.94102	5.60484	3.69902e-05	0.000763382	2.21423	DRvsH3
Prmt8	-0.413817	4.53724	-5.60387	3.70603e-05	0.000763713	2.37668	DRvsH3
Dcaf17	0.431037	4.39782	5.60179	3.72126e-05	0.000765276	2.39879	DRvsH3
Pds5a	0.211935	6.12797	5.60135	3.72446e-05	0.000765276	2.18718	DRvsH3
Sde2	0.210409	5.42119	5.60027	3.73236e-05	0.000765784	2.26838	DRvsH3
Fyco1	0.336309	6.83987	5.59678	3.75807e-05	0.000769942	2.13478	DRvsH3
Prdx2	-0.260569	7.65828	-5.58914	3.815e-05	0.000780472	2.09957	DRvsH3
Fundc2	-0.278257	6.24877	-5.58768	3.82599e-05	0.000780932	2.154	DRvsH3
Rhobtb1	-0.815155	2.91449	-5.58737	3.82832e-05	0.000780932	2.39745	DRvsH3
Miip	0.552531	3.72374	5.58501	3.84611e-05	0.000783248	2.41711	DRvsH3
Scn7a	-0.491552	3.94672	-5.5844	3.85077e-05	0.000783248	2.40637	DRvsH3
Med18	0.647293	2.13376	5.58215	3.86785e-05	0.000784699	2.14556	DRvsH3
Rbm4b	0.312738	5.35343	5.58199	3.86902e-05	0.000784699	2.23625	DRvsH3
Tusc3	-0.295245	7.1047	-5.57885	3.89307e-05	0.000788444	2.08787	DRvsH3
Kdm4c	0.368729	7.78025	5.57801	3.89947e-05	0.000788609	2.0761	DRvsH3
Angel2	0.227542	6.09208	5.57644	3.91153e-05	0.000789483	2.14702	DRvsH3
Trp53rka	0.404905	4.04977	5.576	3.91498e-05	0.000789483	2.38374	DRvsH3
Cdc42ep4	-0.282069	6.17268	-5.57491	3.92334e-05	0.000790042	2.12903	DRvsH3
Cep350	0.289686	6.34848	5.57086	3.95479e-05	0.00079524	2.11123	DRvsH3
Ndufb11	-0.281569	6.30847	-5.56837	3.97423e-05	0.000798011	2.10692	DRvsH3
Prmt7	0.249503	5.80593	5.56755	3.98062e-05	0.00079816	2.14708	DRvsH3
Lrit1	0.320404	8.50547	5.56447	4.00488e-05	0.000801884	2.05096	DRvsH3
Sp2	0.340543	4.72679	5.56195	4.02487e-05	0.000803763	2.29262	DRvsH3
Hgh1	0.52487	3.66959	5.56185	4.02565e-05	0.000803763	2.37441	DRvsH3
Ciz1	0.309175	5.34118	5.55617	4.07094e-05	0.000811658	2.18254	DRvsH3
Atp6v1c1	-0.227839	7.44525	-5.55439	4.08529e-05	0.000813371	2.03303	DRvsH3
Zfp276	0.475438	4.28483	5.55128	4.11039e-05	0.000817216	2.31155	DRvsH3
Tmsb10	-0.230955	7.65273	-5.54595	4.15382e-05	0.000824689	2.013	DRvsH3
Slc25a3	-0.182889	8.2908	-5.54481	4.16323e-05	0.000825396	2.00974	DRvsH3
Rtn3	-0.206611	9.37573	-5.54327	4.1759e-05	0.000826747	2.02948	DRvsH3
Gm42600	1.03637	1.42545	5.539	4.21123e-05	0.000832573	1.85991	DRvsH3
Rnf145	0.314591	7.56437	5.53628	4.23389e-05	0.000834757	1.99611	DRvsH3
Fnip1	0.285898	6.66211	5.53617	4.2348e-05	0.000834757	2.02512	DRvsH3
H3c15	0.710851	3.09595	5.53555	4.24002e-05	0.000834757	2.31545	DRvsH3
Fam53c	0.250125	6.41259	5.53285	4.26264e-05	0.000838042	2.02765	DRvsH3
Ndufv3	-0.188822	6.38725	-5.53193	4.27042e-05	0.000838404	2.02824	DRvsH3
Bach1	0.292695	4.67129	5.53071	4.2807e-05	0.000839254	2.23654	DRvsH3
Srsf4	0.198945	6.92343	5.5296	4.29011e-05	0.000839933	1.99757	DRvsH3
Tnks2	0.181887	7.99884	5.52751	4.30786e-05	0.00084122	1.97451	DRvsH3
Zswim8	0.282736	6.63951	5.52662	4.31545e-05	0.00084122	2.00041	DRvsH3
Ireb2	0.215022	6.49048	5.52639	4.31739e-05	0.00084122	2.01266	DRvsH3
Selenoo	0.319101	4.79266	5.52602	4.32052e-05	0.00084122	2.2144	DRvsH3
Pwwp2b	0.525472	4.71453	5.52368	4.3406e-05	0.000842973	2.20398	DRvsH3
Sod2	-0.198228	7.29176	-5.52358	4.34147e-05	0.000842973	1.97474	DRvsH3
Marcks	-0.263643	7.34287	-5.52187	4.35615e-05	0.000844662	1.97083	DRvsH3
Tle4	0.268293	5.96804	5.52116	4.36221e-05	0.000844677	2.04997	DRvsH3
Atp6v0e2	-0.257383	8.34087	-5.51929	4.37843e-05	0.000846082	1.95989	DRvsH3
Atp8a1	0.210704	6.06485	5.51894	4.38145e-05	0.000846082	2.02775	DRvsH3
Fam98b	-0.351032	6.2768	-5.51775	4.39176e-05	0.000846215	2.00886	DRvsH3
Elmod1	-0.211857	7.02115	-5.51747	4.39413e-05	0.000846215	1.96778	DRvsH3
Imp4	0.351377	5.14817	5.51096	4.45113e-05	0.000856023	2.1332	DRvsH3
Snhg15	0.656949	3.06122	5.50837	4.47396e-05	0.000859244	2.21237	DRvsH3
Entr1	0.306934	5.33645	5.50727	4.48367e-05	0.000859696	2.09797	DRvsH3
Metap1	0.326935	5.06471	5.50673	4.48849e-05	0.000859696	2.13156	DRvsH3
Cherp	0.233092	5.55769	5.50511	4.50293e-05	0.000861291	2.05829	DRvsH3
Spock1	-0.241825	5.5569	-5.50377	4.51488e-05	0.000862409	2.04961	DRvsH3
Prpf38b	0.266842	6.32246	5.50121	4.53781e-05	0.000865618	1.97199	DRvsH3
Fbxo27	0.492797	4.17199	5.50039	4.54514e-05	0.000865847	2.22694	DRvsH3
Acsl5	-0.348501	4.00706	-5.49762	4.57017e-05	0.00086944	2.23617	DRvsH3
Alpk2	0.801225	2.70443	5.49153	4.6256e-05	0.000878802	2.18776	DRvsH3
Tmem230	-0.309003	6.10858	-5.48637	4.67311e-05	0.000886278	1.95859	DRvsH3
Trmt13	0.501169	3.29455	5.48569	4.67934e-05	0.000886278	2.22846	DRvsH3
Nr6a1	0.44335	4.02583	5.48521	4.68379e-05	0.000886278	2.20825	DRvsH3
Ppard	0.376352	5.13503	5.48448	4.69064e-05	0.000886386	2.08147	DRvsH3
Atp5pb	-0.230819	7.66588	-5.48217	4.71214e-05	0.00088859	1.88629	DRvsH3
Atg16l1	0.391896	6.09716	5.48187	4.71489e-05	0.00088859	1.96958	DRvsH3
Rufy2	0.284048	5.33081	5.47856	4.74594e-05	0.000893249	2.03218	DRvsH3
Pabpc4	0.266975	5.13877	5.47675	4.76297e-05	0.000895261	2.06298	DRvsH3
Enpp5	-0.204918	8.24225	-5.47247	4.80355e-05	0.000901285	1.86541	DRvsH3
Ice2	0.390523	4.64963	5.47162	4.81169e-05	0.000901285	2.11845	DRvsH3
Kat8	0.319946	4.58349	5.47136	4.81417e-05	0.000901285	2.12643	DRvsH3
Wscd2	-0.465034	4.42289	-5.46713	4.8547e-05	0.000907165	2.12378	DRvsH3
Chsy1	0.341361	6.09987	5.46646	4.8611e-05	0.000907165	1.93394	DRvsH3
Ndufc1	-0.389694	4.90506	-5.46607	4.86486e-05	0.000907165	2.07873	DRvsH3
Rhobtb3	-0.331601	4.23629	-5.46442	4.88086e-05	0.000908947	2.14722	DRvsH3
Hic2	0.508375	3.654	5.46026	4.92128e-05	0.000915268	2.18346	DRvsH3
Snapc2	0.364058	4.31776	5.45858	4.93774e-05	0.000917121	2.13373	DRvsH3
Rapgef6	0.435212	4.30354	5.4564	4.95915e-05	0.000919887	2.13542	DRvsH3
Gpalpp1	-0.298619	6.0685	-5.45528	4.97012e-05	0.000920711	1.8993	DRvsH3
Rab18	-0.221853	7.45802	-5.45124	5.01022e-05	0.000926097	1.82817	DRvsH3
Slc46a1	0.361424	4.55729	5.45103	5.01231e-05	0.000926097	2.07649	DRvsH3
Ppp2r2d	0.238405	5.7859	5.44957	5.02678e-05	0.000926466	1.92561	DRvsH3
Rp2	-0.366619	4.34044	-5.44951	5.02744e-05	0.000926466	2.11376	DRvsH3
Maml1	0.356962	4.77497	5.44232	5.09973e-05	0.000938564	2.04206	DRvsH3
Arnt	0.289988	5.5494	5.43873	5.13626e-05	0.000944055	1.92934	DRvsH3
Fance	0.345003	5.52539	5.43626	5.16145e-05	0.000947451	1.92798	DRvsH3
Mark3	0.255654	6.15108	5.43495	5.17492e-05	0.00094869	1.85566	DRvsH3
Pfkfb4	0.478205	3.21947	5.43264	5.19873e-05	0.000950783	2.12825	DRvsH3
Zfp703	0.529585	3.58327	5.43067	5.21912e-05	0.000950783	2.12948	DRvsH3
Zfp777	0.40582	4.88583	5.43037	5.22223e-05	0.000950783	1.99872	DRvsH3
Lyve1	-0.475439	3.41643	-5.43003	5.22574e-05	0.000950783	2.12837	DRvsH3
Hmgb1	-0.262503	7.55795	-5.42999	5.2262e-05	0.000950783	1.78426	DRvsH3
Zbtb2	0.516917	3.91415	5.42889	5.23767e-05	0.000950783	2.11571	DRvsH3
Noa1	0.316294	4.15788	5.42874	5.23915e-05	0.000950783	2.09034	DRvsH3
Zfp213	0.554145	3.76847	5.42864	5.24022e-05	0.000950783	2.11994	DRvsH3
Hpcal1	0.264691	6.05903	5.42283	5.30117e-05	0.000960608	1.83652	DRvsH3
Myo19	0.594981	2.26451	5.42103	5.32009e-05	0.000962801	1.95576	DRvsH3
Zfp326	0.31243	4.91085	5.41869	5.34493e-05	0.000966056	1.9775	DRvsH3
Taf6l	0.419812	3.9971	5.41782	5.35422e-05	0.000966499	2.08708	DRvsH3
1500009C09Rik	-0.279592	5.33888	-5.41462	5.38837e-05	0.000971421	1.89822	DRvsH3
Hspa8	0.418241	10.554	5.41114	5.42585e-05	0.00097693	1.79933	DRvsH3
Tet2	0.301169	4.96506	5.40967	5.44169e-05	0.000978534	1.94798	DRvsH3
Ppm1d	0.34224	5.96393	5.40741	5.46632e-05	0.000981712	1.82627	DRvsH3
Spop	-0.33247	8.20198	-5.40673	5.47364e-05	0.000981778	1.73349	DRvsH3
Thoc1	0.345066	5.46889	5.40438	5.49934e-05	0.000984989	1.87258	DRvsH3
Tspan5	-0.229484	7.00661	-5.40382	5.5055e-05	0.000984989	1.73935	DRvsH3
Exoc5	0.217087	6.06873	5.39967	5.55112e-05	0.000991894	1.79673	DRvsH3
Braf	0.25435	6.76432	5.39766	5.57349e-05	0.000994631	1.73961	DRvsH3
Tjap1	0.426897	4.28832	5.39482	5.60509e-05	0.000997867	2.01708	DRvsH3
Pnisr	0.396048	7.36983	5.39461	5.60743e-05	0.000997867	1.71488	DRvsH3
Rbm11	-0.90431	1.7397	-5.39336	5.62137e-05	0.000997867	1.70508	DRvsH3
Zcchc8	0.342835	5.72308	5.39302	5.6252e-05	0.000997867	1.82009	DRvsH3
Uckl1	0.321625	7.26238	5.39286	5.62696e-05	0.000997867	1.71065	DRvsH3
Scamp2	0.327512	4.90663	5.38601	5.70427e-05	0.00101031	1.91025	DRvsH3
Chordc1	0.348934	5.98631	5.38284	5.74045e-05	0.00101458	1.77338	DRvsH3
Slc30a9	-0.189987	7.58312	-5.38264	5.74277e-05	0.00101458	1.68747	DRvsH3
Dennd4c	0.274565	5.28219	5.38118	5.75952e-05	0.00101627	1.84811	DRvsH3
Rdh11	0.258637	6.23178	5.37977	5.77569e-05	0.00101785	1.73489	DRvsH3
Pik3r3	-0.241039	6.95568	-5.37668	5.81139e-05	0.00102286	1.68773	DRvsH3
Pomt2	0.309242	5.57287	5.37341	5.84948e-05	0.00102816	1.79305	DRvsH3
Blvra	-0.407122	3.77294	-5.37285	5.85605e-05	0.00102816	2.01003	DRvsH3
D430019H16Rik	-0.599139	3.5998	-5.37157	5.87092e-05	0.00102949	2.01922	DRvsH3
Zfp592	0.308231	5.5129	5.3709	5.87879e-05	0.00102959	1.79601	DRvsH3
Brpf1	0.329338	5.39481	5.37011	5.88814e-05	0.00102995	1.80981	DRvsH3
Tafa3	-0.282261	5.92762	-5.36807	5.91216e-05	0.00103195	1.72928	DRvsH3
Dennd6a	0.282816	5.24473	5.36789	5.91422e-05	0.00103195	1.8249	DRvsH3
Srrm3	0.328096	5.54634	5.36247	5.97851e-05	0.00104176	1.77247	DRvsH3
Zfp787	0.328901	5.93286	5.36109	5.99498e-05	0.00104176	1.73266	DRvsH3
Preb	0.371571	5.66396	5.36078	5.99876e-05	0.00104176	1.76081	DRvsH3
Apba3	0.411562	4.34254	5.36068	5.99995e-05	0.00104176	1.93467	DRvsH3
Amy1	0.706072	6.30639	5.35966	6.01222e-05	0.00104261	1.69378	DRvsH3
Zfp566	0.610668	2.77698	5.35295	6.09325e-05	0.00105537	1.92114	DRvsH3
Krt222	-0.340845	3.84107	-5.35153	6.11064e-05	0.00105708	1.96142	DRvsH3
Gnai1	-0.277805	5.60851	-5.3503	6.12558e-05	0.00105837	1.74722	DRvsH3
Ubox5	0.380576	3.50168	5.34422	6.20052e-05	0.00106742	1.96865	DRvsH3
Dusp11	0.357514	6.18508	5.3431	6.21437e-05	0.00106742	1.67744	DRvsH3
Supt20	0.256351	5.59455	5.34261	6.22047e-05	0.00106742	1.7281	DRvsH3
Hnrnpk	-0.180644	9.24273	-5.34243	6.22269e-05	0.00106742	1.62127	DRvsH3
Pcdh15	0.250027	6.80151	5.342	6.22806e-05	0.00106742	1.64174	DRvsH3
Pdzd8	0.231284	6.54892	5.34181	6.23041e-05	0.00106742	1.6353	DRvsH3
Atp13a1	0.290008	5.07517	5.34176	6.23111e-05	0.00106742	1.80344	DRvsH3
C77080	0.525904	4.14149	5.34109	6.23946e-05	0.00106742	1.91961	DRvsH3
Stk35	0.322874	9.17256	5.34056	6.24602e-05	0.00106742	1.62055	DRvsH3
Grpel2	0.226722	5.1677	5.33724	6.28765e-05	0.00107323	1.77834	DRvsH3
Golim4	-0.229727	5.65021	-5.33429	6.32476e-05	0.00107826	1.7063	DRvsH3
Agps	0.242207	5.664	5.32874	6.39533e-05	0.00108898	1.69606	DRvsH3
Taf3	0.265729	5.15032	5.32797	6.40531e-05	0.00108937	1.76647	DRvsH3
Acat1	-0.223305	6.02092	-5.32709	6.41652e-05	0.00108996	1.65072	DRvsH3
Rps6kb1	0.252097	5.78014	5.32409	6.45516e-05	0.00109521	1.67473	DRvsH3
Ctnnd2	-0.26132	5.57926	-5.32251	6.47561e-05	0.00109665	1.69365	DRvsH3
H3f3a	-0.328704	9.139	-5.32223	6.4792e-05	0.00109665	1.57402	DRvsH3
Ankrd27	0.299635	5.30069	5.31885	6.52314e-05	0.00110257	1.70886	DRvsH3
Ptpn4	-0.193466	6.9222	-5.31835	6.5298e-05	0.00110257	1.57171	DRvsH3
Csnk2a2	0.23893	5.33174	5.31746	6.54139e-05	0.00110321	1.72276	DRvsH3
Asph	-0.238341	6.69764	-5.31539	6.56861e-05	0.00110559	1.57563	DRvsH3
Gucy1a1	-0.265862	7.35135	-5.31519	6.57117e-05	0.00110559	1.55414	DRvsH3
Sf1	0.207998	7.71158	5.3138	6.58944e-05	0.00110734	1.54738	DRvsH3
Actg1	-0.30288	9.35433	-5.30617	6.69089e-05	0.00112305	1.54887	DRvsH3
Rrnad1	0.335479	4.62718	5.3049	6.708e-05	0.00112459	1.79668	DRvsH3
Ppip5k2	0.344735	4.61962	5.30271	6.73747e-05	0.00112819	1.79414	DRvsH3
Emc4	-0.286017	5.95636	-5.29807	6.80044e-05	0.0011358	1.59807	DRvsH3
Gm53012	0.497176	3.72957	5.29713	6.81321e-05	0.0011358	1.87625	DRvsH3
Hsph1	0.433592	6.5735	5.29633	6.82421e-05	0.0011358	1.54995	DRvsH3
Atpif1	-0.245462	5.81123	-5.29617	6.82631e-05	0.0011358	1.61221	DRvsH3
Actr2	-0.186094	7.49569	-5.29567	6.8332e-05	0.0011358	1.51351	DRvsH3
Exoc2	-0.300019	5.62942	-5.2956	6.83413e-05	0.0011358	1.63061	DRvsH3
Lmnb2	0.350772	4.84755	5.29523	6.83925e-05	0.0011358	1.73355	DRvsH3
Tasor2	0.277848	5.54391	5.2898	6.91414e-05	0.00114689	1.63047	DRvsH3
Shmt2	0.373952	5.20553	5.27933	7.06081e-05	0.00116751	1.67365	DRvsH3
Rpgr	0.311639	3.93839	5.27902	7.06525e-05	0.00116751	1.8247	DRvsH3
Stk11ip	0.391571	4.89811	5.27863	7.07079e-05	0.00116751	1.70131	DRvsH3
Trit1	0.559344	3.59189	5.278	7.07962e-05	0.00116751	1.84302	DRvsH3
Pdp2	0.346363	4.92771	5.27799	7.0798e-05	0.00116751	1.67666	DRvsH3
Map10	0.336904	5.10716	5.27687	7.09579e-05	0.00116878	1.67073	DRvsH3
Prdm9	0.451991	4.00959	5.27588	7.10988e-05	0.00116973	1.81238	DRvsH3
Epb41l4aos	0.504309	4.07608	5.2722	7.16258e-05	0.00117703	1.81222	DRvsH3
Calm2	-0.201578	9.15872	-5.26623	7.24888e-05	0.0011888	1.46431	DRvsH3
Gm13237	-0.467816	3.2435	-5.26608	7.25106e-05	0.0011888	1.82204	DRvsH3
Faf1	0.255767	6.11862	5.26486	7.26888e-05	0.00119034	1.52025	DRvsH3
Sf3a1	0.250595	6.484	5.26317	7.29357e-05	0.001193	1.48139	DRvsH3
Acin1	0.201189	7.72859	5.26227	7.30681e-05	0.00119378	1.44235	DRvsH3
Irf3	0.413682	5.3005	5.26027	7.33619e-05	0.0011972	1.60682	DRvsH3
Tigd2	0.262882	5.15582	5.25857	7.36131e-05	0.00119991	1.62673	DRvsH3
Cbx3	-0.18958	7.83539	-5.25745	7.37785e-05	0.00120099	1.43195	DRvsH3
Utp14b	0.39745	5.22581	5.25697	7.38495e-05	0.00120099	1.60129	DRvsH3
Ndufb3	-0.205677	6.3397	-5.25575	7.4031e-05	0.00120256	1.47663	DRvsH3
Rabac1	-0.241198	7.03294	-5.25252	7.45125e-05	0.00120755	1.43575	DRvsH3
Zan	0.570491	2.19225	5.25245	7.45244e-05	0.00120755	1.7122	DRvsH3
Ankrd10	0.264729	5.25444	5.25197	7.4595e-05	0.00120755	1.58994	DRvsH3
Rnf14	-0.157062	8.00664	-5.25047	7.48208e-05	0.00120848	1.4172	DRvsH3
Rad52	0.555823	3.24289	5.25045	7.4824e-05	0.00120848	1.79021	DRvsH3
Oga	0.214009	8.02104	5.24915	7.50201e-05	0.00121027	1.41446	DRvsH3
Nt5e	0.347824	7.3662	5.24828	7.51515e-05	0.001211	1.41509	DRvsH3
Srsf3	0.191599	8.41839	5.24676	7.53814e-05	0.00121211	1.41129	DRvsH3
Ssr1	-0.174118	7.43716	-5.2462	7.5466e-05	0.00121211	1.41397	DRvsH3
Cox6c	-0.212182	7.5311	-5.24572	7.5539e-05	0.00121211	1.41109	DRvsH3
Stau2	-0.216544	5.88135	-5.24556	7.55635e-05	0.00121211	1.49702	DRvsH3
Eif2s3y	0.561531	5.58455	5.24301	7.59517e-05	0.00121531	1.54256	DRvsH3
Cdcp3	0.618648	5.60398	5.24255	7.6021e-05	0.00121531	1.55616	DRvsH3
Arid1a	0.243654	6.84468	5.24231	7.60589e-05	0.00121531	1.42306	DRvsH3
Thoc3	0.255651	5.17495	5.24199	7.61075e-05	0.00121531	1.58082	DRvsH3
Ndfip1	-0.237007	9.37736	-5.23355	7.74098e-05	0.00123471	1.40496	DRvsH3
5730455P16Rik	-0.308646	6.02923	-5.2299	7.79803e-05	0.0012424	1.45183	DRvsH3
Tab3	0.274422	5.77648	5.22805	7.82723e-05	0.00124537	1.47355	DRvsH3
Grcc10	-0.259776	6.34815	-5.2276	7.83427e-05	0.00124537	1.42128	DRvsH3
Bcl2l2	-0.191609	7.43849	-5.22628	7.85508e-05	0.00124727	1.3722	DRvsH3
Clptm1	-0.201535	7.36146	-5.22557	7.86625e-05	0.00124764	1.37284	DRvsH3
Ascc2	0.359262	4.59282	5.22475	7.87929e-05	0.00124784	1.6299	DRvsH3
B3galt5	-0.563674	2.98972	-5.22438	7.88517e-05	0.00124784	1.74162	DRvsH3
Jkamp	-0.222073	5.90031	-5.22278	7.91061e-05	0.00125046	1.45785	DRvsH3
Acyp1	-0.44167	4.25303	-5.22078	7.94259e-05	0.00125411	1.67392	DRvsH3
Srsf5	0.395859	8.99152	5.21985	7.95748e-05	0.00125506	1.36464	DRvsH3
Arhgdig	-0.53825	2.19325	-5.21659	8.0098e-05	0.0012619	1.57328	DRvsH3
Otud7b	0.252068	7.64092	5.21457	8.04257e-05	0.00126447	1.34654	DRvsH3
Trappc2l	-0.323698	4.47713	-5.21448	8.04399e-05	0.00126447	1.63554	DRvsH3
Kdm2a	0.286611	6.79547	5.21335	8.06226e-05	0.00126593	1.36364	DRvsH3
Tomm20	-0.194108	8.07084	-5.21185	8.08672e-05	0.00126836	1.33888	DRvsH3
Cerk	-0.247139	7.19801	-5.21051	8.10854e-05	0.00127037	1.34346	DRvsH3
Ppp1r12b	0.41855	5.50198	5.20448	8.20759e-05	0.00128446	1.45005	DRvsH3
Gm5559	-0.432871	4.49681	-5.20366	8.22118e-05	0.00128516	1.58546	DRvsH3
Oxsr1	0.320295	5.77166	5.20147	8.25757e-05	0.00128942	1.41966	DRvsH3
Abcb7	-0.254966	5.96604	-5.2007	8.27035e-05	0.00128999	1.40265	DRvsH3
Cabp5	-0.372906	6.44943	-5.19636	8.34316e-05	0.00129991	1.34688	DRvsH3
Pcyt1b	-0.24743	5.11555	-5.19346	8.39204e-05	0.00130609	1.48468	DRvsH3
Tyk2	0.317889	3.70651	5.19028	8.44596e-05	0.00131303	1.66638	DRvsH3
Eif5a2	-0.315654	5.10946	-5.18649	8.51088e-05	0.00132167	1.48274	DRvsH3
Adcy2	-0.259975	6.16136	-5.18361	8.56037e-05	0.00132789	1.34427	DRvsH3
Abcb10	-0.35948	4.80754	-5.1822	8.58483e-05	0.00133022	1.5131	DRvsH3
Slc26a6	0.522191	3.703	5.17942	8.63314e-05	0.00133624	1.64101	DRvsH3
Mrtfa	0.400322	4.04682	5.17852	8.64886e-05	0.00133721	1.61352	DRvsH3
Gmeb2	0.238432	4.73705	5.16977	8.80294e-05	0.00135954	1.50953	DRvsH3
Slc35f1	-0.249157	5.42181	-5.1688	8.82024e-05	0.00136073	1.39778	DRvsH3
Usp11	-0.244052	5.88865	-5.16405	8.90526e-05	0.00137234	1.32945	DRvsH3
Lats1	0.193913	6.27981	5.16286	8.92669e-05	0.00137415	1.29796	DRvsH3
Dusp14	0.396585	4.26738	5.16128	8.95522e-05	0.00137704	1.55247	DRvsH3
Scrn3	-0.212597	5.57508	-5.15965	8.98473e-05	0.00138007	1.36134	DRvsH3
Phyh	-0.280869	6.23564	-5.15775	9.01935e-05	0.00138375	1.28512	DRvsH3
Gpam	0.288333	6.24708	5.15726	9.02827e-05	0.00138375	1.28334	DRvsH3
Mdc1	0.369499	5.53979	5.15295	9.10732e-05	0.00139435	1.35546	DRvsH3
Slc25a23	-0.210904	6.59225	-5.1465	9.22686e-05	0.00140881	1.23765	DRvsH3
Psd	0.354007	7.09062	5.14639	9.22878e-05	0.00140881	1.21856	DRvsH3
Peg3	0.204995	6.91658	5.14624	9.23173e-05	0.00140881	1.22196	DRvsH3
Snrnp70	0.437007	7.48753	5.14563	9.24308e-05	0.00140902	1.2073	DRvsH3
Rhpn1	0.315575	4.8086	5.14398	9.27391e-05	0.0014122	1.43106	DRvsH3
Kbtbd8	0.409021	3.85635	5.14343	9.28416e-05	0.00141223	1.56728	DRvsH3
Rom1	-0.359957	10.7066	-5.14134	9.32363e-05	0.00141671	1.27013	DRvsH3
Eepd1	0.289028	5.06576	5.13646	9.41606e-05	0.00142794	1.3816	DRvsH3
Mat2a	0.273508	8.31849	5.13637	9.41779e-05	0.00142794	1.18685	DRvsH3
Ssu72	-0.333963	6.57732	-5.13533	9.4377e-05	0.00142943	1.22262	DRvsH3
Cln5	0.292165	5.12402	5.13323	9.4778e-05	0.00143358	1.37868	DRvsH3
Dnajc13	0.231226	6.22371	5.13283	9.48542e-05	0.00143358	1.24351	DRvsH3
Klhl5	-0.266545	4.78039	-5.13181	9.50519e-05	0.00143503	1.42158	DRvsH3
Fbrsl1	0.244676	5.09327	5.12712	9.59573e-05	0.00144715	1.3651	DRvsH3
Nars2	0.383491	3.43788	5.11897	9.75537e-05	0.0014682	1.54374	DRvsH3
Apex2	0.505532	3.56474	5.11894	9.75609e-05	0.0014682	1.53733	DRvsH3
Spty2d1	0.305093	5.18527	5.11772	9.78019e-05	0.00147026	1.33637	DRvsH3
Tial1	0.282731	6.57975	5.11433	9.84757e-05	0.00147813	1.17953	DRvsH3
Arl2bp	-0.210563	6.97269	-5.11403	9.8535e-05	0.00147813	1.15537	DRvsH3
Kdm6a	0.237695	5.40565	5.11282	9.87763e-05	0.00148018	1.29253	DRvsH3
Aup1	0.214122	5.57355	5.11206	9.89293e-05	0.0014809	1.26506	DRvsH3
Ranbp6	0.259239	6.62972	5.10795	9.97569e-05	0.00149156	1.15641	DRvsH3
Gjd2	0.206306	7.06077	5.10747	9.98528e-05	0.00149156	1.13822	DRvsH3
Uhrf1bp1	0.488753	5.04291	5.10499	0.000100357	0.00149751	1.32801	DRvsH3
Eif1ax	-0.215058	7.29731	-5.09861	0.000101663	0.00151539	1.11583	DRvsH3
Naa40	0.371598	4.83107	5.09711	0.000101974	0.00151785	1.33741	DRvsH3
Frmpd4	-0.373816	3.61143	-5.09656	0.000102087	0.00151785	1.47558	DRvsH3
B230217C12Rik	-0.35278	4.35293	-5.09625	0.000102151	0.00151785	1.41006	DRvsH3
Foxk2	0.207349	5.9573	5.09011	0.00010343	0.00153525	1.17824	DRvsH3
Zkscan3	0.394932	4.93024	5.08783	0.00010391	0.00154075	1.31252	DRvsH3
Pttg1ip	0.242549	5.59103	5.08558	0.000104385	0.00154617	1.21552	DRvsH3
Sidt2	0.348817	4.70667	5.08499	0.000104511	0.00154641	1.34349	DRvsH3
Pde6h	-0.29174	7.39832	-5.08434	0.00010465	0.00154685	1.08154	DRvsH3
Lpcat2	0.21817	5.50477	5.08124	0.00010531	0.00155498	1.22233	DRvsH3
Dusp12	0.386273	3.81787	5.07941	0.000105702	0.00155913	1.45032	DRvsH3
Ugp2	-0.25791	5.58236	-5.07497	0.000106658	0.00157136	1.19434	DRvsH3
Srcap	0.396256	6.44416	5.07453	0.000106753	0.00157136	1.09818	DRvsH3
Negr1	-0.243914	7.07903	-5.07305	0.000107075	0.00157445	1.06844	DRvsH3
Phf21b	0.395381	5.15747	5.07197	0.000107309	0.00157625	1.25255	DRvsH3
Rock1	0.243837	5.7167	5.06915	0.000107926	0.00158366	1.16941	DRvsH3
Cog1	0.333772	5.37572	5.06616	0.000108583	0.00159037	1.20875	DRvsH3
Ep400	0.277209	6.17721	5.06605	0.000108609	0.00159037	1.10848	DRvsH3
Add1	-0.193626	8.48457	-5.0652	0.000108796	0.00159147	1.0431	DRvsH3
Lrba	-0.238604	7.16107	-5.06198	0.000109509	0.00160024	1.04238	DRvsH3
Myo9b	0.365998	4.89544	5.05784	0.000110435	0.0016121	1.24931	DRvsH3
Zscan29	0.327962	6.10994	5.05706	0.000110611	0.001613	1.09263	DRvsH3
Jcad	0.409974	4.77188	5.05546	0.000110971	0.00161658	1.27921	DRvsH3
Rrm2b	-0.273307	5.30098	-5.05375	0.000111357	0.00162052	1.18867	DRvsH3
Gpr137c	0.297221	5.68681	5.05015	0.000112175	0.00163075	1.1495	DRvsH3
Cbx8	0.266856	4.73849	5.0494	0.000112347	0.00163158	1.26949	DRvsH3
Hspa1b	0.740194	6.0392	5.04791	0.000112687	0.00163394	1.09257	DRvsH3
Terf1	0.375696	4.03069	5.04767	0.000112742	0.00163394	1.36634	DRvsH3
Gdi1	-0.201549	8.67504	-5.04678	0.000112946	0.00163523	1.00792	DRvsH3
Cox6b1	-0.250795	6.82178	-5.04517	0.000113316	0.00163891	1.02324	DRvsH3
Ostc	-0.316548	5.60675	-5.04073	0.000114344	0.00165208	1.12862	DRvsH3
St8sia2	-0.435806	3.92894	-5.03468	0.000115761	0.00167069	1.33177	DRvsH3
Zfp628	0.515329	3.39241	5.03422	0.000115869	0.00167069	1.38444	DRvsH3
Raf1	0.206449	6.27893	5.03174	0.000116457	0.00167745	1.02924	DRvsH3
Arhgdib	-0.88749	2.1806	-5.03018	0.000116825	0.00168105	1.25072	DRvsH3
Hirip3	0.343696	5.96415	5.02932	0.000117031	0.00168229	1.05633	DRvsH3
Golm2	-0.331741	5.59841	-5.02504	0.000118055	0.00169529	1.09564	DRvsH3
Arl13b	0.349122	6.18984	5.02224	0.000118731	0.00170325	1.02169	DRvsH3
Hnrnpu	0.187052	9.55614	5.01999	0.000119274	0.00170932	0.976946	DRvsH3
Eloa	0.213163	5.8538	5.01644	0.00012014	0.00171927	1.04583	DRvsH3
Svil	0.308873	4.83047	5.01583	0.000120289	0.00171927	1.17561	DRvsH3
Casc3	0.293103	6.39062	5.01565	0.000120334	0.00171927	0.988971	DRvsH3
Kmt2c	0.251234	7.02138	5.01477	0.00012055	0.00172061	0.952023	DRvsH3
Cntnap2	-0.211676	6.92704	-5.01284	0.000121025	0.00172564	0.951387	DRvsH3
Csk	0.211637	5.29956	5.0119	0.000121257	0.0017272	1.0979	DRvsH3
Nim1k	0.268106	6.8526	5.01081	0.000121528	0.00172932	0.943215	DRvsH3
Dcun1d3	0.259068	5.3704	5.0101	0.000121703	0.00172972	1.09785	DRvsH3
Togaram1	0.241352	5.91141	5.00971	0.000121801	0.00172972	1.0193	DRvsH3
Nfrkb	0.242577	5.08571	5.00889	0.000122004	0.00173087	1.12731	DRvsH3
Asrgl1	-0.342875	6.71328	-5.00823	0.000122168	0.00173146	0.949267	DRvsH3
Pkd1	0.423731	6.37916	5.00701	0.000122472	0.00173402	0.978131	DRvsH3
Gm28042	0.482296	3.01535	5.00628	0.000122654	0.00173486	1.33145	DRvsH3
Swt1	0.297626	4.68021	5.00418	0.00012318	0.00174055	1.19079	DRvsH3
Cadm2	-0.208004	7.65964	-5.00011	0.000124206	0.00175329	0.908958	DRvsH3
2610021A01Rik	0.359584	5.08193	4.99891	0.000124509	0.00175582	1.11805	DRvsH3
Gm16042	0.582838	3.53765	4.99647	0.000125132	0.00176283	1.30534	DRvsH3
Trim26	0.262599	6.31003	4.99511	0.000125479	0.00176514	0.959128	DRvsH3
Pkia	-0.220379	6.40203	-4.99469	0.000125588	0.00176514	0.945262	DRvsH3
Med20	0.308443	4.89773	4.99436	0.000125671	0.00176514	1.12668	DRvsH3
Sf3b6	-0.220627	6.21489	-4.99217	0.000126234	0.00176971	0.95621	DRvsH3
Kctd3	0.262574	5.80284	4.99212	0.000126247	0.00176971	0.998492	DRvsH3
1110038B12Rik	0.692891	3.20228	4.99036	0.000126702	0.00177422	1.29561	DRvsH3
Bcl10	0.386907	4.35413	4.9899	0.00012682	0.00177422	1.21915	DRvsH3
Sdf4	-0.192244	7.54458	-4.98922	0.000126994	0.0017749	0.887212	DRvsH3
Ccnyl1	0.384132	4.14339	4.9885	0.000127183	0.00177578	1.2468	DRvsH3
Alg10b	-0.20742	7.05741	-4.98796	0.000127323	0.00177595	0.892982	DRvsH3
Nudt14	-0.439141	3.37884	-4.98748	0.000127447	0.00177595	1.29126	DRvsH3
Ruvbl1	-0.239554	5.17132	-4.98638	0.000127735	0.00177821	1.07128	DRvsH3
1600020E01Rik	0.432401	4.32755	4.98486	0.000128131	0.00178197	1.20159	DRvsH3
Tmem65	-0.20111	6.34818	-4.98249	0.000128752	0.00178885	0.92744	DRvsH3
Fam131b	-0.356977	4.88776	-4.98162	0.000128979	0.00179024	1.09105	DRvsH3
Cav1	-0.367333	6.20056	-4.98008	0.000129386	0.00179411	0.939432	DRvsH3
Trnp1	-0.344068	7.34002	-4.97735	0.000130109	0.00180237	0.868205	DRvsH3
A930007A09Rik	0.769785	1.41056	4.97201	0.000131536	0.00182036	0.936851	DRvsH3
Pgs1	0.276513	5.31882	4.96942	0.000132234	0.00182822	1.02255	DRvsH3
Pnn	0.252197	6.66601	4.96789	0.000132647	0.00183214	0.868486	DRvsH3
Slc6a15	-0.245705	5.45685	-4.96552	0.000133292	0.00183889	0.982767	DRvsH3
Polr1c	0.31792	5.33795	4.96513	0.000133396	0.00183889	1.01023	DRvsH3
Gm49883	0.459275	4.05266	4.96443	0.000133589	0.00183975	1.19984	DRvsH3
Kdm5a	0.238132	6.16299	4.96013	0.000134767	0.00185417	0.893213	DRvsH3
Exoc4	-0.256819	5.83964	-4.95769	0.000135442	0.00186007	0.920345	DRvsH3
Gm47283	1.10999	4.43535	4.95762	0.00013546	0.00186007	1.16297	DRvsH3
Ndn	-0.234089	6.97751	-4.95644	0.000135787	0.00186276	0.833647	DRvsH3
Gm15513	1.11568	2.79019	4.95358	0.000136584	0.00187186	1.1858	DRvsH3
Zfp119b	0.325898	3.95243	4.95127	0.000137228	0.00187829	1.18823	DRvsH3
Zmat2	-0.167107	6.91899	-4.95095	0.000137319	0.00187829	0.824979	DRvsH3
Zup1	0.388443	3.60914	4.94611	0.000138686	0.00189465	1.21067	DRvsH3
Cadps	-0.260026	8.10879	-4.94576	0.000138783	0.00189465	0.79481	DRvsH3
Micu1	-0.214849	6.83528	-4.94505	0.000138985	0.00189557	0.812696	DRvsH3
Atxn7	0.256449	5.1885	4.94385	0.000139327	0.0018983	0.98521	DRvsH3
Dimt1	0.349365	4.47912	4.94304	0.000139558	0.0018983	1.08775	DRvsH3
Brd3	0.231311	6.45584	4.94293	0.000139589	0.0018983	0.831743	DRvsH3
Ndufb4	-0.298327	5.97986	-4.94172	0.000139934	0.00189973	0.875358	DRvsH3
Hif1an	0.299442	6.44388	4.94162	0.000139963	0.00189973	0.829516	DRvsH3
Ndnf	-0.271166	7.22837	-4.94072	0.000140223	0.00190142	0.795078	DRvsH3
Pbx1	-0.284512	7.45277	-4.93992	0.000140453	0.00190271	0.787712	DRvsH3
Usp30	0.240323	5.16578	4.93937	0.000140609	0.00190301	0.977938	DRvsH3
Apbb1	-0.300714	7.25838	-4.93572	0.000141664	0.00191545	0.780813	DRvsH3
Alpl	0.242049	7.50411	4.93322	0.000142389	0.00192279	0.771477	DRvsH3
Plekha8	0.241843	6.47636	4.93291	0.000142479	0.00192279	0.809518	DRvsH3
Fkbp3	-0.24692	6.78659	-4.93041	0.000143212	0.00192915	0.790535	DRvsH3
Pfn2	-0.2062	7.96303	-4.93037	0.000143224	0.00192915	0.763044	DRvsH3
Ikbkb	0.225342	4.89756	4.92971	0.000143415	0.00192988	0.999622	DRvsH3
Rbm39	0.14451	8.46815	4.92402	0.000145096	0.00194907	0.751693	DRvsH3
Ric8b	0.349368	7.37172	4.92395	0.000145117	0.00194907	0.757744	DRvsH3
Dmxl1	0.231173	6.26823	4.91849	0.000146749	0.00196912	0.794889	DRvsH3
Eid1	-0.210719	7.75152	-4.91787	0.000146933	0.00196972	0.738177	DRvsH3
Slc39a10	-0.282969	5.46124	-4.91703	0.000147186	0.00197124	0.904297	DRvsH3
Tctn1	0.350468	4.70499	4.91526	0.000147721	0.00197473	1.00141	DRvsH3
Zmym6	0.36288	5.51984	4.91524	0.000147727	0.00197473	0.870675	DRvsH3
Gabarapl2	-0.222581	7.46333	-4.9103	0.00014923	0.00199293	0.726761	DRvsH3
Zbtb18	0.206139	7.41107	4.90788	0.000149972	0.00200095	0.721406	DRvsH3
Papola	0.204499	7.2974	4.90649	0.0001504	0.00200477	0.724105	DRvsH3
Rps6kb2	0.41593	4.16388	4.90551	0.000150703	0.00200691	1.067	DRvsH3
Hook1	0.251298	7.71915	4.90462	0.000150979	0.00200869	0.710492	DRvsH3
Zfp62	0.232142	5.95634	4.90378	0.000151238	0.00201024	0.796715	DRvsH3
Ccdc124	-0.303606	5.64808	-4.90201	0.000151788	0.00201485	0.831447	DRvsH3
Lims1	0.340716	5.24608	4.90131	0.000152005	0.00201485	0.888246	DRvsH3
Nfic	0.191394	6.82537	4.90129	0.000152013	0.00201485	0.725367	DRvsH3
Sipa1l2	0.372064	5.82648	4.8987	0.00015282	0.00202333	0.786348	DRvsH3
Ckap5	-0.17414	7.65378	-4.8977	0.000153134	0.00202333	0.696964	DRvsH3
P4hb	-0.185076	7.53059	-4.89727	0.00015327	0.00202333	0.69925	DRvsH3
Dop1a	0.245908	6.11405	4.89697	0.000153364	0.00202333	0.763105	DRvsH3
Rnf19a	0.190586	6.03144	4.89695	0.000153369	0.00202333	0.778091	DRvsH3
Memo1	0.343459	6.50072	4.89513	0.000153943	0.002029	0.743373	DRvsH3
Dhcr24	-0.321985	6.41939	-4.89414	0.000154255	0.00203121	0.734172	DRvsH3
Ss18l1	0.234523	4.99381	4.89251	0.000154774	0.00203615	0.913256	DRvsH3
Ndufs5	-0.202579	6.09767	-4.89186	0.000154979	0.00203695	0.75935	DRvsH3
Cep83os	-0.378948	4.70302	-4.88723	0.000156459	0.00205417	0.938809	DRvsH3
Dffb	0.76331	2.48068	4.88685	0.00015658	0.00205417	1.05163	DRvsH3
Mnt	0.315089	5.13151	4.88496	0.000157187	0.00206022	0.883286	DRvsH3
Msi2	-0.206732	9.01649	-4.88285	0.00015787	0.00206725	0.677753	DRvsH3
Riok1	0.300522	4.39429	4.88093	0.000158493	0.00207348	0.993204	DRvsH3
Nedd4	-0.156362	9.27523	-4.87906	0.000159103	0.00207844	0.678114	DRvsH3
Bdp1	0.262908	5.50785	4.87886	0.000159166	0.00207844	0.806296	DRvsH3
Cdc42	-0.168339	8.07189	-4.87719	0.000159713	0.00208365	0.653169	DRvsH3
Thra	-0.190941	7.6495	-4.87493	0.000160457	0.00209143	0.649944	DRvsH3
Zfp110	0.274175	5.85411	4.87345	0.000160943	0.00209582	0.755959	DRvsH3
Ddx41	0.284118	4.83951	4.87202	0.000161419	0.00209855	0.901225	DRvsH3
Sphkap	-0.228557	8.02171	-4.87192	0.00016145	0.00209855	0.642394	DRvsH3
4930405A21Rik	0.865356	1.06252	4.86957	0.000162231	0.00210676	0.695214	DRvsH3
Ldhb	-0.194806	7.51999	-4.86684	0.000163144	0.00211618	0.635464	DRvsH3
Sbno1	0.184461	7.06676	4.8665	0.000163256	0.00211618	0.645258	DRvsH3
Erlin2	-0.198317	6.88832	-4.86362	0.000164225	0.00212532	0.644568	DRvsH3
Zfp61	0.272467	4.60204	4.86351	0.000164262	0.00212532	0.917009	DRvsH3
Gse1	0.403946	6.21253	4.86036	0.000165329	0.00213716	0.673523	DRvsH3
Tceal3	-0.221895	6.07728	-4.85802	0.000166124	0.00214541	0.692385	DRvsH3
Akap8l	0.290073	5.82774	4.85759	0.000166271	0.00214541	0.715852	DRvsH3
Ankrd12	0.214624	7.18717	4.85689	0.000166512	0.00214656	0.621575	DRvsH3
Creb1	0.288139	6.88084	4.85303	0.000167838	0.00215993	0.630328	DRvsH3
Kat2b	-0.188369	6.85056	-4.85298	0.000167855	0.00215993	0.623725	DRvsH3
Uqcc1	-0.174277	6.17948	-4.85234	0.000168077	0.00216081	0.665809	DRvsH3
Six3	-0.211407	6.31033	-4.85166	0.00016831	0.00216184	0.658304	DRvsH3
Jmjd1c	0.211526	6.83478	4.84756	0.000169735	0.00217741	0.615411	DRvsH3
Fndc3a	0.218392	5.88092	4.84672	0.000170029	0.00217741	0.698475	DRvsH3
Trim11	0.4064	4.14566	4.84611	0.000170243	0.00217741	0.937636	DRvsH3
Mllt3	0.402787	5.32426	4.84579	0.000170354	0.00217741	0.760174	DRvsH3
Gm20605	0.597932	3.9547	4.84573	0.000170373	0.00217741	0.964701	DRvsH3
Chkb	0.295568	5.11261	4.84552	0.000170448	0.00217741	0.800301	DRvsH3
Trp53inp1	0.300494	5.5174	4.84303	0.000171322	0.0021866	0.731739	DRvsH3
Farsa	0.324444	5.55979	4.84054	0.000172201	0.00219583	0.721288	DRvsH3
St6galnac4	-0.320461	4.20271	-4.84002	0.000172385	0.00219619	0.920834	DRvsH3
Slc30a1	0.26634	5.68021	4.83937	0.000172618	0.00219718	0.687766	DRvsH3
Pgrmc1	-0.246703	7.88839	-4.83886	0.000172796	0.00219747	0.574595	DRvsH3
Ankrd16	0.500641	3.84561	4.83834	0.000172983	0.00219787	0.968374	DRvsH3
Pls3	-0.205735	5.86906	-4.83777	0.000173186	0.00219847	0.67219	DRvsH3
Dcaf5	0.232538	5.92331	4.83691	0.000173491	0.00220036	0.664714	DRvsH3
Gbf1	0.276144	6.69984	4.83524	0.000174087	0.00220594	0.592766	DRvsH3
Per1	0.288463	5.78444	4.83475	0.000174263	0.00220608	0.668587	DRvsH3
Slc49a4	-0.210367	5.14649	-4.83422	0.000174453	0.00220608	0.764197	DRvsH3
Ywhae	-0.134055	9.29184	-4.83391	0.000174567	0.00220608	0.584016	DRvsH3
Tsn	-0.182357	6.91397	-4.83275	0.000174981	0.00220933	0.58062	DRvsH3
Rnf40	0.297562	6.10613	4.83094	0.000175634	0.00221559	0.631752	DRvsH3
Fam161a	0.341913	6.99544	4.82916	0.000176278	0.00222173	0.567257	DRvsH3
Cpsf7	0.245223	6.68957	4.82787	0.000176748	0.00222503	0.581023	DRvsH3
Dnajc6	-0.246406	7.39663	-4.82758	0.000176855	0.00222503	0.556053	DRvsH3
Atp5l	-0.232563	7.10428	-4.82635	0.000177302	0.00222866	0.559581	DRvsH3
St3gal1	0.215908	6.42418	4.82308	0.000178498	0.00224171	0.583472	DRvsH3
Upf1	0.279472	6.01981	4.82088	0.000179307	0.00224987	0.620621	DRvsH3
Plxnb1	0.323014	6.46886	4.81934	0.000179876	0.002255	0.566316	DRvsH3
Mdh2	-0.198713	7.49965	-4.8165	0.000180932	0.00226623	0.531602	DRvsH3
Vti1a	-0.208103	5.40895	-4.81548	0.000181314	0.00226899	0.687954	DRvsH3
Zcchc2	0.389064	4.81979	4.81418	0.000181799	0.00227305	0.778927	DRvsH3
Rbm26	0.194772	6.15163	4.81326	0.000182144	0.00227531	0.588037	DRvsH3
Tub	0.248119	8.02342	4.81284	0.000182302	0.00227531	0.520137	DRvsH3
Cacna2d3	-0.266107	5.61687	-4.81052	0.000183172	0.00228415	0.629443	DRvsH3
Samd11	0.324214	7.7423	4.81003	0.00018336	0.00228448	0.515307	DRvsH3
Prkcb	-0.217966	6.32514	-4.80951	0.000183554	0.00228451	0.569926	DRvsH3
Srsf1	0.289714	8.55051	4.80916	0.000183686	0.00228451	0.51646	DRvsH3
Dazap2	-0.188287	7.42469	-4.80639	0.00018474	0.00229559	0.512646	DRvsH3
Faim2	-0.202755	7.26333	-4.80215	0.00018636	0.00231369	0.505933	DRvsH3
Mga	0.239941	6.68933	4.80095	0.000186819	0.00231734	0.525025	DRvsH3
Nrxn3	-0.245293	7.37465	-4.79866	0.000187703	0.00232627	0.496959	DRvsH3
Robo2	-0.237493	6.32149	-4.79536	0.000188984	0.00234008	0.536125	DRvsH3
Rprd2	0.250334	5.76952	4.79427	0.000189408	0.00234328	0.593819	DRvsH3
Ptprt	-0.290353	4.90756	-4.79161	0.000190449	0.00235409	0.705811	DRvsH3
Usp24	0.246631	5.90283	4.78965	0.000191221	0.00236157	0.575193	DRvsH3
Dpp10	-0.321387	4.30495	-4.78899	0.00019148	0.0023627	0.804955	DRvsH3
Usp49	0.346186	4.83133	4.78841	0.000191711	0.00236348	0.723082	DRvsH3
Prxl2a	-0.344544	5.98825	-4.786	0.000192667	0.00237313	0.548399	DRvsH3
Nceh1	-0.285948	5.80474	-4.78559	0.00019283	0.00237313	0.569612	DRvsH3
Syt1	-0.2949	10.3831	-4.78376	0.000193555	0.00237806	0.517908	DRvsH3
Mgat5	-0.223675	6.47212	-4.78287	0.000193912	0.00237806	0.500106	DRvsH3
Vma21	-0.247257	6.83998	-4.78281	0.000193938	0.00237806	0.481085	DRvsH3
Zfp942	0.263096	4.47274	4.7827	0.000193982	0.00237806	0.773828	DRvsH3
Klhdc8b	0.19741	5.8099	4.78247	0.000194072	0.00237806	0.557132	DRvsH3
Ist1	0.231485	6.62738	4.77829	0.000195752	0.00239619	0.481244	DRvsH3
Ppm1j	-0.373224	3.9088	-4.77764	0.000196014	0.00239619	0.815558	DRvsH3
Syt11	-0.188533	7.9609	-4.77753	0.000196061	0.00239619	0.447251	DRvsH3
Slx1b	0.340521	5.05132	4.77409	0.000197454	0.00241113	0.660671	DRvsH3
Rpusd3	0.629899	2.056	4.76985	0.000199192	0.00243025	0.790929	DRvsH3
Kansl1	0.209008	6.7955	4.76785	0.000200017	0.0024382	0.452926	DRvsH3
Ccnj	0.300808	4.20139	4.76614	0.000200722	0.00244332	0.765781	DRvsH3
Nup62	0.294035	4.86647	4.76599	0.000200783	0.00244332	0.677859	DRvsH3
Zfp775	0.422286	3.8058	4.76427	0.000201497	0.00244889	0.825829	DRvsH3
Cyb5d2	-0.341665	4.08694	-4.76405	0.000201588	0.00244889	0.787101	DRvsH3
Serinc3	-0.164296	8.11148	-4.75932	0.000203565	0.00247079	0.409222	DRvsH3
Ppp1r12c	0.217711	5.63013	4.7589	0.000203743	0.00247082	0.539253	DRvsH3
Rnf146	0.291081	5.99484	4.75703	0.000204533	0.00247781	0.499882	DRvsH3
Dgkd	0.189903	6.85248	4.75632	0.000204832	0.00247781	0.422682	DRvsH3
Unc5c	-0.347864	4.62123	-4.75627	0.000204852	0.00247781	0.680475	DRvsH3
Sec14l2	0.259468	5.49288	4.75587	0.000205022	0.00247781	0.543502	DRvsH3
Cct4	0.235588	7.4659	4.75401	0.000205813	0.0024836	0.404337	DRvsH3
Rp1l1	0.354432	9.18989	4.75391	0.000205853	0.0024836	0.417884	DRvsH3
Hspa1a	0.540972	6.10544	4.75289	0.000206287	0.00248672	0.468179	DRvsH3
Crebbp	0.284127	5.75675	4.75095	0.000207115	0.00249457	0.520154	DRvsH3
Mrps21	-0.260042	5.45925	-4.74957	0.000207706	0.00249955	0.545012	DRvsH3
Cdh11	-0.287867	5.27899	-4.74813	0.000208326	0.00250488	0.56517	DRvsH3
Faap100	0.268069	4.23546	4.7469	0.000208854	0.0025091	0.724387	DRvsH3
Kmt2b	0.342311	6.06482	4.7456	0.000209418	0.00251373	0.454906	DRvsH3
Gm35315	-0.835802	1.43859	-4.7433	0.000210416	0.00252357	0.585858	DRvsH3
Btaf1	0.373696	5.99516	4.73967	0.000212	0.0025404	0.458484	DRvsH3
Zfp868	0.326255	4.26605	4.73358	0.000214685	0.00257039	0.700347	DRvsH3
Mylip	0.247947	4.95634	4.7321	0.000215343	0.00257415	0.579044	DRvsH3
Lamtor2	-0.290576	5.01965	-4.73138	0.000215662	0.00257415	0.576652	DRvsH3
Ttll4	0.293621	4.82538	4.73114	0.00021577	0.00257415	0.608177	DRvsH3
Mcmbp	0.285523	4.83458	4.73052	0.000216047	0.00257415	0.6062	DRvsH3
Ywhaq	-0.193209	8.58775	-4.73048	0.000216065	0.00257415	0.352455	DRvsH3
Slc22a23	-0.290543	4.3635	-4.73041	0.000216093	0.00257415	0.691111	DRvsH3
Setd1a	0.276834	5.33353	4.72964	0.000216438	0.00257608	0.520092	DRvsH3
Mon2	0.25815	6.08844	4.72895	0.000216748	0.0025776	0.424606	DRvsH3
Cacna2d1	-0.256852	5.74255	-4.72699	0.000217626	0.00258488	0.458501	DRvsH3
Kcnb1	-0.224816	10.0348	-4.72677	0.000217726	0.00258488	0.391902	DRvsH3
Pja2	-0.184862	8.03754	-4.72505	0.000218505	0.00259084	0.338058	DRvsH3
Atp9b	0.27577	5.37875	4.7248	0.000218614	0.00259084	0.498682	DRvsH3
Nup50	0.250103	5.79446	4.72444	0.000218779	0.00259084	0.454153	DRvsH3
Cnot3	0.249587	5.36728	4.72349	0.000219209	0.00259311	0.507153	DRvsH3
Ttc17	0.234634	5.65697	4.72321	0.000219338	0.00259311	0.457584	DRvsH3
Zfp768	0.362408	4.41708	4.72255	0.000219636	0.00259446	0.646686	DRvsH3
Rnpepl1	0.376884	4.03132	4.7214	0.000220159	0.00259847	0.713116	DRvsH3
Smg8	0.335379	4.60967	4.72064	0.000220507	0.00260039	0.62554	DRvsH3
Grin2d	-0.528478	2.6231	-4.71803	0.000221697	0.00261225	0.780812	DRvsH3
Zfp51	0.318614	3.6047	4.71627	0.000222507	0.00261593	0.76032	DRvsH3
Slf2	0.308802	5.82133	4.71617	0.000222551	0.00261593	0.420877	DRvsH3
Cog3	0.227973	5.35562	4.71612	0.000222575	0.00261593	0.49783	DRvsH3
Zfp174	0.479032	2.37875	4.71556	0.000222834	0.00261593	0.742827	DRvsH3
Ndufa10	-0.22879	6.79248	-4.71534	0.000222936	0.00261593	0.340238	DRvsH3
Hunk	-0.171425	5.7323	-4.71454	0.000223307	0.00261811	0.433332	DRvsH3
Cnnm3	0.318909	4.79841	4.70959	0.000225601	0.00264281	0.565261	DRvsH3
Epc2	0.213684	6.17339	4.70789	0.0002264	0.00264997	0.381557	DRvsH3
Prelid1	-0.270276	6.85914	-4.70736	0.000226645	0.00265063	0.324122	DRvsH3
Lxn	-0.658079	1.35876	-4.70548	0.000227529	0.00265878	0.503339	DRvsH3
Golgb1	0.263392	6.34111	4.70487	0.000227816	0.00265993	0.350104	DRvsH3
Hdgfl2	0.237689	5.93017	4.70421	0.000228127	0.00266136	0.388026	DRvsH3
Ttll5	0.376246	5.48497	4.70272	0.000228832	0.00266737	0.461866	DRvsH3
Mepce	0.230853	6.00627	4.70184	0.000229252	0.00267006	0.377204	DRvsH3
Pgap3	0.270749	4.74737	4.70084	0.000229728	0.0026734	0.572566	DRvsH3
Fam20b	-0.231678	6.26189	-4.69972	0.000230261	0.0026748	0.338043	DRvsH3
Zfp512	-0.237207	5.81946	-4.69959	0.000230323	0.0026748	0.390363	DRvsH3
Azi2	0.370998	6.51603	4.69939	0.000230416	0.0026748	0.325523	DRvsH3
Cacybp	0.19642	6.75693	4.69726	0.000231434	0.00268377	0.309747	DRvsH3
Tm9sf4	0.18813	5.84701	4.69698	0.000231569	0.00268377	0.382058	DRvsH3
Satb1	-0.336362	4.51092	-4.69597	0.000232055	0.00268624	0.590986	DRvsH3
Plekhg3	0.512267	5.24442	4.69569	0.000232191	0.00268624	0.436307	DRvsH3
Dync2i1	0.305976	5.32474	4.69503	0.000232508	0.00268624	0.448942	DRvsH3
Gria3	-0.327689	5.08689	-4.69458	0.000232723	0.00268624	0.480156	DRvsH3
Ndufs6	-0.331747	5.24669	-4.69456	0.000232734	0.00268624	0.466046	DRvsH3
Rcan2	-0.253283	6.30939	-4.69254	0.000233708	0.00269528	0.320308	DRvsH3
Scarb2	-0.207305	7.82186	-4.69206	0.000233939	0.00269575	0.270636	DRvsH3
Rpgrip1l	0.267059	4.51394	4.69032	0.000234784	0.00270327	0.571074	DRvsH3
Engase	0.353474	4.24353	4.68873	0.000235561	0.00271001	0.615392	DRvsH3
Git2	0.24927	4.89167	4.68558	0.000237101	0.0027255	0.501646	DRvsH3
Fxr1	0.221557	6.63712	4.68335	0.000238202	0.00273593	0.287803	DRvsH3
Lhx9	-0.378163	3.37813	-4.68212	0.000238807	0.00274065	0.703436	DRvsH3
Adgrl3	-0.293735	5.28017	-4.68021	0.000239755	0.0027493	0.419207	DRvsH3
Gabbr1	-0.214701	7.48797	-4.67646	0.000241624	0.00276848	0.240687	DRvsH3
Katna1	0.301125	4.36661	4.6748	0.000242458	0.00277578	0.567643	DRvsH3
Adora1	-0.243929	6.15627	-4.67401	0.000242854	0.00277806	0.300056	DRvsH3
Psip1	-0.168258	8.24913	-4.6736	0.000243062	0.00277818	0.231682	DRvsH3
Zswim1	0.225192	4.19922	4.6693	0.000245237	0.00280078	0.58282	DRvsH3
Lrpap1	-0.144225	7.02742	-4.66609	0.000246874	0.00281618	0.230128	DRvsH3
Leng8	0.409269	6.24742	4.66588	0.000246985	0.00281618	0.276114	DRvsH3
Ttll11	-0.534439	5.08458	-4.6653	0.000247282	0.00281729	0.42609	DRvsH3
Tchp	0.295115	4.71042	4.66468	0.0002476	0.00281831	0.496006	DRvsH3
Cds2	-0.212575	8.89584	-4.66434	0.00024777	0.00281831	0.224441	DRvsH3
Cplane1	0.417688	4.66688	4.66383	0.000248037	0.00281907	0.496207	DRvsH3
Unc13c	-0.41732	5.66171	-4.66255	0.000248694	0.00282427	0.326571	DRvsH3
Ptprk	-0.192094	5.43219	-4.66129	0.000249345	0.00282819	0.353139	DRvsH3
Rmnd5b	0.278389	5.31849	4.66111	0.00024944	0.00282819	0.396079	DRvsH3
Napb	-0.231383	8.2801	-4.65749	0.000251318	0.0028472	0.198761	DRvsH3
Arhgef16	-0.705891	1.03581	-4.65668	0.00025174	0.00284969	0.355155	DRvsH3
Ube2h	0.143033	7.18248	4.65471	0.000252769	0.00285827	0.201425	DRvsH3
Dnajc5	-0.212368	8.54203	-4.65446	0.000252903	0.00285827	0.195853	DRvsH3
Stard9	0.783521	2.37905	4.65362	0.000253345	0.00286097	0.639888	DRvsH3
Mcf2l	0.297619	7.13828	4.65071	0.000254877	0.00287598	0.195098	DRvsH3
Mirg	0.8004	1.71382	4.65012	0.000255189	0.0028772	0.479228	DRvsH3
Scp2	-0.219947	7.58452	-4.64583	0.00025747	0.00290059	0.176748	DRvsH3
Ccdc136	-0.27524	6.24499	-4.64435	0.000258265	0.00290723	0.231407	DRvsH3
Pikfyve	0.239518	5.52194	4.64369	0.000258615	0.00290885	0.31707	DRvsH3
Mtcl1	0.327817	7.41795	4.64137	0.000259867	0.0029206	0.171528	DRvsH3
Phlpp2	0.463713	7.55127	4.64081	0.000260169	0.00292168	0.168616	DRvsH3
Zfp949	0.255803	5.0165	4.63827	0.000261546	0.00293358	0.388383	DRvsH3
Qrich1	0.202338	6.5432	4.63775	0.000261825	0.00293358	0.198298	DRvsH3
Reps2	-0.31249	5.73102	-4.63745	0.000261987	0.00293358	0.27095	DRvsH3
Uqcrq	-0.245279	6.71856	-4.63732	0.00026206	0.00293358	0.184638	DRvsH3
Aste1	0.589774	3.11603	4.63398	0.000263883	0.00295164	0.62399	DRvsH3
Bak1	0.43761	3.65419	4.63276	0.000264551	0.00295677	0.588898	DRvsH3
Fmr1	0.166231	6.52437	4.63052	0.000265787	0.00296487	0.183786	DRvsH3
Supv3l1	0.224389	4.74251	4.63042	0.000265842	0.00296487	0.412148	DRvsH3
4930453N24Rik	0.1954	5.23034	4.6303	0.000265906	0.00296487	0.341719	DRvsH3
Slc17a7	-0.283265	10.0479	-4.6299	0.000266131	0.00296504	0.193853	DRvsH3
Tmem184c	-0.216784	6.16178	-4.62817	0.000267087	0.00297334	0.209518	DRvsH3
Exosc4	0.349936	4.07163	4.62763	0.000267389	0.00297436	0.533127	DRvsH3
Dab2ip	-0.197817	6.17152	-4.62538	0.000268642	0.00298594	0.194238	DRvsH3
Gm6560	-0.456458	3.06473	-4.62406	0.000269378	0.00299177	0.594452	DRvsH3
Syce2	-0.565383	2.3017	-4.62207	0.000270495	0.00299954	0.563682	DRvsH3
Mtpap	0.254371	4.86658	4.62205	0.000270502	0.00299954	0.390624	DRvsH3
Stx12	-0.195643	6.86145	-4.62121	0.000270975	0.00300242	0.145271	DRvsH3
Zfp574	0.266211	4.55218	4.61967	0.000271847	0.00300972	0.434088	DRvsH3
Tubg2	-0.338716	4.57382	-4.61802	0.000272777	0.0030172	0.41847	DRvsH3
Zdhhc17	0.239577	7.63679	4.61772	0.00027295	0.0030172	0.117215	DRvsH3
Enox2	-0.555319	3.49626	-4.61726	0.000273211	0.00301772	0.567506	DRvsH3
Dscam	-0.28224	5.06703	-4.61536	0.000274288	0.00302725	0.319588	DRvsH3
Zfp618	-0.339226	3.41456	-4.61477	0.000274625	0.0030286	0.56165	DRvsH3
Rnf139	0.24237	5.44746	4.61403	0.000275051	0.00303093	0.266308	DRvsH3
Txlna	0.23709	5.34871	4.61309	0.000275586	0.00303414	0.283992	DRvsH3
Ltn1	0.205541	5.64294	4.61272	0.000275803	0.00303414	0.235411	DRvsH3
Actr10	-0.180154	7.10268	-4.61239	0.000275987	0.00303414	0.116371	DRvsH3
Cycs	-0.210339	7.20494	-4.61065	0.000276987	0.00304276	0.11143	DRvsH3
Prkg2	-0.466146	2.25751	-4.60949	0.000277656	0.00304774	0.560446	DRvsH3
Norad	-0.150295	8.74851	-4.60848	0.00027824	0.00305178	0.102729	DRvsH3
Zfx	0.235309	5.61904	4.6066	0.000279329	0.00306134	0.228409	DRvsH3
Oxr1	-0.21981	7.42527	-4.60475	0.000280407	0.00307077	0.0940338	DRvsH3
Aqp11	-0.384102	3.76782	-4.60177	0.000282151	0.00308247	0.506758	DRvsH3
Lmbr1	-0.291714	4.86801	-4.60164	0.000282224	0.00308247	0.332355	DRvsH3
Suclg1	-0.250151	5.98755	-4.60145	0.00028234	0.00308247	0.172316	DRvsH3
Pskh1	0.359745	4.12879	4.60143	0.000282348	0.00308247	0.466418	DRvsH3
Coq6	0.369071	4.11381	4.59841	0.00028413	0.00309952	0.462222	DRvsH3
Slc1a7	0.307821	6.63924	4.59742	0.000284716	0.00310352	0.101261	DRvsH3
Mier2	0.266557	5.24732	4.59474	0.000286308	0.00311846	0.24631	DRvsH3
Sdr39u1	-0.187519	5.98729	-4.59126	0.000288384	0.00313674	0.149888	DRvsH3
Pdcl	-0.209829	6.53008	-4.59085	0.000288633	0.00313674	0.0969752	DRvsH3
Hmgn5	-0.412951	4.47655	-4.59051	0.000288837	0.00313674	0.381823	DRvsH3
Tspan13	-0.220334	6.76956	-4.59044	0.000288876	0.00313674	0.0849849	DRvsH3
Wdr45b	0.199155	5.24392	4.59006	0.000289104	0.00313681	0.248357	DRvsH3
Nvl	0.250899	5.27481	4.58923	0.000289606	0.00313984	0.241585	DRvsH3
Noc3l	0.330186	4.31802	4.58691	0.000291007	0.00315179	0.404427	DRvsH3
Med1	0.259536	5.58935	4.58667	0.000291154	0.00315179	0.196025	DRvsH3
Ifrd1	0.279785	6.21062	4.58382	0.000292887	0.00316587	0.12343	DRvsH3
C2cd3	0.30503	5.4219	4.58303	0.000293369	0.00316587	0.215885	DRvsH3
Btbd10	0.201583	5.85581	4.58287	0.000293464	0.00316587	0.146924	DRvsH3
Dzank1	-0.241605	6.63998	-4.58285	0.000293474	0.00316587	0.0721337	DRvsH3
Qser1	0.221025	5.20875	4.58269	0.000293576	0.00316587	0.238586	DRvsH3
Slitrk5	-0.366056	3.19262	-4.58186	0.000294085	0.00316674	0.512551	DRvsH3
Pdss1	0.455268	3.16279	4.58182	0.000294106	0.00316674	0.521735	DRvsH3
Ppara	0.656425	2.33419	4.58003	0.000295203	0.00317613	0.518284	DRvsH3
Bin1	0.218769	7.63265	4.57598	0.000297706	0.00320062	0.0290062	DRvsH3
Snta1	0.337946	6.02145	4.57399	0.000298937	0.00321141	0.105028	DRvsH3
Pcyt2	0.222236	5.40394	4.56936	0.000301837	0.0032401	0.180835	DRvsH3
Gm21596	-0.460657	4.08916	-4.56882	0.000302176	0.00324127	0.397743	DRvsH3
Fam107b	0.387412	6.37329	4.56735	0.000303099	0.00324644	0.0623755	DRvsH3
Kctd15	0.266533	5.6012	4.56733	0.000303117	0.00324644	0.157536	DRvsH3
Clpx	0.194616	6.15554	4.56517	0.00030448	0.00325856	0.0862285	DRvsH3
Blmh	-0.192087	6.29914	-4.5646	0.000304839	0.00325993	0.057314	DRvsH3
Phf24	-0.242081	5.25431	-4.56393	0.00030527	0.0032618	0.17895	DRvsH3
Kcna2	-0.304832	6.36487	-4.5636	0.000305476	0.0032618	0.058438	DRvsH3
Mfap3	0.329912	5.37354	4.56303	0.000305842	0.00326324	0.167957	DRvsH3
Mdm1	0.324312	6.95877	4.56168	0.000306703	0.00326996	0.0121838	DRvsH3
Prdm10	0.262513	4.46106	4.56095	0.000307169	0.00327245	0.331509	DRvsH3
Lsm4	-0.310041	5.33559	-4.5557	0.000310546	0.00330384	0.175233	DRvsH3
Klhl24	0.163061	6.28321	4.55564	0.000310583	0.00330384	0.0465489	DRvsH3
Wrap53	0.339413	3.77952	4.55507	0.000310954	0.00330529	0.415599	DRvsH3
Trak2	-0.21135	7.57353	-4.5543	0.000311457	0.00330815	-0.0136636	DRvsH3
Usp46	-0.236954	5.52951	-4.55359	0.000311913	0.0033105	0.125139	DRvsH3
Snap25	-0.28291	10.2178	-4.55241	0.000312684	0.00331619	0.0319939	DRvsH3
Sema4b	0.342453	4.15306	4.5517	0.000313149	0.00331863	0.365401	DRvsH3
Tmem231	0.277014	4.66529	4.54967	0.000314477	0.0033302	0.274032	DRvsH3
Dcp1a	0.290781	4.72768	4.54896	0.000314936	0.0033307	0.255843	DRvsH3
Tomm7	-0.288581	5.49061	-4.54887	0.000314996	0.0033307	0.131848	DRvsH3
Bpgm	-0.284345	6.49103	-4.54793	0.000315617	0.00333477	0.0196987	DRvsH3
Wac	0.175084	7.34226	4.5449	0.000317619	0.00335341	-0.0288545	DRvsH3
Lrrc47	0.22084	5.50882	4.54355	0.000318513	0.00335914	0.113584	DRvsH3
Ankle2	0.21542	5.48571	4.54336	0.000318638	0.00335914	0.11331	DRvsH3
Selenot	-0.153755	7.98926	-4.54235	0.00031931	0.00336136	-0.0427327	DRvsH3
Cplx3	-0.220613	8.68599	-4.54233	0.000319324	0.00336136	-0.0357561	DRvsH3
Ezh2	0.291951	3.94211	4.54085	0.000320307	0.00336919	0.365642	DRvsH3
Rexo1	0.293384	5.35895	4.53907	0.000321501	0.00337923	0.126983	DRvsH3
Zfp35	0.315071	4.97941	4.5367	0.000323094	0.00339194	0.190988	DRvsH3
Cdk5rap2	0.293685	5.43661	4.53655	0.000323191	0.00339194	0.1028	DRvsH3
Ogfrl1	-0.249149	7.52958	-4.53588	0.000323647	0.003392	-0.050989	DRvsH3
Slc20a1	0.207518	6.70779	4.53572	0.000323753	0.003392	-0.0301277	DRvsH3
Hnrnph2	-0.16314	7.56473	-4.53548	0.000323917	0.003392	-0.0527482	DRvsH3
Zbed3	0.416096	4.00922	4.53373	0.0003251	0.0034016	0.330212	DRvsH3
Lrrc20	-0.357972	4.3164	-4.53341	0.000325316	0.0034016	0.282464	DRvsH3
Hnrnpa3	-0.174809	8.21041	-4.53021	0.000327495	0.00342185	-0.0677125	DRvsH3
Gps2	0.37306	4.7408	4.52793	0.000329055	0.00343561	0.23175	DRvsH3
Septin7	-0.1226	7.80838	-4.52622	0.000330233	0.00344536	-0.075941	DRvsH3
Klhl36	0.370188	5.41666	4.52564	0.00033063	0.00344695	0.0978528	DRvsH3
Hdhd5	0.463362	3.4287	4.5242	0.000331625	0.00345478	0.391451	DRvsH3
Pank3	0.231176	6.18321	4.52291	0.000332522	0.00345909	-0.0160454	DRvsH3
Rragb	-0.224389	5.90514	-4.5229	0.000332529	0.00345909	0.0155871	DRvsH3
Kcng4	-0.477633	4.42403	-4.51874	0.000335426	0.00348665	0.257622	DRvsH3
Zfp865	0.331242	4.58617	4.51762	0.000336212	0.00349225	0.214055	DRvsH3
Irf2bp2	0.286466	5.43411	4.51621	0.000337205	0.00349999	0.0723647	DRvsH3
Gpank1	0.39747	4.31766	4.51532	0.000337832	0.00350248	0.256804	DRvsH3
Zswim5	0.249974	4.84143	4.51504	0.000338024	0.00350248	0.142415	DRvsH3
Dennd6b	0.354563	5.22719	4.51465	0.000338303	0.00350248	0.0922962	DRvsH3
Ypel4	0.268447	4.81408	4.51446	0.000338438	0.00350248	0.172243	DRvsH3
Ube2b	0.162398	6.77271	4.5135	0.000339112	0.00350689	-0.073519	DRvsH3
Aldh4a1	0.290225	4.23703	4.5129	0.000339542	0.00350867	0.25947	DRvsH3
Abcd3	-0.192432	6.1651	-4.51256	0.000339781	0.00350867	-0.0326894	DRvsH3
Dynlt2b	-0.444925	4.3426	-4.51127	0.000340701	0.00351559	0.248263	DRvsH3
Zbtb11	0.245648	5.25106	4.51073	0.000341083	0.00351697	0.0800149	DRvsH3
Tnrc6a	0.23343	6.86753	4.50864	0.00034257	0.00352972	-0.0908815	DRvsH3
Sparcl1	-0.191221	8.1351	-4.50301	0.000346624	0.00356889	-0.124627	DRvsH3
Gnai2	-0.160117	7.19695	-4.50232	0.000347121	0.0035714	-0.115494	DRvsH3
Spsb4	-0.431385	2.78075	-4.49996	0.000348841	0.00358493	0.369014	DRvsH3
Lrtm1	-0.310675	7.61799	-4.49982	0.000348944	0.00358493	-0.129646	DRvsH3
Ak1	-0.242673	5.56889	-4.49922	0.000349375	0.00358675	0.00143249	DRvsH3
Snrpn	-0.185762	8.15411	-4.49861	0.000349824	0.00358875	-0.133959	DRvsH3
Adam22	-0.166818	6.01038	-4.49712	0.000350914	0.00359732	-0.0541001	DRvsH3
Pigt	-0.201141	6.42112	-4.49565	0.000351993	0.00360576	-0.0949508	DRvsH3
Dyrk1a	0.262515	6.87927	4.49326	0.000353755	0.00362118	-0.120214	DRvsH3
Zfp365	-0.226046	7.87743	-4.49183	0.000354813	0.00362938	-0.147865	DRvsH3
Wbp1l	0.291885	5.35478	4.49064	0.000355696	0.00363523	0.0129066	DRvsH3
Hsf1	0.294369	4.56038	4.49037	0.0003559	0.00363523	0.166223	DRvsH3
Eml1	0.266586	6.67011	4.48849	0.000357296	0.00364685	-0.126889	DRvsH3
Cdkn2aip	0.247491	5.44965	4.48719	0.000358268	0.00365413	0.00566246	DRvsH3
Gm37583	-0.225914	6.72425	-4.484	0.000360664	0.0036759	-0.135255	DRvsH3
Tmem266	0.347452	4.58807	4.48281	0.000361565	0.00368243	0.136847	DRvsH3
Cdk13	0.189193	6.55062	4.48182	0.000362315	0.00368741	-0.129755	DRvsH3
Speg	-0.303228	4.65114	-4.481	0.000362933	0.00369104	0.105041	DRvsH3
Stip1	0.199247	7.41498	4.48022	0.000363523	0.00369437	-0.167228	DRvsH3
Ndrg3	-0.298015	9.16676	-4.47976	0.000363876	0.00369531	-0.151887	DRvsH3
Rnf216	0.237465	5.45575	4.47853	0.000364816	0.00369979	-0.0229261	DRvsH3
Nprl2	0.28509	4.31383	4.47849	0.000364842	0.00369979	0.176174	DRvsH3
A930001M01Rik	0.574647	4.53848	4.47378	0.000368453	0.00373373	0.129459	DRvsH3
Tnfrsf8	0.799891	3.41631	4.47327	0.000368843	0.00373499	0.302193	DRvsH3
Ankrd13b	0.360598	4.45478	4.4729	0.000369133	0.00373525	0.148226	DRvsH3
Taok3	-0.213357	6.7206	-4.47209	0.000369758	0.00373711	-0.167502	DRvsH3
Usp6nl	0.211194	6.98123	4.47197	0.000369846	0.00373711	-0.173621	DRvsH3
Zbtb44	0.206084	5.99976	4.47124	0.000370415	0.00373763	-0.10354	DRvsH3
Mbd1	0.228698	5.67488	4.4709	0.000370681	0.00373763	-0.0638955	DRvsH3
Mpg	-0.592492	2.72847	-4.47088	0.000370692	0.00373763	0.310592	DRvsH3
Ccar1	0.173355	6.82087	4.47048	0.000371003	0.0037381	-0.167657	DRvsH3
Far1	0.194824	6.93704	4.46894	0.000372198	0.00374746	-0.17789	DRvsH3
Mbtd1	0.253787	5.45873	4.46723	0.000373531	0.0037582	-0.0404971	DRvsH3
Gm11961	0.406266	3.73051	4.46614	0.000374387	0.00376413	0.21589	DRvsH3
Synpr	-0.215956	7.94584	-4.46497	0.000375304	0.00377067	-0.204525	DRvsH3
Sppl2b	0.33154	5.03288	4.46383	0.000376197	0.00377696	0.0132785	DRvsH3
Inpp5e	0.208634	4.91762	4.46179	0.000377811	0.00379046	0.0436762	DRvsH3
Enkd1	0.342269	3.84672	4.46096	0.000378467	0.00379301	0.220149	DRvsH3
Pafah1b2	-0.132645	7.68959	-4.4607	0.000378668	0.00379301	-0.211708	DRvsH3
Pfkp	-0.193198	8.31484	-4.46045	0.000378871	0.00379301	-0.212686	DRvsH3
Ubn2	0.20913	6.47808	4.45815	0.000380692	0.00380642	-0.17413	DRvsH3
Mphosph9	0.279873	5.06815	4.45808	0.00038075	0.00380642	0.0148191	DRvsH3
AW549877	0.216831	7.53059	4.45768	0.000381073	0.00380695	-0.213571	DRvsH3
Pcdh7	-0.187886	6.17363	-4.4569	0.000381695	0.00381047	-0.154292	DRvsH3
Tmbim4	-0.265227	5.04272	-4.45567	0.000382672	0.00381753	0.00722029	DRvsH3
Septin3	-0.224937	7.11113	-4.45196	0.000385655	0.0038427	-0.219664	DRvsH3
Kpna3	0.202183	6.68924	4.45186	0.00038574	0.0038427	-0.201193	DRvsH3
Gpcpd1	0.238049	5.87125	4.45125	0.00038623	0.00384487	-0.125162	DRvsH3
Gnl3l	-0.188943	7.17493	-4.45079	0.000386607	0.0038459	-0.223544	DRvsH3
Lipg	-0.662734	1.73221	-4.44984	0.000387372	0.00384868	0.158764	DRvsH3
4933407K13Rik	0.749518	1.14075	4.44977	0.000387431	0.00384868	0.0108445	DRvsH3
Wdr82	0.196557	6.98381	4.44733	0.000389415	0.00386567	-0.223255	DRvsH3
Xrn1	0.194911	5.81174	4.44678	0.000389862	0.00386739	-0.125827	DRvsH3
Cpe	-0.211998	10.413	-4.44521	0.000391141	0.00387735	-0.178796	DRvsH3
Rab5c	-0.193803	6.92055	-4.44366	0.000392411	0.00388721	-0.229676	DRvsH3
Polr2g	-0.238691	5.41266	-4.44174	0.000393993	0.00390014	-0.0850322	DRvsH3
Ids	-0.182201	7.22614	-4.44129	0.000394366	0.0039011	-0.244249	DRvsH3
Mocs3	0.476003	2.66597	4.44059	0.000394944	0.00390408	0.254217	DRvsH3
Sec24a	0.287548	5.03736	4.43899	0.000396271	0.00391446	-0.0199389	DRvsH3
Map3k2	0.182319	5.90348	4.43536	0.000399294	0.00394156	-0.163994	DRvsH3
Zfp358	0.308635	4.22033	4.43425	0.000400219	0.00394793	0.107391	DRvsH3
R3hdm1	0.276734	5.99995	4.43364	0.000400735	0.00395026	-0.1774	DRvsH3
Psmc3	-0.212859	7.27032	-4.43232	0.000401847	0.00395829	-0.264311	DRvsH3
Dnttip2	0.271594	6.19444	4.43166	0.0004024	0.00395829	-0.186105	DRvsH3
Tmx4	-0.183605	7.52206	-4.43132	0.000402685	0.00395829	-0.271907	DRvsH3
Styx	0.31595	6.76552	4.43114	0.000402838	0.00395829	-0.249633	DRvsH3
Rnf25	0.265845	4.79485	4.431	0.000402952	0.00395829	0.00831951	DRvsH3
Rtl8b	-0.211001	6.35518	-4.42898	0.000404666	0.00397236	-0.229475	DRvsH3
Cadm4	-0.258143	6.37422	-4.42864	0.000404951	0.0039724	-0.231895	DRvsH3
Nsun5	0.388983	3.97911	4.42756	0.000405865	0.0039786	0.150186	DRvsH3
Mcur1	0.320199	3.84316	4.42576	0.000407403	0.00399044	0.147211	DRvsH3
6530402F18Rik	0.526812	6.40093	4.42543	0.000407685	0.00399044	-0.251299	DRvsH3
Atp6v0c	-0.200255	8.90226	-4.42515	0.000407921	0.00399044	-0.277645	DRvsH3
Magee1	-0.197465	6.37576	-4.42453	0.000408451	0.00399286	-0.240841	DRvsH3
Cep290	0.221807	6.68328	4.42251	0.000410183	0.0040048	-0.262441	DRvsH3
Rbm6	0.182514	6.43651	4.42245	0.000410239	0.0040048	-0.24438	DRvsH3
Pgk1-rs7	-0.409506	2.42934	-4.42172	0.00041086	0.00400808	0.214322	DRvsH3
Rnf44	0.160563	6.46186	4.42042	0.000411982	0.00401625	-0.244165	DRvsH3
Src	-0.231197	5.10328	-4.41811	0.000413981	0.00403296	-0.0837508	DRvsH3
Uqcrb	-0.221021	6.80437	-4.41762	0.000414407	0.00403432	-0.2775	DRvsH3
Unc119b	0.228607	5.40035	4.41723	0.000414749	0.00403487	-0.139536	DRvsH3
Ubp1	0.24632	6.47758	4.41621	0.00041563	0.00403808	-0.258142	DRvsH3
Foxn2	0.327693	4.45562	4.41599	0.00041583	0.00403808	0.00840943	DRvsH3
Rho	-0.36906	14.6836	-4.41586	0.000415937	0.00403808	-0.0713471	DRvsH3
Zscan18	0.329568	3.54738	4.41507	0.000416629	0.00404202	0.161944	DRvsH3
Ctcf	0.173017	7.26579	4.41468	0.000416968	0.00404253	-0.299502	DRvsH3
Chmp2a	-0.1767	6.66611	-4.41409	0.000417484	0.00404475	-0.276304	DRvsH3
Dnmbp	0.396658	5.00393	4.41342	0.000418069	0.00404764	-0.0809326	DRvsH3
Gm10184	0.406908	3.96433	4.41169	0.00041959	0.00405958	0.0898593	DRvsH3
Trmt2a	0.267942	4.97475	4.41018	0.000420923	0.00406969	-0.0702407	DRvsH3
Cndp2	-0.267217	5.95723	-4.40805	0.000422806	0.0040851	-0.228503	DRvsH3
Kcnj3	-0.301934	4.25595	-4.40625	0.000424399	0.00409769	0.0389111	DRvsH3
Zbtb6	0.263398	5.9243	4.40438	0.000426069	0.004111	-0.229788	DRvsH3
Zhx3	0.187722	5.52584	4.40337	0.000426966	0.00411684	-0.18742	DRvsH3
Nelfa	0.211141	4.72527	4.40156	0.000428594	0.00412704	-0.04884	DRvsH3
Ptcd3	0.227467	5.6161	4.40154	0.000428608	0.00412704	-0.19703	DRvsH3
Slc15a4	0.32325	3.91936	4.39904	0.000430867	0.00414492	0.0767319	DRvsH3
Atad1	-0.145726	7.32603	-4.39883	0.000431053	0.00414492	-0.335647	DRvsH3
Zfp641	0.324075	3.97154	4.39515	0.00043439	0.00417269	0.0728853	DRvsH3
Ric1	0.23837	6.46271	4.395	0.000434532	0.00417269	-0.312845	DRvsH3
Zkscan7	0.423956	3.64301	4.39199	0.000437278	0.0041962	0.100011	DRvsH3
Mapk9	-0.149425	6.77628	-4.38796	0.000440993	0.00422687	-0.340596	DRvsH3
Gpr179	-0.269291	6.16125	-4.38787	0.000441072	0.00422687	-0.301898	DRvsH3
Zscan20	0.335516	3.25546	4.38635	0.000442482	0.0042375	0.129519	DRvsH3
Nbr1	-0.14854	8.24804	-4.38497	0.000443763	0.0042453	-0.37169	DRvsH3
Rnf207	0.368469	5.9813	4.38483	0.000443898	0.0042453	-0.278189	DRvsH3
Arhgef9	-0.178223	7.20535	-4.38385	0.000444809	0.00425073	-0.365353	DRvsH3
Tnfaip3	0.322469	8.03211	4.38357	0.000445068	0.00425073	-0.373866	DRvsH3
Dcaf7	-0.169164	7.74265	-4.38318	0.000445438	0.00425139	-0.375284	DRvsH3
Zc3h6	-0.365203	4.87686	-4.38179	0.000446742	0.00426095	-0.0973521	DRvsH3
Chgb	-0.209141	8.72621	-4.38013	0.0004483	0.00427293	-0.374345	DRvsH3
Nbeal1	0.339366	5.55681	4.37492	0.000453222	0.00431692	-0.234126	DRvsH3
Acot11	-0.245824	4.72472	-4.37181	0.000456191	0.00434228	-0.139718	DRvsH3
Hltf	0.284329	5.91277	4.37097	0.000456998	0.00434703	-0.31419	DRvsH3
2510009E07Rik	-0.200637	7.42791	-4.37005	0.000457877	0.00435246	-0.399191	DRvsH3
Bmerb1	-0.211757	6.31247	-4.36832	0.000459548	0.0043654	-0.351404	DRvsH3
Pcdhb9	-0.297451	4.34734	-4.36773	0.000460117	0.00436787	-0.0594648	DRvsH3
Chmp4b	-0.15728	7.75869	-4.36588	0.000461901	0.00438186	-0.411588	DRvsH3
Cln6	-0.281852	4.81443	-4.36421	0.000463527	0.00439432	-0.145468	DRvsH3
Tma7	-0.256432	10.0825	-4.36246	0.00046523	0.0044075	-0.365636	DRvsH3
Wtap	0.183369	6.46916	4.36194	0.00046574	0.00440938	-0.365724	DRvsH3
Atat1	0.332452	3.96406	4.36028	0.000467367	0.00442166	0.00176564	DRvsH3
Abr	-0.230824	6.35784	-4.35998	0.000467663	0.00442166	-0.376341	DRvsH3
Pnpla3	0.701606	2.03404	4.3588	0.000468823	0.00442966	0.0889063	DRvsH3
Polr2b	-0.146418	7.02916	-4.35815	0.00046946	0.00443271	-0.413917	DRvsH3
Parva	-0.228454	6.43528	-4.35596	0.000471623	0.00444917	-0.38345	DRvsH3
Septin6	-0.234975	5.38693	-4.35575	0.000471833	0.00444917	-0.264321	DRvsH3
Acp6	0.404107	3.49567	4.35506	0.000472519	0.00445265	0.0518817	DRvsH3
Elavl4	-0.266662	5.11859	-4.35339	0.000474174	0.00446527	-0.220609	DRvsH3
Antkmt	0.244432	4.86845	4.35285	0.000474715	0.00446738	-0.174012	DRvsH3
Ubl5	-0.224512	6.45196	-4.35246	0.000475109	0.00446811	-0.393832	DRvsH3
Spire2	0.25126	4.29798	4.35066	0.00047691	0.00448026	-0.0721479	DRvsH3
Hexim1	0.227679	5.91223	4.35053	0.000477036	0.00448026	-0.344949	DRvsH3
Ufm1	-0.146768	6.24203	-4.34849	0.000479086	0.00449653	-0.380712	DRvsH3
Zfp964	0.4217	3.21133	4.34614	0.00048145	0.00450888	0.0540927	DRvsH3
Aco2	-0.15016	7.94344	-4.34598	0.000481611	0.00450888	-0.454274	DRvsH3
Slc8a1	-0.294613	6.15626	-4.34594	0.000481661	0.00450888	-0.376835	DRvsH3
Otop3	-0.399435	2.37906	-4.34592	0.00048168	0.00450888	0.0671566	DRvsH3
Ttc4	0.239093	5.39342	4.34435	0.000483268	0.00451764	-0.284192	DRvsH3
Sp3	0.215056	6.47836	4.34431	0.000483305	0.00451764	-0.413222	DRvsH3
Lemd2	0.301104	5.25579	4.34405	0.000483576	0.00451764	-0.26818	DRvsH3
Trappc6a	-0.538874	3.14949	-4.34356	0.000484066	0.00451923	0.052082	DRvsH3
Taf5l	0.233908	4.88854	4.34314	0.000484497	0.00452027	-0.201687	DRvsH3
Hdac10	0.3757	3.45989	4.34183	0.000485835	0.00452976	0.0245186	DRvsH3
Gm49602	-0.262677	5.436	-4.34099	0.000486696	0.00453479	-0.308516	DRvsH3
H4c14	0.90469	0.24974	4.33986	0.00048785	0.00454051	-0.423248	DRvsH3
Pi4k2a	0.185426	5.93278	4.3395	0.000488216	0.00454051	-0.373981	DRvsH3
Smim7	-0.159907	7.04149	-4.33941	0.000488309	0.00454051	-0.451876	DRvsH3
Epn1	-0.149244	6.31506	-4.33913	0.000488597	0.00454051	-0.412445	DRvsH3
Nedd4l	0.254417	6.07513	4.33743	0.00049035	0.00455381	-0.395453	DRvsH3
Map2k1	-0.142371	6.65324	-4.33633	0.000491475	0.00456125	-0.439716	DRvsH3
Rapgef4	-0.308939	4.82233	-4.33595	0.000491869	0.0045619	-0.207818	DRvsH3
Prkce	-0.215519	6.7954	-4.33472	0.000493145	0.00457074	-0.452187	DRvsH3
Mab21l1	0.176517	8.12744	4.33239	0.000495565	0.00459015	-0.482978	DRvsH3
Hnrnpa0	-0.191988	7.71829	-4.32996	0.000498105	0.00461065	-0.486742	DRvsH3
Cpsf1	0.273843	5.78083	4.32959	0.000498488	0.00461118	-0.375118	DRvsH3
Wsb1	0.310489	6.20691	4.32841	0.000499731	0.00461965	-0.417622	DRvsH3
Ddx20	0.235118	4.81636	4.32805	0.000500105	0.00462	-0.216224	DRvsH3
Bicd2	0.184574	6.46269	4.32775	0.000500428	0.00462	-0.442603	DRvsH3
Gm48551	-0.364775	6.43215	-4.3274	0.000500794	0.00462	-0.448793	DRvsH3
Stat5a	-0.625157	1.73157	-4.32713	0.000501079	0.00462	-0.0493354	DRvsH3
Trmt1	0.276588	4.60853	4.3254	0.000502904	0.00463118	-0.187385	DRvsH3
Oip5os1	-0.185779	8.60221	-4.32536	0.000502947	0.00463118	-0.492377	DRvsH3
Ebf1	-0.278077	5.05577	-4.32498	0.000503344	0.00463181	-0.266519	DRvsH3
Katnip	0.273903	7.19455	4.32024	0.00050839	0.00467299	-0.500205	DRvsH3
Cplx2	-0.275041	7.4288	-4.32015	0.000508481	0.00467299	-0.503325	DRvsH3
Cep162	0.303181	4.19719	4.31949	0.000509189	0.00467646	-0.126675	DRvsH3
Doc2b	0.287835	6.74449	4.3175	0.000511327	0.00468449	-0.486419	DRvsH3
Pum1	0.198242	6.67178	4.31746	0.000511365	0.00468449	-0.482997	DRvsH3
Golga1	0.199149	5.56028	4.31746	0.000511368	0.00468449	-0.369746	DRvsH3
Eid2b	-0.201694	5.01907	-4.31744	0.000511391	0.00468449	-0.279095	DRvsH3
Rpf1	0.252762	5.67105	4.31592	0.000513025	0.00469641	-0.36874	DRvsH3
Atp6ap1	-0.191428	7.89408	-4.31391	0.000515203	0.00471129	-0.5216	DRvsH3
Dvl3	0.201251	5.3421	4.3138	0.000515318	0.00471129	-0.340615	DRvsH3
Snrnp25	-0.341708	3.32475	-4.31338	0.000515768	0.00471235	-0.0244226	DRvsH3
Atf7	0.270602	5.58653	4.31131	0.000518018	0.00472985	-0.354781	DRvsH3
Tstd2	0.377865	3.8628	4.30902	0.000520521	0.00474963	-0.0870837	DRvsH3
Srrm2	0.306272	7.73939	4.30793	0.000521718	0.004757	-0.5332	DRvsH3
Jade3	0.491655	3.07572	4.30767	0.000522003	0.004757	0.000211557	DRvsH3
Larp4	0.180352	6.60793	4.30713	0.000522598	0.00475935	-0.498245	DRvsH3
Serbp1	-0.139127	8.42355	-4.30594	0.00052391	0.00476822	-0.536452	DRvsH3
Abl2	0.269379	6.0707	4.30546	0.000524437	0.00476977	-0.459104	DRvsH3
Rufy1	0.237333	5.41373	4.30517	0.000524756	0.00476977	-0.367123	DRvsH3
Psme4	0.207524	5.92897	4.30285	0.000527319	0.00478998	-0.448186	DRvsH3
2410006H16Rik	0.513759	4.87595	4.30144	0.000528893	0.00479967	-0.282068	DRvsH3
Pfkm	-0.211604	7.29286	-4.30128	0.000529065	0.00479967	-0.541017	DRvsH3
Kcnab3	-0.230939	5.17878	-4.30014	0.000530335	0.0048081	-0.349888	DRvsH3
C2cd2l	0.219468	8.35343	4.29975	0.00053078	0.00480904	-0.550378	DRvsH3
Firre	0.36368	5.53765	4.29913	0.000531473	0.00481032	-0.415669	DRvsH3
Lars	0.175417	5.93829	4.29901	0.000531602	0.00481032	-0.448848	DRvsH3
Qdpr	-0.216529	6.22587	-4.29754	0.000533246	0.0048195	-0.489624	DRvsH3
Psmd8	-0.169094	6.9032	-4.29749	0.000533299	0.0048195	-0.535467	DRvsH3
Astn1	-0.242099	5.61746	-4.29598	0.000535004	0.00483181	-0.42714	DRvsH3
Gm21926	-0.457088	3.88981	-4.29381	0.000537455	0.0048475	-0.132995	DRvsH3
Sos2	0.263443	5.25408	4.29363	0.000537659	0.0048475	-0.369443	DRvsH3
Xlr3a	1.60269	1.23087	4.29353	0.000537771	0.0048475	-0.148405	DRvsH3
Setd2	0.196576	6.67108	4.29045	0.000541264	0.00487587	-0.541726	DRvsH3
Cbwd1	-0.368832	4.28744	-4.28978	0.000542027	0.00487962	-0.198516	DRvsH3
Rab37	-0.521982	2.46378	-4.28545	0.000546991	0.00492118	-0.0411476	DRvsH3
Gmpr	-0.414316	3.39203	-4.28506	0.000547437	0.00492205	-0.0778903	DRvsH3
Fbxo16	-0.624752	1.64063	-4.28398	0.000548688	0.00493016	-0.144982	DRvsH3
Ndufb7	-0.201748	5.93705	-4.28367	0.00054904	0.00493018	-0.488283	DRvsH3
Plch1	-0.192795	6.50918	-4.28171	0.000551311	0.00494743	-0.551685	DRvsH3
Mau2	0.279712	5.8546	4.27604	0.00055794	0.00500095	-0.502025	DRvsH3
Gpr85	-0.277672	4.50486	-4.276	0.000557984	0.00500095	-0.282351	DRvsH3
Carm1	0.26909	5.14837	4.27542	0.000558664	0.00500154	-0.387194	DRvsH3
Syn2	-0.214566	5.17158	-4.2753	0.0005588	0.00500154	-0.403932	DRvsH3
Tbc1d20	0.188579	6.04763	4.27504	0.000559112	0.00500154	-0.521291	DRvsH3
Synpo2	0.269471	5.35953	4.27289	0.000561643	0.005021	-0.42171	DRvsH3
Septin5	-0.181522	6.95425	-4.27254	0.000562061	0.00502156	-0.590947	DRvsH3
Chfr	0.220219	5.38422	4.27181	0.000562931	0.00502461	-0.434724	DRvsH3
Ncan	-0.535728	2.4572	-4.27149	0.000563304	0.00502461	-0.0712335	DRvsH3
Klhl21	0.466249	4.84139	4.27135	0.000563471	0.00502461	-0.342669	DRvsH3
Aven	0.401025	3.60332	4.26966	0.000565487	0.00503938	-0.127467	DRvsH3
Agap1	-0.234855	7.61635	-4.26936	0.000565841	0.00503938	-0.613198	DRvsH3
Rbm22	0.232261	5.37031	4.26886	0.000566429	0.00504144	-0.438758	DRvsH3
Cox6a1	-0.235821	6.59254	-4.26673	0.000568981	0.00506096	-0.579429	DRvsH3
Tfdp1	0.215285	5.84984	4.26548	0.000570477	0.00506801	-0.51113	DRvsH3
Hagh	-0.172851	5.69326	-4.26535	0.000570635	0.00506801	-0.496741	DRvsH3
Hspa12a	-0.265547	7.72933	-4.26517	0.000570851	0.00506801	-0.623321	DRvsH3
Rtn4rl1	-0.175453	5.93284	-4.26425	0.000571965	0.0050747	-0.53549	DRvsH3
Maz	0.153261	6.61386	4.26241	0.000574186	0.00508984	-0.592529	DRvsH3
Stk36	0.484132	3.16873	4.26224	0.000574392	0.00508984	-0.113822	DRvsH3
Cdh20	-0.330709	4.10791	-4.26165	0.000575101	0.00509293	-0.231	DRvsH3
Ddx11	0.834475	1.29834	4.26113	0.000575729	0.00509529	-0.264573	DRvsH3
Pogz	0.176853	6.20525	4.26073	0.000576217	0.00509642	-0.564301	DRvsH3
Zfp78	0.368586	3.91895	4.25772	0.000579886	0.00512566	-0.200878	DRvsH3
Mllt1	0.177606	5.58913	4.25663	0.000581213	0.00513417	-0.507713	DRvsH3
Rere	0.190496	6.86288	4.25626	0.000581676	0.00513504	-0.620016	DRvsH3
Zfp691	0.432707	2.53965	4.25265	0.000586117	0.00517088	-0.104646	DRvsH3
Tnpo1	0.231281	9.26527	4.25236	0.000586468	0.00517088	-0.636165	DRvsH3
Ctsb	-0.160707	9.02451	-4.25015	0.00058921	0.00519182	-0.642523	DRvsH3
Polrmt	0.28653	4.52003	4.2487	0.000591008	0.00520441	-0.331651	DRvsH3
Hpca	-0.152197	6.24843	-4.24716	0.000592938	0.00521815	-0.601282	DRvsH3
Map1b	0.225848	9.19227	4.24601	0.000594375	0.00522556	-0.648706	DRvsH3
Atp5o	-0.2284	6.82227	-4.24589	0.000594521	0.00522556	-0.638846	DRvsH3
Trim32	-0.207074	6.20515	-4.24511	0.000595506	0.00523096	-0.600608	DRvsH3
Pms1	0.310078	3.91906	4.24478	0.000595919	0.00523134	-0.231194	DRvsH3
Chst9	-0.5291	2.37775	-4.24359	0.00059741	0.00524117	-0.123646	DRvsH3
Dgka	-0.404608	2.51627	-4.24318	0.000597925	0.00524242	-0.121044	DRvsH3
Tceanc	0.453118	3.19768	4.24135	0.000600241	0.00525947	-0.143008	DRvsH3
Gfer	0.387433	3.86517	4.23865	0.000603666	0.0052862	-0.218649	DRvsH3
Cnot1	0.181463	7.39369	4.23826	0.000604158	0.00528723	-0.674819	DRvsH3
Cdk5r2	0.19939	6.5943	4.23682	0.000605997	0.00530003	-0.653534	DRvsH3
Fbxl18	0.268207	4.37644	4.23474	0.000608666	0.0053186	-0.341885	DRvsH3
Capza2	-0.139019	7.39087	-4.23453	0.000608926	0.0053186	-0.681467	DRvsH3
C2cd5	0.258576	5.85827	4.23428	0.00060925	0.0053186	-0.586308	DRvsH3
Wdr1	-0.21283	7.24243	-4.23355	0.000610196	0.00532045	-0.678831	DRvsH3
Klhdc10	0.240417	5.99995	4.23341	0.000610374	0.00532045	-0.605834	DRvsH3
Ush2a	0.370804	6.04942	4.23324	0.000610593	0.00532045	-0.616252	DRvsH3
Mysm1	0.245467	5.05386	4.23244	0.000611621	0.00532612	-0.453473	DRvsH3
Mak16	0.201069	5.21314	4.22908	0.000615964	0.00536063	-0.483862	DRvsH3
Cul3	0.145902	8.54857	4.22845	0.000616787	0.00536449	-0.698763	DRvsH3
Txndc11	0.226319	4.89305	4.22696	0.000618727	0.00537582	-0.436104	DRvsH3
Lrrfip2	0.205688	5.19253	4.22687	0.000618851	0.00537582	-0.481088	DRvsH3
Lcp1	-1.14637	0.903869	-4.22625	0.000619652	0.00537946	-0.488668	DRvsH3
Arhgef1	0.36335	4.33266	4.22495	0.000621362	0.00539099	-0.34486	DRvsH3
Dhx33	0.241171	4.75123	4.22414	0.000622423	0.00539601	-0.411533	DRvsH3
Ofd1	0.247857	4.84335	4.22392	0.000622705	0.00539601	-0.435373	DRvsH3
4931406C07Rik	-0.397145	3.82298	-4.22308	0.000623817	0.00539898	-0.251173	DRvsH3
Osgep	-0.26414	5.49652	-4.22292	0.000624021	0.00539898	-0.581635	DRvsH3
Six1	0.863172	0.403452	4.22279	0.000624195	0.00539898	-0.541201	DRvsH3
Rab11fip4	-0.257401	6.49958	-4.22179	0.000625517	0.0054071	-0.67943	DRvsH3
Armh4	-0.304619	3.86849	-4.22054	0.000627166	0.00541804	-0.276887	DRvsH3
Prkra	-0.321667	4.28303	-4.21973	0.00062824	0.00542399	-0.347891	DRvsH3
Anks3	0.257159	5.25435	4.21939	0.000628681	0.00542449	-0.531212	DRvsH3
D130017N08Rik	-0.490663	3.15733	-4.21837	0.000630044	0.00543293	-0.200946	DRvsH3
3110001I22Rik	0.652213	2.32132	4.21765	0.000631003	0.00543787	-0.172934	DRvsH3
Sub1	-0.159017	7.18142	-4.21623	0.000632887	0.00545078	-0.716105	DRvsH3
Dusp3	-0.161831	6.32045	-4.21491	0.00063465	0.00546264	-0.671134	DRvsH3
Nup88	0.218318	5.92982	4.21318	0.00063698	0.00547935	-0.639565	DRvsH3
Cryl1	-0.458504	2.09051	-4.21246	0.000637948	0.00548433	-0.203162	DRvsH3
Igf2r	0.247007	4.97833	4.21083	0.000640137	0.0054998	-0.492283	DRvsH3
Slc24a3	-0.218698	7.18692	-4.20973	0.000641624	0.00550509	-0.731195	DRvsH3
Zscan30	0.45799	1.92418	4.20952	0.000641912	0.00550509	-0.210578	DRvsH3
6330549D23Rik	-0.758622	0.808768	-4.20951	0.000641922	0.00550509	-0.478253	DRvsH3
Desi2	0.233365	5.92896	4.20913	0.000642437	0.005506	-0.647736	DRvsH3
D17H6S53E	0.384457	3.21256	4.20886	0.000642809	0.005506	-0.220728	DRvsH3
Mien1	-0.22737	5.57294	-4.20724	0.000645009	0.00552149	-0.59715	DRvsH3
Lemd3	0.2325	5.95724	4.20568	0.000647134	0.00553563	-0.649242	DRvsH3
B230206L02Rik	-0.736129	0.679754	-4.20545	0.000647445	0.00553563	-0.438926	DRvsH3
Rap1gap2	-0.286058	6.18897	-4.20489	0.000648214	0.00553886	-0.688771	DRvsH3
Ybx1	-0.231387	8.77849	-4.20324	0.000650482	0.00555488	-0.745463	DRvsH3
Cap2	-0.216198	5.77023	-4.20194	0.000652261	0.0055667	-0.642985	DRvsH3
Nedd8	-0.220593	6.31268	-4.20068	0.000654002	0.00557819	-0.697699	DRvsH3
Zfp397	0.186837	5.81488	4.19907	0.000656221	0.00559373	-0.656632	DRvsH3
Adk	-0.270765	4.74723	-4.19809	0.000657588	0.005602	-0.472382	DRvsH3
Mdn1	0.300122	5.30456	4.19762	0.000658237	0.00560414	-0.575718	DRvsH3
Itprid2	0.297279	5.60305	4.197	0.000659095	0.00560807	-0.618275	DRvsH3
Isl1	-0.261101	5.68936	-4.19554	0.000661133	0.00562202	-0.655947	DRvsH3
Scg3	-0.228328	7.33944	-4.19397	0.000663334	0.00563734	-0.766632	DRvsH3
Drd2	-0.298254	4.47679	-4.19335	0.000664205	0.00564135	-0.456455	DRvsH3
Gnao1	-0.198013	8.49543	-4.19267	0.00066515	0.00564404	-0.773506	DRvsH3
Atp5h	-0.19292	7.3899	-4.1924	0.000665533	0.00564404	-0.770804	DRvsH3
Rnf215	0.368449	4.04851	4.19227	0.000665722	0.00564404	-0.345806	DRvsH3
Akap10	0.275165	4.8763	4.19196	0.000666145	0.00564424	-0.512437	DRvsH3
Ctsa	-0.22567	6.24311	-4.1912	0.000667227	0.00564802	-0.709774	DRvsH3
Tra2b	0.167611	7.46639	4.19108	0.000667392	0.00564802	-0.773425	DRvsH3
Cd200	-0.251921	5.48575	-4.18981	0.000669184	0.0056597	-0.617277	DRvsH3
Lrif1	0.26275	5.52908	4.18953	0.000669574	0.0056597	-0.629282	DRvsH3
Sik1	0.485999	3.15791	4.18807	0.000671641	0.00567378	-0.250329	DRvsH3
Calb1	-0.24003	6.36546	-4.18772	0.000672147	0.00567466	-0.74953	DRvsH3
Nup98	0.223419	5.94916	4.18669	0.000673611	0.00568362	-0.687051	DRvsH3
Mtus2	-0.336026	5.81197	-4.18566	0.000675072	0.00569254	-0.678595	DRvsH3
Vps8	-0.16734	5.8782	-4.18518	0.000675755	0.0056949	-0.6887	DRvsH3
Itm2c	-0.163103	8.36293	-4.18479	0.000676315	0.00569622	-0.791536	DRvsH3
Ccna2	0.386507	4.48449	4.1845	0.000676722	0.00569624	-0.430595	DRvsH3
Arl4c	-0.273865	5.71138	-4.18389	0.000677602	0.00570026	-0.674828	DRvsH3
Phip	0.210531	6.58913	4.18138	0.000681201	0.00572712	-0.763129	DRvsH3
Ipmk	0.24769	7.72858	4.18062	0.0006823	0.00573163	-0.801101	DRvsH3
Dtnbp1	-0.200245	5.40248	-4.18044	0.00068255	0.00573163	-0.636176	DRvsH3
Gm17491	0.51945	2.81214	4.17993	0.000683288	0.00573367	-0.246694	DRvsH3
Polr3f	0.189915	5.21666	4.17971	0.000683605	0.00573367	-0.600745	DRvsH3
Nsg2	-0.196905	7.57006	-4.17814	0.00068588	0.00574933	-0.804546	DRvsH3
4930525G20Rik	-0.619411	1.93007	-4.17662	0.000688084	0.00576439	-0.287985	DRvsH3
Cebpzos	-0.258914	4.70741	-4.17559	0.00068958	0.0057735	-0.519404	DRvsH3
Bri3bp	-0.212238	5.51409	-4.1743	0.000691467	0.00578587	-0.667483	DRvsH3
Spice1	0.318559	4.35962	4.17389	0.000692061	0.0057874	-0.454826	DRvsH3
Filip1l	-0.360297	4.18504	-4.17352	0.0006926	0.00578848	-0.426324	DRvsH3
Kbtbd11	-0.196067	5.78707	-4.17269	0.000693824	0.00579528	-0.707026	DRvsH3
Zfp418	0.603143	2.23416	4.17227	0.000694433	0.00579587	-0.267549	DRvsH3
H2bc6	0.317375	4.19346	4.17201	0.000694812	0.00579587	-0.45904	DRvsH3
Abcc1	0.344725	5.41256	4.1718	0.000695127	0.00579587	-0.63033	DRvsH3
Phyhip	-0.300629	4.26365	-4.17113	0.000696112	0.00580066	-0.45814	DRvsH3
Kazn	-0.289087	4.0719	-4.17063	0.000696847	0.00580336	-0.404673	DRvsH3
Psma4	-0.198446	6.34413	-4.16991	0.000697898	0.00580674	-0.764315	DRvsH3
Zfp446	0.350741	4.14837	4.16979	0.000698076	0.00580674	-0.406063	DRvsH3
Clcn2	0.292247	3.58691	4.16721	0.000701897	0.00583509	-0.331741	DRvsH3
BC034090	0.276644	6.77694	4.16683	0.000702459	0.00583632	-0.808621	DRvsH3
Hnrnph1	0.171446	8.98078	4.16541	0.000704573	0.00585044	-0.822091	DRvsH3
Eif4g2	-0.121428	10.0406	-4.16507	0.00070508	0.00585121	-0.784109	DRvsH3
Xrcc1	0.274932	4.4864	4.16477	0.000705521	0.00585143	-0.501254	DRvsH3
Jpx	-0.361408	3.06577	-4.16355	0.000707339	0.00586306	-0.298286	DRvsH3
Pcdh9	-0.234475	6.08949	-4.16265	0.000708684	0.00587076	-0.760806	DRvsH3
Pum3	0.232909	4.76372	4.16117	0.000710912	0.00588576	-0.550275	DRvsH3
Gan	0.260896	4.4961	4.15812	0.000715504	0.00592032	-0.496217	DRvsH3
Nemf	0.165231	6.64207	4.15777	0.000716031	0.0059212	-0.813894	DRvsH3
Idh3a	-0.175802	7.13063	-4.15549	0.000719489	0.00594631	-0.842056	DRvsH3
Hlf	-0.152318	7.70288	-4.1534	0.000722676	0.00596916	-0.858499	DRvsH3
H2ac6	0.340252	3.24258	4.15288	0.000723481	0.00597103	-0.360477	DRvsH3
Atl2	0.145611	6.12843	4.1527	0.000723749	0.00597103	-0.78259	DRvsH3
Kat7	0.184804	6.39968	4.15188	0.000725008	0.00597793	-0.811744	DRvsH3
Tbc1d24	0.245885	6.91391	4.15123	0.000725995	0.00598009	-0.847891	DRvsH3
Ago3	0.273504	5.39197	4.15094	0.000726449	0.00598009	-0.699215	DRvsH3
Prpf40b	0.222527	5.29079	4.15088	0.000726541	0.00598009	-0.678512	DRvsH3
Pdzd11	-0.216331	5.06451	-4.15001	0.000727874	0.00598757	-0.631504	DRvsH3
Kdr	-0.313321	7.1709	-4.14901	0.000729417	0.00599677	-0.854369	DRvsH3
Zc3h3	0.422389	4.24144	4.14761	0.00073158	0.00601105	-0.477622	DRvsH3
Cdc7	0.327969	4.29035	4.14633	0.000733552	0.00602374	-0.517761	DRvsH3
Rbm15	0.368518	4.52276	4.14571	0.000734522	0.00602821	-0.548174	DRvsH3
Zwint	-0.157801	8.72643	-4.14413	0.000736975	0.00604159	-0.873103	DRvsH3
Map4k5	0.221553	5.8295	4.14411	0.000737009	0.00604159	-0.759374	DRvsH3
Armcx3	-0.185607	6.19711	-4.14095	0.000741946	0.00607674	-0.820567	DRvsH3
Tpd52	0.198278	8.21727	4.14082	0.000742157	0.00607674	-0.885762	DRvsH3
Rcvrn	-0.26558	9.57474	-4.1405	0.000742663	0.00607735	-0.848001	DRvsH3
Prdm1	0.345589	3.81966	4.13929	0.000744556	0.00608931	-0.434768	DRvsH3
Atp5a1	-0.133931	9.34477	-4.1375	0.000747382	0.00610888	-0.868521	DRvsH3
Zmat4	-0.215056	5.69281	-4.13711	0.000748004	0.00611043	-0.769778	DRvsH3
Pcdh11x	-0.375919	3.07351	-4.13537	0.000750758	0.00612644	-0.354063	DRvsH3
Rhot1	0.213243	8.43726	4.13532	0.000750831	0.00612644	-0.895602	DRvsH3
Plppr5	-0.356619	4.89257	-4.13475	0.000751733	0.00613025	-0.639399	DRvsH3
Slx4ip	0.27823	4.15783	4.13334	0.000753981	0.00614415	-0.517513	DRvsH3
Dync1li1	0.160248	7.14023	4.13314	0.000754308	0.00614415	-0.887158	DRvsH3
Prps1	-0.17661	6.32479	-4.13268	0.00075504	0.00614657	-0.842963	DRvsH3
Crebrf	0.245699	6.5306	4.131	0.000757721	0.006161	-0.85484	DRvsH3
Sik3	0.251162	6.17046	4.13076	0.000758111	0.006161	-0.839998	DRvsH3
Unc5a	0.355959	4.75637	4.13075	0.000758123	0.006161	-0.621554	DRvsH3
Dnaja4	0.425958	5.73549	4.1299	0.000759487	0.00616572	-0.788985	DRvsH3
Smarca1	-0.308076	4.48194	-4.12985	0.000759577	0.00616572	-0.572308	DRvsH3
Chchd6	-0.318797	4.39959	-4.1292	0.000760613	0.00617058	-0.561157	DRvsH3
Sh3glb1	0.168796	6.89277	4.12852	0.0007617	0.00617585	-0.890593	DRvsH3
Atp6v1h	-0.187872	6.8614	-4.12468	0.00076792	0.00622229	-0.896218	DRvsH3
Als2	0.237213	6.37922	4.12423	0.000768659	0.00622229	-0.870741	DRvsH3
Pom121	0.278458	5.44917	4.12417	0.00076875	0.00622229	-0.753452	DRvsH3
Neurod1	0.22781	8.94615	4.12239	0.000771653	0.0062422	-0.919658	DRvsH3
Cox4i1	-0.191375	7.98904	-4.12205	0.000772195	0.00624302	-0.925642	DRvsH3
Tspan3	-0.180323	7.79345	-4.12156	0.000773005	0.00624598	-0.92601	DRvsH3
Dut	-0.217318	5.30629	-4.1171	0.000780333	0.00630159	-0.745273	DRvsH3
Alg14	-0.314396	3.99636	-4.11636	0.000781555	0.00630759	-0.502405	DRvsH3
Cyth3	-0.275184	4.99704	-4.1159	0.000782321	0.00630759	-0.688672	DRvsH3
Ttll7	-0.20172	6.59896	-4.11584	0.000782416	0.00630759	-0.903818	DRvsH3
Bcl2l11	0.274808	4.28873	4.11342	0.000786423	0.00633627	-0.553155	DRvsH3
Etv5	0.27786	5.25172	4.11262	0.000787767	0.00634348	-0.752343	DRvsH3
Plekha2	0.23275	5.95874	4.11204	0.000788735	0.00634766	-0.855554	DRvsH3
Sf3a2	0.28029	5.09475	4.11152	0.0007896	0.00634874	-0.697785	DRvsH3
Uqcr11	-0.30752	5.32552	-4.11142	0.000789769	0.00634874	-0.761734	DRvsH3
Lpgat1	-0.194764	8.02721	-4.1109	0.000790636	0.00635208	-0.949093	DRvsH3
Ntng1	-0.288103	5.47387	-4.10857	0.000794541	0.00637983	-0.807996	DRvsH3
Atp5g1	-0.228232	6.1909	-4.10716	0.000796917	0.00639527	-0.884734	DRvsH3
Uqcrc2	-0.133831	7.28095	-4.10508	0.000800436	0.00641986	-0.952108	DRvsH3
Maged2	-0.296091	5.52224	-4.10442	0.000801552	0.00642516	-0.814223	DRvsH3
Nrxn1	-0.297844	5.49675	-4.10356	0.000803011	0.0064332	-0.799819	DRvsH3
Safb	0.235581	7.14066	4.10144	0.000806623	0.00645847	-0.958517	DRvsH3
Ssbp1	0.271837	5.26052	4.10056	0.00080813	0.00646687	-0.760748	DRvsH3
Rell1	-0.498643	3.00282	-4.10009	0.000808929	0.0064696	-0.403891	DRvsH3
Itgbl1	-0.343856	3.11861	-4.09921	0.00081044	0.00647802	-0.417689	DRvsH3
Mfsd8	0.234919	4.58109	4.09806	0.000812411	0.00649009	-0.650054	DRvsH3
Gm4739	-0.661034	1.99887	-4.09735	0.000813633	0.00649618	-0.409359	DRvsH3
Lrrc4c	-0.270352	5.04894	-4.09649	0.000815106	0.00650426	-0.744983	DRvsH3
Sptlc1	0.218284	4.89105	4.09553	0.000816774	0.00651389	-0.706409	DRvsH3
Ndufb9	-0.206485	6.37029	-4.09447	0.000818601	0.00652477	-0.930916	DRvsH3
Adgrb3	-0.259865	5.36932	-4.0893	0.000827617	0.00659292	-0.820396	DRvsH3
Syt15	-0.474209	3.82585	-4.08867	0.000828718	0.00659796	-0.516775	DRvsH3
Sdhaf4	-0.296529	4.72294	-4.08772	0.000830396	0.0066028	-0.715232	DRvsH3
Zc3h14	0.226072	6.47588	4.08766	0.000830493	0.0066028	-0.948414	DRvsH3
Fis1	-0.188376	6.59104	-4.08753	0.000830729	0.0066028	-0.960641	DRvsH3
Ddx46	-0.162895	6.92172	-4.08608	0.000833283	0.00661937	-0.982297	DRvsH3
Zfp287	0.352336	3.563	4.08513	0.00083496	0.00662745	-0.506938	DRvsH3
Cacng4	-0.253297	5.83786	-4.08497	0.00083524	0.00662745	-0.887794	DRvsH3
Kcnab1	-0.211496	5.92044	-4.08234	0.000839906	0.00666074	-0.90598	DRvsH3
Abat	-0.195087	6.81571	-4.08165	0.000841122	0.00666468	-0.988767	DRvsH3
Ahsa1	0.182597	6.57275	4.08153	0.000841348	0.00666468	-0.969333	DRvsH3
Ddx25	-0.228732	5.24111	-4.08028	0.000843577	0.00667859	-0.820159	DRvsH3
Fancm	0.460269	3.68439	4.07823	0.000847241	0.00670384	-0.530904	DRvsH3
Dad1	-0.281356	6.07428	-4.07722	0.000849048	0.00671438	-0.928665	DRvsH3
Mzt1	-0.160602	6.24976	-4.07481	0.000853402	0.00674503	-0.960854	DRvsH3
Rif1	0.177344	5.79744	4.07328	0.000856169	0.00676311	-0.912929	DRvsH3
Gm15706	-0.379608	5.15802	-4.07196	0.000858572	0.0067783	-0.810244	DRvsH3
Tmem143	-0.252295	3.98454	-4.07108	0.000860166	0.00678709	-0.606295	DRvsH3
Cdc123	-0.199656	6.43378	-4.06864	0.00086463	0.0068185	-0.986734	DRvsH3
Phka1	0.281355	4.35047	4.06742	0.000866853	0.00683221	-0.678605	DRvsH3
Hipk1	-0.141741	7.25824	-4.06541	0.000870567	0.00685766	-1.03637	DRvsH3
Peli2	0.269372	5.36947	4.06401	0.000873137	0.00687406	-0.858452	DRvsH3
Zfp367	-0.260215	4.53281	-4.06324	0.000874577	0.00688157	-0.711437	DRvsH3
Mrpl48	-0.186018	6.01759	-4.06257	0.000875819	0.0068875	-0.961641	DRvsH3
Abcg4	0.248152	6.64095	4.06128	0.000878202	0.00690001	-1.02247	DRvsH3
Zbtb34	0.315595	4.23983	4.06118	0.000878387	0.00690001	-0.656631	DRvsH3
Paxip1	0.239838	4.88047	4.0604	0.000879847	0.00690763	-0.782412	DRvsH3
Fmn2	-0.308764	5.24818	-4.06	0.000880602	0.00690971	-0.851353	DRvsH3
Ccdc163	0.453833	2.96573	4.05914	0.000882195	0.0069115	-0.491557	DRvsH3
Nrarp	-0.45414	3.10345	-4.05913	0.000882214	0.0069115	-0.518602	DRvsH3
Lhfpl3	-0.284451	6.03611	-4.05903	0.000882402	0.0069115	-0.979847	DRvsH3
BC005624	-0.155811	6.34247	-4.05882	0.000882787	0.0069115	-1.00572	DRvsH3
Nat14	-0.305127	5.24713	-4.05804	0.000884254	0.00691914	-0.872218	DRvsH3
Rhbdf2	0.603815	3.3182	4.05654	0.000887076	0.00693738	-0.519458	DRvsH3
1110020A21Rik	-0.472886	2.35445	-4.05573	0.000888601	0.00694489	-0.476941	DRvsH3
Tcf12	0.227201	6.3221	4.0555	0.00088902	0.00694489	-1.00417	DRvsH3
Ptpn21	0.236203	6.34337	4.05474	0.000890465	0.00695232	-1.02051	DRvsH3
Bsn	0.21666	6.08484	4.05381	0.00089221	0.00696096	-0.988278	DRvsH3
Pdha1	-0.151595	6.86642	-4.05363	0.000892558	0.00696096	-1.04617	DRvsH3
Trappc3	-0.194631	6.1166	-4.0531	0.000893565	0.00696392	-0.993114	DRvsH3
Tomm6	-0.281849	6.01727	-4.05291	0.000893924	0.00696392	-0.976676	DRvsH3
Ubqln4	0.155414	6.0185	4.05261	0.000894488	0.00696447	-0.983187	DRvsH3
Cops7a	-0.143891	6.338	-4.0517	0.000896216	0.00697409	-1.01726	DRvsH3
Aph1b	-0.342259	4.37085	-4.05127	0.000897038	0.00697663	-0.712158	DRvsH3
Mcm3	-0.667452	1.91079	-4.04768	0.000903875	0.00702594	-0.5266	DRvsH3
5330438D12Rik	0.498038	2.91873	4.04653	0.000906088	0.00703926	-0.508717	DRvsH3
Sdhaf1	-0.276594	5.19781	-4.04524	0.000908557	0.00705449	-0.883483	DRvsH3
Slc38a3	0.310785	8.86334	4.04473	0.000909544	0.00705449	-1.07853	DRvsH3
Tfap2b	-0.244253	7.10742	-4.04473	0.000909548	0.00705449	-1.07582	DRvsH3
Bbx	-0.230036	5.31699	-4.04446	0.000910071	0.00705468	-0.898875	DRvsH3
Relch	0.169666	6.20227	4.04373	0.000911475	0.00706168	-1.01833	DRvsH3
Gm43011	0.993233	0.463273	4.04333	0.000912253	0.00706383	-0.821333	DRvsH3
Tceal6	-0.189777	5.23121	-4.04291	0.000913063	0.00706623	-0.888195	DRvsH3
Fgf14	-0.366677	3.55739	-4.04112	0.000916531	0.00708918	-0.589216	DRvsH3
Rasa3	-0.277971	5.00898	-4.04032	0.000918082	0.00709728	-0.845647	DRvsH3
Zfp740	0.133567	7.02697	4.03962	0.000919456	0.00710402	-1.08299	DRvsH3
Cacnb4	-0.175864	5.3823	-4.03935	0.000919969	0.00710409	-0.923148	DRvsH3
Med13	0.177669	7.42124	4.03835	0.000921924	0.0071153	-1.09558	DRvsH3
Utp18	0.346507	4.32075	4.03803	0.000922551	0.00711624	-0.698182	DRvsH3
N4bp3	0.462174	2.87244	4.03504	0.000928419	0.0071576	-0.528562	DRvsH3
Psma2	-0.194873	6.79128	-4.03294	0.000932572	0.00718569	-1.08482	DRvsH3
Reep1	-0.196019	5.93068	-4.03243	0.000933572	0.00718947	-1.0153	DRvsH3
Pdik1l	0.266119	4.96962	4.0316	0.00093522	0.00719824	-0.862116	DRvsH3
Kti12	0.395679	3.5508	4.03055	0.000937302	0.00721033	-0.601303	DRvsH3
Samd14	-0.218117	6.36843	-4.02942	0.000939552	0.00722255	-1.06846	DRvsH3
Oxct1	0.183818	6.91717	4.02924	0.000939913	0.00722255	-1.09531	DRvsH3
Rbm4	0.316398	4.61937	4.0283	0.000941781	0.00723296	-0.805265	DRvsH3
Slc25a42	0.239937	3.84926	4.02782	0.00094274	0.00723639	-0.679893	DRvsH3
Ddb2	0.251338	4.30057	4.02686	0.000944662	0.0072472	-0.750054	DRvsH3
Tmod2	-0.204822	6.6271	-4.02591	0.000946564	0.00725785	-1.09705	DRvsH3
Coq8b	0.373166	3.76148	4.02438	0.00094964	0.00727748	-0.624317	DRvsH3
N4bp2	0.249309	4.97508	4.02266	0.0009531	0.00730004	-0.893354	DRvsH3
Xdh	1.05562	0.357482	4.02236	0.000953714	0.00730078	-0.879251	DRvsH3
Zfp707	0.390763	3.12354	4.02202	0.000954411	0.00730215	-0.575281	DRvsH3
Mpc2	-0.198137	6.151	-4.01989	0.000958725	0.00733118	-1.06369	DRvsH3
Ranbp2	0.156946	7.6692	4.01958	0.000959345	0.00733195	-1.14024	DRvsH3
Megf11	-0.234807	4.90068	-4.01883	0.00096089	0.00733978	-0.890608	DRvsH3
Mms19	0.198804	5.49847	4.01702	0.000964576	0.00736395	-0.984322	DRvsH3
Ost4	-0.244967	5.97373	-4.01645	0.000965752	0.00736895	-1.04732	DRvsH3
Tmem132b	-0.411047	4.30507	-4.01471	0.000969311	0.00739211	-0.75916	DRvsH3
Gpr158	-0.237104	5.76305	-4.01358	0.000971639	0.00740586	-1.03148	DRvsH3
Brix1	0.246704	5.11843	4.01311	0.0009726	0.00740919	-0.915397	DRvsH3
Ankrd13a	0.188023	5.53217	4.01248	0.000973902	0.0074151	-0.994811	DRvsH3
Gm5165	0.287789	4.11247	4.0106	0.000977794	0.00744049	-0.736788	DRvsH3
Hars2	0.307707	4.85777	4.01036	0.00097829	0.00744049	-0.87681	DRvsH3
Nop9	0.315146	3.71456	4.00983	0.000979386	0.00744481	-0.668434	DRvsH3
Ddx49	0.245622	4.557	4.0032	0.000993259	0.0075462	-0.841269	DRvsH3
Atp1b1	-0.157986	9.03736	-4.00208	0.000995616	0.00756004	-1.16382	DRvsH3
Selenof	-0.196512	7.78492	-4.00095	0.000998016	0.00757419	-1.17975	DRvsH3
Tceal1	-0.251089	5.273	-3.9965	0.00100747	0.00764099	-0.988981	DRvsH3
Parp2	0.311631	4.54318	3.99619	0.00100813	0.00764099	-0.842351	DRvsH3
Dhx37	0.394489	3.97362	3.99605	0.00100844	0.00764099	-0.749887	DRvsH3
Rab11fip3	0.226288	6.18851	3.99465	0.00101145	0.00765638	-1.12889	DRvsH3
Plxna2	0.272937	6.7224	3.99451	0.00101174	0.00765638	-1.15816	DRvsH3
Gm42372	-0.205264	5.25963	-3.99434	0.0010121	0.00765638	-1.0038	DRvsH3
Suv39h1	0.173914	5.30628	3.99295	0.0010151	0.00767497	-1.01032	DRvsH3
Sirt4	0.314821	4.25363	3.99263	0.00101578	0.00767597	-0.807101	DRvsH3
Reps1	0.192812	5.48255	3.99215	0.00101683	0.00767982	-1.03283	DRvsH3
Ccdc39	0.524611	3.10065	3.99113	0.00101901	0.00769218	-0.635864	DRvsH3
Fhod1	0.591221	2.73907	3.99026	0.0010209	0.0077023	-0.605295	DRvsH3
Morc2a	0.174184	5.66504	3.9889	0.00102386	0.00772015	-1.07435	DRvsH3
Ctdp1	0.255334	4.63319	3.98867	0.00102436	0.00772015	-0.87884	DRvsH3
Smad4	0.204467	5.46679	3.98689	0.00102822	0.00774422	-1.0395	DRvsH3
Pold3	0.265542	5.43802	3.98659	0.00102889	0.00774422	-1.03874	DRvsH3
Aipl1	-0.189528	9.55066	-3.98645	0.0010292	0.00774422	-1.18225	DRvsH3
Chd3	-0.209149	7.50853	-3.98474	0.00103293	0.00776815	-1.21178	DRvsH3
Stag3	0.808724	1.70434	3.98438	0.00103373	0.00777005	-0.65612	DRvsH3
Isg20l2	0.27555	4.39879	3.98375	0.0010351	0.00777617	-0.844037	DRvsH3
Slc30a7	0.344946	4.5538	3.98307	0.0010366	0.0077833	-0.877267	DRvsH3
Atp11c	0.324902	3.96161	3.98196	0.00103904	0.00779228	-0.757785	DRvsH3
Gm12070	-0.330335	6.63248	-3.9819	0.00103917	0.00779228	-1.18512	DRvsH3
Srrt	0.293999	6.53345	3.98178	0.00103945	0.00779228	-1.18263	DRvsH3
Gid4	-0.175482	6.04215	-3.98065	0.00104194	0.00780679	-1.13614	DRvsH3
Ncoa5	0.219942	6.11584	3.97806	0.00104768	0.00784565	-1.15121	DRvsH3
Ilkap	0.243496	5.35234	3.97742	0.00104909	0.00785206	-1.03839	DRvsH3
Zfp821	0.235326	4.36983	3.97126	0.00106292	0.00794681	-0.866889	DRvsH3
Mrps26	0.20018	4.71501	3.97117	0.00106312	0.00794681	-0.922212	DRvsH3
Prpsap2	-0.21789	6.59699	-3.97102	0.00106344	0.00794681	-1.20299	DRvsH3
Aldh5a1	-0.265067	5.29023	-3.96892	0.0010682	0.00797814	-1.05369	DRvsH3
Kidins220	-0.179266	8.07323	-3.96738	0.0010717	0.00799667	-1.25176	DRvsH3
Acsl3	0.243847	8.68948	3.96733	0.00107181	0.00799667	-1.24218	DRvsH3
Mir181a-1hg	1.03879	0.470212	3.96664	0.00107338	0.00800412	-0.942244	DRvsH3
Uty	0.246738	4.7435	3.96519	0.00107668	0.00802159	-0.947903	DRvsH3
Gm43597	0.408357	3.85202	3.96512	0.00107686	0.00802159	-0.791779	DRvsH3
Atf6	-0.166563	6.48194	-3.96355	0.00108046	0.00804374	-1.21461	DRvsH3
Ccnh	-0.157381	5.79875	-3.96332	0.00108097	0.00804374	-1.14319	DRvsH3
Grhl1	0.520708	2.62346	3.96056	0.00108731	0.00808668	-0.656379	DRvsH3
Casd1	-0.187616	6.40183	-3.95928	0.00109028	0.00810446	-1.21709	DRvsH3
Psap	-0.14819	9.36912	-3.9573	0.00109487	0.0081343	-1.24622	DRvsH3
Gm49396	0.588474	3.0128	3.95647	0.0010968	0.00814101	-0.697271	DRvsH3
Rbm12	0.239713	5.57677	3.95642	0.00109693	0.00814101	-1.12493	DRvsH3
Dnajb1	0.444476	6.55367	3.95537	0.00109937	0.0081516	-1.22644	DRvsH3
Snapc4	0.36718	3.93236	3.95531	0.00109951	0.0081516	-0.822485	DRvsH3
Limk1	-0.239719	4.8635	-3.95475	0.00110082	0.00815505	-1.01228	DRvsH3
Mir670hg	0.318296	4.05762	3.95462	0.00110113	0.00815505	-0.85859	DRvsH3
Ppm1l	-0.174285	6.39775	-3.95367	0.00110334	0.00816718	-1.23015	DRvsH3
Pnmal1	-0.201127	5.56774	-3.95286	0.00110525	0.00817701	-1.14329	DRvsH3
Pebp1	-0.217055	7.83832	-3.9524	0.00110632	0.00818061	-1.28274	DRvsH3
F8a	0.347014	3.35024	3.95204	0.00110718	0.00818195	-0.727526	DRvsH3
Map6	-0.247898	6.39504	-3.9516	0.00110822	0.00818195	-1.23265	DRvsH3
Zfp746	0.232825	4.783	3.95138	0.00110872	0.00818195	-0.987133	DRvsH3
Zfp354a	0.26646	3.88599	3.95112	0.00110933	0.00818195	-0.828213	DRvsH3
Bace1	0.218092	6.65403	3.95109	0.0011094	0.00818195	-1.25692	DRvsH3
Timm8b	-0.199011	6.07015	-3.95065	0.00111045	0.00818545	-1.20387	DRvsH3
Prkd3	-0.135219	5.55866	-3.95016	0.0011116	0.00818967	-1.1469	DRvsH3
Fto	-0.180242	7.23334	-3.94967	0.00111275	0.008193	-1.27978	DRvsH3
Slc9a6	-0.164774	6.35051	-3.94947	0.00111322	0.008193	-1.23448	DRvsH3
Tsnax	-0.126863	7.27815	-3.94874	0.00111496	0.00820158	-1.28213	DRvsH3
Frmd4a	-0.225776	5.34156	-3.94788	0.00111699	0.00821221	-1.10598	DRvsH3
Mrps2	0.238789	4.92551	3.94727	0.00111844	0.00821856	-1.02184	DRvsH3
Pcnx4	-0.252887	5.5317	-3.9448	0.00112432	0.00825252	-1.15024	DRvsH3
Stam2	0.184163	5.78439	3.94465	0.00112468	0.00825252	-1.18549	DRvsH3
Fdxacb1	0.438649	3.38291	3.94439	0.00112529	0.00825252	-0.738234	DRvsH3
Gm20498	-0.620517	2.42226	-3.94435	0.0011254	0.00825252	-0.687289	DRvsH3
Apba2	-0.23743	5.11033	-3.94384	0.00112661	0.00825715	-1.08218	DRvsH3
Zfp318	0.174355	5.60832	3.94358	0.00112724	0.00825742	-1.15276	DRvsH3
Upp2	-0.508426	2.30739	-3.9428	0.00112911	0.0082669	-0.69011	DRvsH3
Hnrnpc	0.126742	8.27167	3.94241	0.00113004	0.00826939	-1.3044	DRvsH3
Pde6g	-0.340593	10.6772	-3.93727	0.00114243	0.0083533	-1.23256	DRvsH3
Bpnt2	-0.148818	6.74197	-3.93694	0.00114325	0.0083533	-1.28718	DRvsH3
Fgf1	-0.185069	5.88609	-3.93672	0.00114377	0.0083533	-1.21859	DRvsH3
Osbpl11	0.209797	4.88685	3.93668	0.00114387	0.0083533	-1.03999	DRvsH3
Gm37829	0.871497	0.568902	3.93602	0.00114549	0.00835549	-0.93643	DRvsH3
Tafa2	-0.312462	4.00819	-3.9359	0.00114578	0.00835549	-0.878961	DRvsH3
Qtrt1	0.474693	2.95009	3.93583	0.00114595	0.00835549	-0.719896	DRvsH3
Mcat	0.444501	3.38758	3.93556	0.00114661	0.008356	-0.76442	DRvsH3
9430015G10Rik	0.348338	3.24855	3.93431	0.00114965	0.00837379	-0.755746	DRvsH3
Pde10a	0.500979	4.36881	3.93319	0.00115238	0.00838695	-0.981833	DRvsH3
Ino80d	0.209746	5.66819	3.93309	0.00115264	0.00838695	-1.18178	DRvsH3
Tmem87a	0.236004	5.44198	3.93202	0.00115525	0.00839738	-1.15539	DRvsH3
Atp6ap2	-0.179143	7.89521	-3.93202	0.00115526	0.00839738	-1.32621	DRvsH3
Usp31	0.205311	5.522	3.93158	0.00115634	0.00840088	-1.16837	DRvsH3
Tmtc1	-0.207742	4.54589	-3.93133	0.00115695	0.00840098	-1.00601	DRvsH3
Cdk14	-0.221933	7.04095	-3.93106	0.00115762	0.0084015	-1.31456	DRvsH3
Calm3	-0.118897	9.32247	-3.93022	0.00115969	0.00841223	-1.30627	DRvsH3
Jph3	-0.2217	4.61493	-3.92977	0.0011608	0.00841592	-1.01466	DRvsH3
Dbp	-0.252573	6.96709	-3.92921	0.00116216	0.00842147	-1.31395	DRvsH3
Fkbp5	0.286544	5.03393	3.92676	0.00116824	0.00846122	-1.11738	DRvsH3
Eif2b2	0.219868	5.18758	3.92256	0.00117869	0.00853253	-1.12221	DRvsH3
Dleu7	-0.80821	2.01574	-3.92058	0.00118366	0.00856162	-0.732239	DRvsH3
Zfp932	0.328098	3.91787	3.92028	0.00118442	0.00856162	-0.896605	DRvsH3
Ctsz	-0.290894	5.02736	-3.92008	0.00118493	0.00856162	-1.08572	DRvsH3
Ank	-0.16296	6.5449	-3.92	0.00118514	0.00856162	-1.31145	DRvsH3
Zscan26	0.230255	6.57539	3.91954	0.00118629	0.00856554	-1.31539	DRvsH3
Kmt2e	0.230992	7.09285	3.91813	0.00118985	0.00858688	-1.34099	DRvsH3
Gpm6a	-0.186858	8.76618	-3.91709	0.00119248	0.00860148	-1.35053	DRvsH3
Cln3	0.248889	4.01518	3.91563	0.00119619	0.00861909	-0.917098	DRvsH3
Sh3d19	-0.456832	2.08713	-3.9154	0.00119676	0.00861909	-0.750939	DRvsH3
Zfp810	0.273421	4.54564	3.91499	0.00119781	0.00861909	-1.01627	DRvsH3
Cct3	0.134278	7.36557	3.91494	0.00119794	0.00861909	-1.3543	DRvsH3
Pxn	0.268838	5.54616	3.91492	0.00119798	0.00861909	-1.2204	DRvsH3
Cep43	0.239583	5.01224	3.91446	0.00119917	0.00862136	-1.12141	DRvsH3
Gm37305	0.413456	3.39596	3.91432	0.00119951	0.00862136	-0.813397	DRvsH3
Picalm	0.16668	7.1496	3.91394	0.00120048	0.00862394	-1.34908	DRvsH3
Mrps33	-0.225171	5.71447	-3.91272	0.0012036	0.00864189	-1.2277	DRvsH3
Rbm7	0.213858	6.87374	3.90828	0.00121501	0.00871942	-1.34847	DRvsH3
Rnpc3	0.574776	5.93499	3.90499	0.00122353	0.00877607	-1.29645	DRvsH3
Kcnj11	-0.388463	2.86555	-3.90462	0.00122449	0.00877848	-0.792006	DRvsH3
Cyria	-0.190868	5.03278	-3.90407	0.00122592	0.00878428	-1.13263	DRvsH3
Uvrag	0.185818	5.68871	3.90358	0.0012272	0.00878901	-1.24545	DRvsH3
Trps1	0.259226	5.00384	3.90181	0.00123182	0.0088176	-1.14795	DRvsH3
Abhd3	0.321597	4.51118	3.89936	0.00123826	0.00885927	-1.03972	DRvsH3
Bptf	0.190063	7.15128	3.8989	0.00123947	0.00886338	-1.38268	DRvsH3
Mast1	0.318606	5.76048	3.89854	0.00124041	0.0088638	-1.28466	DRvsH3
Tmem205	-0.328161	3.57339	-3.8984	0.00124078	0.0088638	-0.874323	DRvsH3
Fdxr	0.42862	2.86235	3.89679	0.00124504	0.00888503	-0.796168	DRvsH3
Mapk14	0.140542	6.00482	3.89654	0.00124569	0.00888503	-1.30864	DRvsH3
Qars	0.15019	5.85511	3.8964	0.00124606	0.00888503	-1.28959	DRvsH3
Ssr2	-0.184311	6.22696	-3.89632	0.00124627	0.00888503	-1.3338	DRvsH3
Eml4	0.284524	5.22815	3.89499	0.0012498	0.00890567	-1.1936	DRvsH3
Setdb1	0.211717	5.37152	3.89433	0.00125156	0.00891373	-1.21425	DRvsH3
BC031181	-0.175608	6.93937	-3.89309	0.00125487	0.00893281	-1.3879	DRvsH3
Zfp830	0.270611	4.42432	3.89235	0.00125684	0.00894233	-1.05651	DRvsH3
Sumo1	-0.134243	7.3685	-3.89162	0.00125878	0.00895073	-1.40297	DRvsH3
Pcx	-0.257912	4.53009	-3.89143	0.00125929	0.00895073	-1.07814	DRvsH3
Srsf9	0.308572	4.84827	3.89103	0.00126037	0.00895387	-1.11275	DRvsH3
Zfyve28	0.381588	6.1888	3.8891	0.00126556	0.00898574	-1.31927	DRvsH3
Chd2	0.277509	7.0747	3.88889	0.00126613	0.00898574	-1.40328	DRvsH3
Rrp8	0.281901	4.54489	3.88811	0.0012682	0.00899276	-1.08157	DRvsH3
Zfp142	0.253781	4.2511	3.88805	0.00126839	0.00899276	-1.02691	DRvsH3
Zfp207	0.288947	6.91607	3.88745	0.00126999	0.00899599	-1.40276	DRvsH3
Uba5	0.166072	5.23283	3.8871	0.00127095	0.00899599	-1.19819	DRvsH3
1700066M21Rik	0.26932	4.10117	3.88697	0.00127128	0.00899599	-0.994652	DRvsH3
Lrp12	-0.168488	5.85655	-3.8869	0.00127148	0.00899599	-1.31717	DRvsH3
Gtpbp3	0.306847	3.64616	3.88647	0.00127264	0.00899599	-0.9052	DRvsH3
Olfm3	-0.282244	4.67778	-3.88646	0.00127267	0.00899599	-1.11149	DRvsH3
Sfmbt1	0.125725	5.69598	3.88464	0.00127762	0.00902645	-1.29204	DRvsH3
Gm45441	-0.447609	1.82635	-3.88421	0.00127877	0.00903008	-0.80111	DRvsH3
[truncated: 12,117 more rows]

## Sheet: DR vs 6h
Gene	logFC	AveExpr	t	P.Value	adj.P.Val	B	comp
Lpcat1	0.856787	7.9675	17.2212	7.04732e-12	9.948e-08	17.2565	DRvsH6
Jun	1.77643	6.37016	15.0384	5.66046e-11	3.99516e-07	15.2195	DRvsH6
Pfkl	-0.681582	8.02297	-14.4075	1.08622e-10	4.11081e-07	14.7495	DRvsH6
Lbh	-0.647441	7.31455	-14.2713	1.25441e-10	4.11081e-07	14.6099	DRvsH6
A930033H14Rik	-1.70172	3.03442	-14.1314	1.45608e-10	4.11081e-07	12.0513	DRvsH6
Slc16a3	-0.991446	4.96603	-13.2091	4.02095e-10	7.6146e-07	13.1808	DRvsH6
Pgk1	-0.498426	9.42371	-13.1475	4.31213e-10	7.6146e-07	13.4286	DRvsH6
Eno1	-0.560194	10.9574	-13.1468	4.31545e-10	7.6146e-07	13.3734	DRvsH6
Lonrf1	0.750725	5.10764	12.974	5.25889e-10	8.24827e-07	12.9477	DRvsH6
Pcare	0.903527	8.5357	12.7025	7.20756e-10	8.74069e-07	12.9559	DRvsH6
Rorb	-0.830772	7.52407	-12.6995	7.2327e-10	8.74069e-07	12.9516	DRvsH6
Pkm	-0.520309	11.3587	-12.6765	7.43045e-10	8.74069e-07	12.8485	DRvsH6
Pgam1	-0.584149	9.52535	-12.4956	9.19771e-10	9.9873e-07	12.7078	DRvsH6
Atf4	0.618607	8.60799	12.1831	1.33799e-09	1.34908e-06	12.3613	DRvsH6
Tpi1	-0.451376	9.87703	-11.9924	1.68826e-09	1.53204e-06	12.1203	DRvsH6
Hk2	-0.901377	8.13984	-11.9695	1.73652e-09	1.53204e-06	12.1096	DRvsH6
Wdr31	-0.886031	4.27252	-11.8781	1.94352e-09	1.60053e-06	11.5242	DRvsH6
Gm7336	-0.558382	10.5684	-11.8387	2.04091e-09	1.60053e-06	11.9229	DRvsH6
Mthfd2	1.13453	4.64812	11.6993	2.42798e-09	1.80386e-06	11.2247	DRvsH6
Dcaf10	0.658312	5.19613	11.5811	2.81682e-09	1.92641e-06	11.4947	DRvsH6
Eif5	0.36244	7.94057	11.5675	2.86587e-09	1.92641e-06	11.6256	DRvsH6
Frmd4b	0.628287	7.64396	11.3644	3.71046e-09	2.38077e-06	11.374	DRvsH6
Ak4	-0.787012	5.29772	-11.2298	4.41275e-09	2.70828e-06	11.1011	DRvsH6
Ppa2	-0.545097	5.66056	-10.9115	6.69084e-09	3.93533e-06	10.755	DRvsH6
Rpa1	-0.369885	7.09777	-10.7828	7.93881e-09	4.48257e-06	10.6312	DRvsH6
Elfn1	0.545655	6.1078	10.5582	1.07406e-08	5.83133e-06	10.3213	DRvsH6
Mars1	0.75084	6.54666	10.4651	1.21919e-08	6.3741e-06	10.2059	DRvsH6
Gapdh	-0.486546	9.2971	-10.3429	1.44169e-08	7.26817e-06	10.0463	DRvsH6
Cars	0.896674	6.00122	10.2608	1.61489e-08	7.86063e-06	9.9167	DRvsH6
Gm16973	1.01185	4.41257	10.0324	2.22221e-08	1.01288e-05	9.3073	DRvsH6
Aldoa	-0.509199	10.8605	-10.0317	2.22437e-08	1.01288e-05	9.61718	DRvsH6
Glmn	0.601213	7.23794	9.99385	2.34632e-08	1.03502e-05	9.56805	DRvsH6
Brd4	0.472511	5.86912	9.78648	3.15254e-08	1.34145e-05	9.27326	DRvsH6
Peli3	0.66156	7.03934	9.76936	3.23102e-08	1.34145e-05	9.25303	DRvsH6
Slc1a4	0.599042	5.12119	9.7304	3.41737e-08	1.37827e-05	9.13226	DRvsH6
Arntl	0.493854	6.72406	9.62035	4.00738e-08	1.57134e-05	9.0422	DRvsH6
Polr2a	0.544428	7.92756	9.57339	4.29092e-08	1.63704e-05	8.97069	DRvsH6
Sebox	-0.607988	4.83586	-9.52258	4.62154e-08	1.71678e-05	8.83889	DRvsH6
Plagl2	0.611402	6.19991	9.49333	4.82394e-08	1.7396e-05	8.86194	DRvsH6
Asxl1	0.449803	5.45126	9.45306	5.11802e-08	1.7396e-05	8.79128	DRvsH6
Tet3	0.44963	7.2917	9.45118	5.13218e-08	1.7396e-05	8.79486	DRvsH6
Aldh18a1	0.920902	5.69736	9.41845	5.38575e-08	1.7396e-05	8.73963	DRvsH6
Ldha	-0.384619	9.86002	-9.40403	5.50166e-08	1.7396e-05	8.73094	DRvsH6
Ptpn23	0.561339	5.05806	9.40399	5.50199e-08	1.7396e-05	8.68984	DRvsH6
Abraxas2	0.437728	4.57253	9.39864	5.54562e-08	1.7396e-05	8.60805	DRvsH6
Crb2	0.600504	6.3555	9.34558	5.99888e-08	1.84087e-05	8.6472	DRvsH6
Dusp8	0.613761	7.52995	9.27849	6.62824e-08	1.99073e-05	8.54083	DRvsH6
Fam222a	0.687629	5.24552	9.23878	7.03324e-08	2.06836e-05	8.47557	DRvsH6
Rab43	0.634716	5.13212	9.22185	7.21364e-08	2.07812e-05	8.44457	DRvsH6
Slc7a1	0.780987	5.38622	9.19357	7.52608e-08	2.12476e-05	8.40415	DRvsH6
Ndufa4	-0.418545	7.77238	-9.14481	8.09843e-08	2.20497e-05	8.3408	DRvsH6
Ppp1r15b	0.419817	6.3045	9.14283	8.1226e-08	2.20497e-05	8.34979	DRvsH6
Smpd1	-0.386004	6.69613	-8.94524	1.09633e-07	2.91997e-05	8.04675	DRvsH6
Pdc	-1.02118	10.7197	-8.92428	1.13208e-07	2.95935e-05	8.02558	DRvsH6
Zzef1	0.43342	5.30353	8.8646	1.24069e-07	3.1377e-05	7.93261	DRvsH6
Mthfr	0.593132	4.93142	8.86247	1.24477e-07	3.1377e-05	7.90057	DRvsH6
Adipor2	0.452102	6.43262	8.83618	1.29623e-07	3.2101e-05	7.88607	DRvsH6
Gpi1	-0.370151	9.32939	-8.75567	1.46814e-07	3.57314e-05	7.75576	DRvsH6
Foxk1	0.542931	6.27381	8.67874	1.65483e-07	3.95925e-05	7.64696	DRvsH6
Gpsm1	0.475322	6.77151	8.63106	1.78292e-07	4.14316e-05	7.56326	DRvsH6
Kansl2	0.404982	5.87035	8.62839	1.7904e-07	4.14316e-05	7.57728	DRvsH6
Frat2	0.63927	4.45687	8.56189	1.98756e-07	4.52523e-05	7.39219	DRvsH6
Furin	0.39736	5.23646	8.52786	2.09713e-07	4.6989e-05	7.42287	DRvsH6
Cecr2	0.433235	6.05775	8.50974	2.15804e-07	4.70772e-05	7.38824	DRvsH6
Nat10	0.569298	5.19495	8.5069	2.16776e-07	4.70772e-05	7.39077	DRvsH6
Ppp4r1	0.452645	5.06342	8.48417	2.24716e-07	4.8062e-05	7.34948	DRvsH6
Esrrb	-0.697487	7.86697	-8.46142	2.32973e-07	4.90843e-05	7.2888	DRvsH6
Gpatch8	0.451091	6.29013	8.42797	2.45692e-07	5.10029e-05	7.2557	DRvsH6
Dgcr8	0.55126	5.68117	8.34922	2.78599e-07	5.69958e-05	7.14755	DRvsH6
Scg5	-0.329562	7.50207	-8.3187	2.92564e-07	5.89977e-05	7.06242	DRvsH6
Gcc1	0.597737	4.81107	8.25669	3.23252e-07	6.34056e-05	6.98839	DRvsH6
Phospho2	0.465618	5.23223	8.2564	3.23406e-07	6.34056e-05	7.00306	DRvsH6
Snhg12	0.781195	5.41999	8.23922	3.32497e-07	6.42949e-05	6.9769	DRvsH6
Pcp2	-0.533804	6.72037	-8.20739	3.50055e-07	6.67754e-05	6.89331	DRvsH6
Car8	-0.403518	6.17044	-8.19032	3.59867e-07	6.7162e-05	6.87903	DRvsH6
Lmnb1	0.397339	5.82745	8.18736	3.61597e-07	6.7162e-05	6.8854	DRvsH6
Rnf169	0.355203	5.14722	8.17206	3.70681e-07	6.7955e-05	6.87132	DRvsH6
Gm13394	-0.407368	9.36042	-8.13381	3.94466e-07	7.13881e-05	6.77277	DRvsH6
H2-K2	0.810205	3.78342	8.10556	4.13046e-07	7.38045e-05	6.52622	DRvsH6
Axin1	0.419674	5.29143	8.08228	4.29048e-07	7.54733e-05	6.7291	DRvsH6
Crtc3	0.598199	5.25956	8.07656	4.33079e-07	7.54733e-05	6.72013	DRvsH6
Eno1b	-0.554963	7.09537	-8.05738	4.46888e-07	7.69301e-05	6.64143	DRvsH6
Vsx2	-0.405946	7.52705	-8.02264	4.73089e-07	8.00302e-05	6.58196	DRvsH6
Spata1	0.693831	4.51603	8.01449	4.79462e-07	8.00302e-05	6.58954	DRvsH6
Trib3	1.05499	2.88019	7.99642	4.93922e-07	8.00302e-05	5.68688	DRvsH6
Zfp319	0.508725	5.25014	7.99622	4.94084e-07	8.00302e-05	6.59225	DRvsH6
Smim40	-0.54591	8.09038	-7.99097	4.98371e-07	8.00302e-05	6.52816	DRvsH6
Hps3	0.558919	5.62384	7.99031	4.98913e-07	8.00302e-05	6.57702	DRvsH6
Gng2	-0.370136	6.35996	-7.96718	5.18292e-07	8.07921e-05	6.51029	DRvsH6
Akap1	0.50336	6.21558	7.96697	5.18472e-07	8.07921e-05	6.51872	DRvsH6
Larp1	0.350528	6.62109	7.95368	5.29968e-07	8.07921e-05	6.48321	DRvsH6
Fnip2	0.587138	5.82824	7.94843	5.34575e-07	8.07921e-05	6.49947	DRvsH6
Snhg17	0.65964	3.88836	7.93911	5.42875e-07	8.07921e-05	6.33445	DRvsH6
H2bc4	-0.474286	6.96154	-7.9381	5.43783e-07	8.07921e-05	6.45015	DRvsH6
Fnbp4	0.438257	6.17103	7.93498	5.46588e-07	8.07921e-05	6.46734	DRvsH6
Prkab1	0.532748	7.16037	7.93183	5.4945e-07	8.07921e-05	6.43503	DRvsH6
Nkapd1	0.37324	5.1451	7.91443	5.65494e-07	8.22939e-05	6.46101	DRvsH6
Ccdc6	0.46051	5.35719	7.88707	5.91735e-07	8.51115e-05	6.4152	DRvsH6
Ppp1r10	0.37856	6.30216	7.88182	5.96914e-07	8.51115e-05	6.37233	DRvsH6
Casz1	0.471399	7.43755	7.86943	6.09317e-07	8.55799e-05	6.32974	DRvsH6
Dgke	0.46141	8.22882	7.86647	6.12325e-07	8.55799e-05	6.32181	DRvsH6
Akap8	0.307928	6.86464	7.82987	6.50781e-07	8.95922e-05	6.27122	DRvsH6
Mbd6	0.385646	5.49783	7.82532	6.55738e-07	8.95922e-05	6.31373	DRvsH6
Gm42697	-0.977869	2.90898	-7.82137	6.60073e-07	8.95922e-05	5.92829	DRvsH6
Pcsk7	0.539952	4.57431	7.80548	6.77806e-07	9.06009e-05	6.26154	DRvsH6
Laptm4b	-0.371367	9.05376	-7.79893	6.85265e-07	9.06009e-05	6.21656	DRvsH6
Bcl2	-0.482046	4.12284	-7.79763	6.86759e-07	9.06009e-05	6.21999	DRvsH6
Ankrd33b	0.392091	8.66462	7.78762	6.98346e-07	9.12764e-05	6.19305	DRvsH6
Pde6h	-0.4653	7.39832	-7.77845	7.09137e-07	9.18365e-05	6.17676	DRvsH6
Cep89	0.586767	4.19661	7.7533	7.39654e-07	9.49177e-05	6.13509	DRvsH6
Ddx39b	0.298687	7.15449	7.71684	7.8635e-07	0.000100001	6.07727	DRvsH6
Ppa1	-0.395292	6.98984	-7.70836	7.97643e-07	0.000100532	6.06613	DRvsH6
Zfp507	0.402782	5.65151	7.68651	8.27539e-07	0.000103271	6.07523	DRvsH6
Gng13	-0.464716	5.62537	-7.68189	8.34011e-07	0.000103271	6.07219	DRvsH6
Tspan5	-0.339863	7.00661	-7.66889	8.52501e-07	0.000104643	5.99826	DRvsH6
Mier1	0.421056	6.23608	7.60463	9.50397e-07	0.000114323	5.91522	DRvsH6
Ccnl1	0.61109	6.87741	7.60453	9.50568e-07	0.000114323	5.89635	DRvsH6
Asxl2	0.386622	5.52713	7.60138	9.55663e-07	0.000114323	5.93931	DRvsH6
Lsm14b	0.374515	6.22948	7.58187	9.87847e-07	0.00011718	5.87541	DRvsH6
Ern1	0.445505	4.5964	7.55563	1.03293e-06	0.000121507	5.86931	DRvsH6
Bzw2	-0.370701	6.56494	-7.53971	1.06132e-06	0.000123815	5.78846	DRvsH6
Nfxl1	0.453651	4.02661	7.52916	1.08059e-06	0.00012503	5.75312	DRvsH6
Sdhc	-0.326425	6.59424	-7.5239	1.09034e-06	0.000125132	5.76193	DRvsH6
Jade3	0.846139	3.07572	7.50498	1.12615e-06	0.000128199	5.40011	DRvsH6
Epc1	0.420287	6.70462	7.47384	1.18778e-06	0.000134134	5.6759	DRvsH6
Mast2	-0.371463	6.53331	-7.44689	1.24398e-06	0.000139366	5.62931	DRvsH6
Slc38a2	0.602443	7.5113	7.4316	1.27709e-06	0.000141948	5.5892	DRvsH6
Crocc	0.54438	7.55435	7.42672	1.28785e-06	0.000142026	5.57766	DRvsH6
Tsc22d2	0.394605	5.82446	7.42017	1.30244e-06	0.000142521	5.62168	DRvsH6
Usp16	0.356158	5.38749	7.40294	1.34166e-06	0.000145667	5.61462	DRvsH6
Bach1	0.400911	4.67129	7.39855	1.35183e-06	0.000145667	5.61464	DRvsH6
Sufu	0.429599	4.87059	7.38774	1.37727e-06	0.000147185	5.59916	DRvsH6
Patl1	0.340118	5.65437	7.38375	1.38677e-06	0.000147185	5.56795	DRvsH6
Dyrk2	0.372371	7.67388	7.36321	1.43686e-06	0.000150289	5.46712	DRvsH6
Cnmd	-0.825298	3.30297	-7.36303	1.4373e-06	0.000150289	5.34211	DRvsH6
Zc3h7a	0.483436	5.65848	7.34219	1.49005e-06	0.000154659	5.4971	DRvsH6
Uspl1	0.385785	5.80253	7.33315	1.51356e-06	0.000155951	5.47354	DRvsH6
Vdac1	-0.262395	9.13126	-7.32649	1.53112e-06	0.000156618	5.41154	DRvsH6
Xkr6	0.589459	4.19831	7.31183	1.57053e-06	0.000158982	5.42156	DRvsH6
Usp15	0.340806	6.20516	7.30717	1.58329e-06	0.000158982	5.40845	DRvsH6
Arid3b	0.454755	5.4116	7.30545	1.58802e-06	0.000158982	5.44297	DRvsH6
Crtc2	0.409722	4.953	7.29657	1.61269e-06	0.000160315	5.44655	DRvsH6
Gars	0.319799	6.91882	7.2868	1.64031e-06	0.000161921	5.34917	DRvsH6
Gtf3c2	0.322522	6.05181	7.23185	1.80508e-06	0.000175343	5.28192	DRvsH6
Gtf2ird1	0.466488	6.40262	7.23107	1.80753e-06	0.000175343	5.26557	DRvsH6
Dot1l	0.351525	5.6612	7.22547	1.82531e-06	0.000175343	5.29445	DRvsH6
Atf3	1.98517	4.32593	7.22526	1.82597e-06	0.000175343	5.12268	DRvsH6
Mif	-0.307098	6.94375	-7.2168	1.85315e-06	0.00017675	5.22237	DRvsH6
Sp2	0.451445	4.72679	7.20643	1.88708e-06	0.000178778	5.29492	DRvsH6
Mamld1	0.643959	5.1195	7.19872	1.91269e-06	0.000179997	5.27739	DRvsH6
Slc4a7	0.505823	7.78628	7.18941	1.94413e-06	0.000180251	5.16293	DRvsH6
Slc7a5	0.473374	5.83534	7.18865	1.9467e-06	0.000180251	5.22534	DRvsH6
Ahsa2	0.463388	5.8038	7.18661	1.9537e-06	0.000180251	5.22705	DRvsH6
Zbed5	1.06756	1.34202	7.17617	1.98976e-06	0.000182386	3.51508	DRvsH6
Cpt1a	0.431809	7.67287	7.16097	2.04353e-06	0.000186106	5.1134	DRvsH6
Ubox5	0.517675	3.50168	7.15701	2.05779e-06	0.000186203	5.05847	DRvsH6
Kcnj14	-0.44809	8.77298	-7.15251	2.0741e-06	0.000186484	5.10623	DRvsH6
Epb41l4aos	0.690534	4.07608	7.1435	2.10722e-06	0.000188263	5.14048	DRvsH6
Zbtb21	0.396421	4.84213	7.12767	2.16667e-06	0.000192357	5.16136	DRvsH6
Plekhf2	0.341132	7.03265	7.11211	2.22686e-06	0.000196464	5.03253	DRvsH6
Gtf2h1	0.331584	5.77436	7.0976	2.28458e-06	0.000200305	5.0667	DRvsH6
Cplx3	-0.357355	8.68599	-7.08479	2.33678e-06	0.000203617	4.98092	DRvsH6
Rxra	0.517301	5.93066	7.08069	2.35377e-06	0.000203839	5.02089	DRvsH6
Ralgps2	0.32634	6.31767	7.07293	2.38626e-06	0.000205393	4.9926	DRvsH6
Eif2s2	0.353136	6.99304	7.05532	2.46175e-06	0.000209396	4.94011	DRvsH6
Steap2	-0.281119	6.20295	-7.05242	2.47441e-06	0.000209396	4.95617	DRvsH6
Cep85	0.347795	5.31556	7.05177	2.47727e-06	0.000209396	5.00723	DRvsH6
Selenoo	0.417239	4.79266	7.0467	2.4996e-06	0.000210026	5.02366	DRvsH6
Mdh1	-0.249716	8.91057	-7.04005	2.52918e-06	0.000211254	4.90416	DRvsH6
Lrp4	0.506174	5.28759	7.03077	2.57115e-06	0.0002128	4.97273	DRvsH6
6820431F20Rik	0.404578	6.04954	7.02623	2.59191e-06	0.0002128	4.92454	DRvsH6
Taf4	0.393788	5.27383	7.02601	2.59291e-06	0.0002128	4.97241	DRvsH6
Ep300	0.287142	6.81958	7.01977	2.6218e-06	0.000213927	4.8774	DRvsH6
Acsl1	0.403989	6.47892	7.00342	2.69903e-06	0.000218963	4.86177	DRvsH6
Otud4	0.266414	6.31349	6.98557	2.78601e-06	0.000224728	4.83518	DRvsH6
Itsn2	0.36117	6.91767	6.96461	2.89195e-06	0.000231948	4.7758	DRvsH6
Bmpr1a	0.287554	7.34883	6.95719	2.93047e-06	0.000233169	4.75428	DRvsH6
Zfp318	0.315947	5.60832	6.95533	2.94021e-06	0.000233169	4.8209	DRvsH6
Atxn2l	0.297278	6.55428	6.9371	3.03739e-06	0.000238336	4.73982	DRvsH6
Ppfia1	0.33665	5.72201	6.93445	3.05183e-06	0.000238336	4.78223	DRvsH6
Zfp384	0.346669	5.46941	6.93368	3.05602e-06	0.000238336	4.79977	DRvsH6
Cers4	0.417425	6.94318	6.92541	3.10149e-06	0.000240553	4.70678	DRvsH6
Btbd7	0.315217	5.91017	6.91633	3.15226e-06	0.000243154	4.73478	DRvsH6
Mnt	0.455901	5.13151	6.90936	3.19181e-06	0.000244867	4.7724	DRvsH6
Chd7	0.481222	7.48808	6.9043	3.22087e-06	0.000245761	4.65921	DRvsH6
Calm1	-0.30655	10.3149	-6.89154	3.29531e-06	0.000250089	4.66848	DRvsH6
Shoc2	0.251064	6.75105	6.88445	3.33746e-06	0.000251933	4.63754	DRvsH6
Llgl2	0.375777	6.40239	6.84747	3.56652e-06	0.000267793	4.58115	DRvsH6
Acadm	0.294334	7.09406	6.84324	3.59377e-06	0.000268411	4.55275	DRvsH6
Kif21b	0.49677	7.4737	6.83819	3.62655e-06	0.00026932	4.53807	DRvsH6
Srek1	0.31038	6.00549	6.83551	3.6441e-06	0.00026932	4.58459	DRvsH6
Svil	0.430447	4.83047	6.82869	3.68907e-06	0.000271223	4.63975	DRvsH6
Tmem167	-0.264664	6.3684	-6.82359	3.72312e-06	0.000271941	4.54638	DRvsH6
Gpt2	0.676922	3.49375	6.82147	3.73736e-06	0.000271941	4.47742	DRvsH6
Dedd2	0.412003	5.07726	6.80336	3.86137e-06	0.000278435	4.59186	DRvsH6
Med13l	0.395091	7.29457	6.80269	3.86605e-06	0.000278435	4.47557	DRvsH6
Gm4735	-0.556086	5.8258	-6.79748	3.90253e-06	0.000278948	4.51992	DRvsH6
Snhg15	0.819343	3.06122	6.79604	3.91271e-06	0.000278948	4.25204	DRvsH6
Rbm33	0.330934	5.99832	6.77497	4.0645e-06	0.000288314	4.47767	DRvsH6
Zfp282	0.401995	4.95359	6.76783	4.11729e-06	0.000290598	4.534	DRvsH6
Unc45a	0.308376	6.20771	6.75471	4.21619e-06	0.000296098	4.42786	DRvsH6
Ifrd1	0.424488	6.21062	6.74551	4.28709e-06	0.000299587	4.41371	DRvsH6
Ascc3	0.464141	5.11738	6.73818	4.34434e-06	0.000302092	4.47525	DRvsH6
Rgs3	-0.341636	5.38217	-6.70612	4.60466e-06	0.000318625	4.38702	DRvsH6
Dennd4c	0.352275	5.28219	6.69859	4.66808e-06	0.000321437	4.38598	DRvsH6
Tob2	0.399839	8.15732	6.69036	4.73852e-06	0.000324703	4.26661	DRvsH6
Vps37c	0.355429	5.45322	6.65463	5.05721e-06	0.000344867	4.28617	DRvsH6
Epc2	0.311884	6.17339	6.6486	5.1131e-06	0.000347003	4.2392	DRvsH6
Rbm5	0.370177	6.99122	6.62999	5.28986e-06	0.000356913	4.16868	DRvsH6
Gabra3	-0.320165	5.54549	-6.62794	5.3097e-06	0.000356913	4.2391	DRvsH6
Fabp12	-0.421628	6.33158	-6.61677	5.41929e-06	0.000362553	4.17367	DRvsH6
Riok3	0.314432	6.94397	6.61051	5.48175e-06	0.000365002	4.13601	DRvsH6
Vps72	0.324704	5.19182	6.5952	5.63759e-06	0.000373616	4.21506	DRvsH6
Mindy4	0.464263	3.78067	6.59032	5.68825e-06	0.000375212	4.1805	DRvsH6
Lpin2	-0.447524	5.88181	-6.57971	5.79997e-06	0.000380801	4.12227	DRvsH6
Zdhhc5	-0.352412	7.31472	-6.57055	5.89829e-06	0.000385464	4.0505	DRvsH6
Wapl	0.220932	7.16956	6.56671	5.93998e-06	0.000386399	4.04682	DRvsH6
Tmx1	0.242077	7.89902	6.56246	5.98659e-06	0.000387646	4.03148	DRvsH6
Atrip	0.388072	5.43639	6.55434	6.07658e-06	0.000388643	4.11386	DRvsH6
Sdha	-0.209264	8.62223	-6.55365	6.08427e-06	0.000388643	4.01803	DRvsH6
Prpf39	0.478857	6.17245	6.55242	6.09805e-06	0.000388643	4.06811	DRvsH6
Mark2	0.351862	6.01369	6.55116	6.11212e-06	0.000388643	4.0687	DRvsH6
Gucy1a1	-0.340431	7.35135	-6.53422	6.30567e-06	0.000399032	3.98418	DRvsH6
Cpe	-0.322912	10.413	-6.53195	6.33204e-06	0.000399032	4.01807	DRvsH6
Hgh1	0.628194	3.66959	6.52835	6.37408e-06	0.000399896	4.0617	DRvsH6
Ino80	0.374105	5.04135	6.52254	6.44269e-06	0.000402412	4.08461	DRvsH6
Snhg1	0.437956	5.00704	6.50973	6.59663e-06	0.000409738	4.07868	DRvsH6
Txlng	0.327422	4.49809	6.50797	6.61804e-06	0.000409738	4.08894	DRvsH6
Zfp385b	-0.56265	5.79404	-6.50153	6.69711e-06	0.000412823	3.99115	DRvsH6
Gpr137c	0.393688	5.68681	6.49165	6.82047e-06	0.000418599	3.99155	DRvsH6
Zfp646	0.525966	5.24057	6.48392	6.91847e-06	0.000422209	4.00764	DRvsH6
Herpud1	0.330036	6.4197	6.48231	6.93911e-06	0.000422209	3.92569	DRvsH6
Ktn1	0.241711	7.765	6.47933	6.97742e-06	0.000422718	3.8775	DRvsH6
Arl3	-0.275867	7.73478	-6.46077	7.22112e-06	0.000435613	3.84296	DRvsH6
Rasgrf2	0.532334	7.56174	6.44298	7.46295e-06	0.00044643	3.81206	DRvsH6
Tmem183a	0.262606	6.34488	6.44292	7.46369e-06	0.00044643	3.85056	DRvsH6
Mdh2	-0.276578	7.49965	-6.43852	7.52486e-06	0.00044819	3.80445	DRvsH6
Pdzd2	0.464393	6.42836	6.43614	7.55821e-06	0.000448284	3.82566	DRvsH6
Dnm2	0.291711	5.30252	6.42515	7.71383e-06	0.000455464	3.8875	DRvsH6
Frmpd2	0.476153	6.65115	6.42306	7.74379e-06	0.000455464	3.79727	DRvsH6
Tnrc6b	0.267108	7.69089	6.41862	7.80788e-06	0.0004566	3.76493	DRvsH6
Pfkp	-0.288963	8.31484	-6.41725	7.8278e-06	0.0004566	3.76197	DRvsH6
Lrrtm4	-0.492291	3.64847	-6.40711	7.97657e-06	0.000463363	3.87907	DRvsH6
Coa7	0.405018	4.36262	6.3996	8.08862e-06	0.000464714	3.89634	DRvsH6
Wdr59	0.371477	5.0337	6.39805	8.11196e-06	0.000464714	3.86429	DRvsH6
Ranbp10	0.437946	4.63465	6.39656	8.13456e-06	0.000464714	3.88581	DRvsH6
Atp5b	-0.213158	10.0974	-6.39606	8.14203e-06	0.000464714	3.7573	DRvsH6
Plekha6	0.375679	6.60627	6.39254	8.1956e-06	0.000464714	3.7417	DRvsH6
Fiz1	0.362544	5.19838	6.39242	8.19735e-06	0.000464714	3.85125	DRvsH6
B4galt1	0.429416	5.98236	6.38886	8.25184e-06	0.000465932	3.77693	DRvsH6
Zfp609	0.46252	5.99746	6.38557	8.3025e-06	0.000466925	3.75879	DRvsH6
Yod1	0.437863	4.89389	6.37539	8.46134e-06	0.000473969	3.84217	DRvsH6
Fbxw9	0.636495	4.20493	6.3624	8.66871e-06	0.000483666	3.83077	DRvsH6
Fbrs	0.355541	5.2013	6.36013	8.70534e-06	0.000483797	3.78394	DRvsH6
Tmem214	0.296054	5.74618	6.35304	8.82132e-06	0.000488321	3.72362	DRvsH6
Tbc1d14	0.351189	6.00792	6.34709	8.91978e-06	0.000489774	3.69368	DRvsH6
Gm26670	0.976664	2.47769	6.34561	8.94439e-06	0.000489774	3.36987	DRvsH6
Nes	1.39935	3.27385	6.34518	8.95166e-06	0.000489774	3.66692	DRvsH6
Papola	0.274532	7.2974	6.34047	9.03065e-06	0.000492188	3.62453	DRvsH6
Kmt2d	0.326989	7.06166	6.33759	9.07929e-06	0.000492936	3.62188	DRvsH6
Nrde2	0.499456	4.69148	6.33245	9.16696e-06	0.000495788	3.76567	DRvsH6
Senp6	0.24991	6.74478	6.32365	9.31886e-06	0.00050208	3.60768	DRvsH6
Mtmr3	0.320503	6.72941	6.31811	9.41601e-06	0.000504542	3.59421	DRvsH6
Pkn1	0.407444	5.17663	6.31697	9.43604e-06	0.000504542	3.70942	DRvsH6
Atp6v1a	-0.286619	8.49049	-6.31187	9.52648e-06	0.000507395	3.5659	DRvsH6
Jakmip1	-0.576474	2.96319	-6.30992	9.56128e-06	0.000507395	3.54491	DRvsH6
Hlf	-0.240435	7.70288	-6.29904	9.75814e-06	0.000515902	3.54055	DRvsH6
Sfswap	0.237866	6.10751	6.28956	9.93301e-06	0.000523188	3.5757	DRvsH6
Lgmn	-0.305687	7.21903	-6.28746	9.97216e-06	0.000523297	3.52414	DRvsH6
Tmem230	-0.369544	6.10858	-6.26674	1.03673e-05	0.00054202	3.53468	DRvsH6
Vps37b	0.380212	5.14944	6.26133	1.04731e-05	0.000545528	3.60385	DRvsH6
Gatad2b	0.304834	6.43157	6.25764	1.0546e-05	0.000546815	3.4976	DRvsH6
Tab2	0.323937	6.28209	6.25222	1.06538e-05	0.000546815	3.49545	DRvsH6
Usp49	0.462739	4.83133	6.25215	1.06553e-05	0.000546815	3.60649	DRvsH6
Prkd1	0.358444	5.21001	6.25107	1.06769e-05	0.000546815	3.57902	DRvsH6
Csrnp2	0.502242	4.27259	6.2494	1.07105e-05	0.000546815	3.62913	DRvsH6
Calb1	-0.375534	6.36546	-6.24842	1.07302e-05	0.000546815	3.47536	DRvsH6
Hsd17b12	-0.236318	7.14617	-6.23871	1.0928e-05	0.000553494	3.43435	DRvsH6
Trp53inp2	0.225213	7.38691	6.23814	1.09397e-05	0.000553494	3.42898	DRvsH6
Safb2	0.269551	5.94102	6.22618	1.11888e-05	0.000564077	3.46916	DRvsH6
Stk40	0.498361	5.66093	6.22286	1.12588e-05	0.000565584	3.49335	DRvsH6
Alyref	-0.473276	4.77871	-6.21948	1.13308e-05	0.000567182	3.56266	DRvsH6
Plat	0.724145	4.04438	6.20787	1.15815e-05	0.000577683	3.54644	DRvsH6
Max	0.26989	7.11194	6.20118	1.17285e-05	0.000582958	3.36602	DRvsH6
Shroom3	0.486781	5.40455	6.19178	1.19382e-05	0.000589387	3.45283	DRvsH6
4933431E20Rik	-0.304378	5.06941	-6.19164	1.19414e-05	0.000589387	3.4755	DRvsH6
2310061I04Rik	0.338711	4.90889	6.18895	1.20024e-05	0.000590332	3.49474	DRvsH6
Tafa3	-0.340199	5.92762	-6.17934	1.22221e-05	0.000597711	3.3756	DRvsH6
Tmem50a	-0.269756	6.59006	-6.17735	1.22681e-05	0.000597711	3.33718	DRvsH6
Stard7	0.359039	8.19124	6.17604	1.22986e-05	0.000597711	3.30657	DRvsH6
Angel2	0.261314	6.09208	6.17504	1.23217e-05	0.000597711	3.36423	DRvsH6
Zfp68	0.287499	5.89039	6.17235	1.23847e-05	0.00059784	3.37982	DRvsH6
Ndufb3	-0.252198	6.3397	-6.1713	1.24091e-05	0.00059784	3.33854	DRvsH6
Tada2b	0.272906	4.90784	6.16606	1.25327e-05	0.000601468	3.45033	DRvsH6
Phf3	0.232997	7.07612	6.16369	1.2589e-05	0.000601468	3.29312	DRvsH6
Zdhhc7	0.332263	4.98887	6.16271	1.26122e-05	0.000601468	3.43175	DRvsH6
Fzd4	0.442964	4.16041	6.15847	1.27138e-05	0.000604271	3.46605	DRvsH6
Sesn2	0.347987	4.60936	6.15441	1.28119e-05	0.000606889	3.44652	DRvsH6
Trnp1	-0.443383	7.34002	-6.15107	1.28933e-05	0.0006087	3.26733	DRvsH6
Nae1	0.265366	6.12368	6.13651	1.32535e-05	0.000623623	3.29106	DRvsH6
Reep5	-0.197961	7.48371	-6.11463	1.38151e-05	0.000647887	3.19292	DRvsH6
Sf1	0.248635	7.71158	6.10959	1.3948e-05	0.000651956	3.18109	DRvsH6
Rcvrn	-0.405849	9.57474	-6.10678	1.40226e-05	0.000653263	3.20034	DRvsH6
Mief1	0.396548	5.11392	6.10506	1.40686e-05	0.000653263	3.32405	DRvsH6
Ldhb	-0.254291	7.51999	-6.1031	1.4121e-05	0.000653548	3.17073	DRvsH6
Fem1a	0.357989	5.25259	6.09848	1.42455e-05	0.000657155	3.2904	DRvsH6
Tmtc1	-0.342903	4.54589	-6.08919	1.44992e-05	0.000666679	3.32928	DRvsH6
Klf11	0.922926	3.28019	6.08127	1.47193e-05	0.00067286	3.22368	DRvsH6
Wscd2	-0.548931	4.42289	-6.08092	1.47289e-05	0.00067286	3.31951	DRvsH6
Rexo1	0.403798	5.35895	6.07743	1.48272e-05	0.00067354	3.23643	DRvsH6
Syn2	-0.322673	5.17158	-6.077	1.48393e-05	0.00067354	3.25784	DRvsH6
Mef2d	0.337372	8.52133	6.07327	1.4945e-05	0.000676166	3.11228	DRvsH6
Grhpr	-0.398862	4.18607	-6.06899	1.50673e-05	0.00067952	3.30351	DRvsH6
Ppm1d	0.397364	5.96393	6.06643	1.51408e-05	0.00068066	3.16946	DRvsH6
Cetn2	-0.295112	5.68243	-6.06222	1.52629e-05	0.00068397	3.17866	DRvsH6
Chchd10	-0.37821	6.10269	-6.05697	1.54161e-05	0.000688653	3.139	DRvsH6
Nfil3	0.519293	4.07403	6.0491	1.56492e-05	0.00069686	3.26424	DRvsH6
Jarid2	0.376428	6.47289	6.04673	1.57202e-05	0.00069782	3.0918	DRvsH6
Cdan1	0.480695	5.79265	6.03979	1.59296e-05	0.000704897	3.13224	DRvsH6
Tusc3	-0.332725	7.1047	-6.03629	1.60362e-05	0.000707399	3.0496	DRvsH6
1110002L01Rik	-0.39508	5.78855	-6.03046	1.62158e-05	0.000713093	3.12141	DRvsH6
Csnk2a2	0.28019	5.33174	6.02816	1.62871e-05	0.000714003	3.15358	DRvsH6
Zfp703	0.601753	3.58327	6.0238	1.64235e-05	0.000717516	3.19845	DRvsH6
Zfas1	0.454827	4.84505	6.02235	1.64689e-05	0.000717516	3.19401	DRvsH6
Slitrk5	-0.51656	3.19262	-6.01437	1.6722e-05	0.000726299	3.12069	DRvsH6
Taf1d	0.484177	5.06278	6.01156	1.68121e-05	0.000727973	3.15322	DRvsH6
Brd2	0.262942	8.00443	5.9991	1.72173e-05	0.000743241	2.96768	DRvsH6
Cnot6l	0.357988	6.52382	5.99442	1.73724e-05	0.00074564	2.99478	DRvsH6
Adamts1	1.78055	5.22554	5.99423	1.73786e-05	0.00074564	3.12039	DRvsH6
Dicer1	0.298401	6.34461	5.99151	1.74693e-05	0.000746478	2.99506	DRvsH6
Tube1	0.362021	4.84849	5.99048	1.75039e-05	0.000746478	3.11696	DRvsH6
Iqsec1	0.227785	7.06521	5.98809	1.75842e-05	0.000747645	2.95647	DRvsH6
Zfp110	0.347554	5.85411	5.97733	1.79503e-05	0.000759393	3.00773	DRvsH6
Ndrg1	0.525242	8.33086	5.97682	1.79681e-05	0.000759393	2.92622	DRvsH6
Oga	0.253291	8.02104	5.97352	1.8082e-05	0.000761928	2.91832	DRvsH6
Hic2	0.569948	3.654	5.96987	1.82089e-05	0.000764376	3.10948	DRvsH6
Clpx	0.263335	6.15554	5.9673	1.82988e-05	0.000764376	2.96555	DRvsH6
Grin2d	-0.727511	2.6231	-5.9672	1.83026e-05	0.000764376	2.89115	DRvsH6
Doc2b	0.412171	6.74449	5.96433	1.84035e-05	0.000766325	2.91974	DRvsH6
Dyrk1b	0.483465	4.49227	5.95953	1.85738e-05	0.00077114	3.09689	DRvsH6
Pdcd7	0.432947	4.46258	5.95652	1.86812e-05	0.000773326	3.09449	DRvsH6
Atp5l	-0.298753	7.10428	-5.94974	1.89259e-05	0.000781165	2.883	DRvsH6
Tma7	-0.362235	10.0825	-5.94416	1.91297e-05	0.000785118	2.90085	DRvsH6
D630045J12Rik	0.396426	5.85732	5.9431	1.9169e-05	0.000785118	2.93732	DRvsH6
Ddit3	0.36093	5.6813	5.94257	1.91886e-05	0.000785118	2.96811	DRvsH6
Phf12	0.285256	6.24774	5.93564	1.94456e-05	0.000793336	2.90006	DRvsH6
Dgkd	0.246012	6.85248	5.93275	1.95538e-05	0.000795449	2.85452	DRvsH6
Frmpd4	-0.461108	3.61143	-5.91887	2.00829e-05	0.000814629	3.02456	DRvsH6
Grhl1	0.776212	2.62346	5.90156	2.07635e-05	0.000839821	2.74835	DRvsH6
Rnf14	-0.183463	8.00664	-5.89675	2.09567e-05	0.00084452	2.76989	DRvsH6
Iars	0.561241	6.76841	5.8957	2.09993e-05	0.00084452	2.79959	DRvsH6
Gga3	0.297676	5.4057	5.89149	2.11705e-05	0.000846873	2.88662	DRvsH6
Slc25a23	-0.251803	6.59225	-5.89131	2.11778e-05	0.000846873	2.78771	DRvsH6
Jpx	-0.554528	3.06577	-5.88972	2.12429e-05	0.000847077	2.87509	DRvsH6
Birc2	0.256414	5.59771	5.88406	2.14758e-05	0.000853949	2.85176	DRvsH6
Pik3r1	0.228667	6.93557	5.88161	2.15775e-05	0.000855583	2.75515	DRvsH6
Srsf6	0.392277	7.25601	5.87817	2.17214e-05	0.000858876	2.74291	DRvsH6
Zbtb2	0.574574	3.91415	5.8727	2.19519e-05	0.000865568	2.94511	DRvsH6
Gm45441	-0.744688	1.82635	-5.87017	2.20592e-05	0.000867376	2.48785	DRvsH6
Ddi2	0.284798	6.36791	5.86438	2.23074e-05	0.000874699	2.74844	DRvsH6
Eid1	-0.261251	7.75152	-5.85964	2.25126e-05	0.000880299	2.69902	DRvsH6
1110038B12Rik	0.824197	3.20228	5.84837	2.30086e-05	0.000897208	2.79542	DRvsH6
Rps6kb1	0.286791	5.78014	5.84481	2.31674e-05	0.000900912	2.75789	DRvsH6
Tnpo2	0.22748	7.18511	5.84132	2.33244e-05	0.000902748	2.66999	DRvsH6
Enpp5	-0.227426	8.24225	-5.84092	2.33425e-05	0.000902748	2.66197	DRvsH6
Arih1	0.234941	7.4379	5.83928	2.34164e-05	0.00090313	2.66368	DRvsH6
Slc30a9	-0.214281	7.58312	-5.83471	2.36244e-05	0.000906066	2.65239	DRvsH6
Csrnp1	1.32143	2.438	5.83423	2.36464e-05	0.000906066	2.50005	DRvsH6
Osbp	0.29454	5.98511	5.83271	2.3716e-05	0.000906066	2.71983	DRvsH6
Apbb1	-0.370135	7.25838	-5.83199	2.37492e-05	0.000906066	2.65082	DRvsH6
Tmem108	0.413922	5.22192	5.81937	2.43368e-05	0.000925977	2.75545	DRvsH6
Nol9	0.473144	4.43787	5.80872	2.48441e-05	0.00094094	2.81961	DRvsH6
Dusp3	-0.233256	6.32045	-5.80833	2.48633e-05	0.00094094	2.64661	DRvsH6
Prelid1	-0.347605	6.85914	-5.79934	2.53006e-05	0.000954927	2.60135	DRvsH6
Commd1	-0.378681	5.88766	-5.7962	2.54552e-05	0.000958201	2.64532	DRvsH6
Neurod1	0.333448	8.94615	5.79343	2.55922e-05	0.000960797	2.57387	DRvsH6
Gigyf1	0.292981	5.25422	5.78774	2.58764e-05	0.000966732	2.70384	DRvsH6
Narf	-0.251616	6.15861	-5.78753	2.58873e-05	0.000966732	2.61214	DRvsH6
Phyh	-0.329165	6.23564	-5.78319	2.61061e-05	0.000972331	2.59955	DRvsH6
Dcp1a	0.378328	4.72768	5.7643	2.70824e-05	0.00100604	2.70633	DRvsH6
Adnp2	0.34593	5.35484	5.76201	2.72031e-05	0.00100787	2.64436	DRvsH6
Tbce	0.400862	4.847	5.76016	2.73015e-05	0.00100887	2.69357	DRvsH6
Kif3b	0.33772	6.84284	5.75769	2.7433e-05	0.00101108	2.51581	DRvsH6
Thoc5	-0.37839	6.4508	-5.75618	2.75136e-05	0.00101141	2.53323	DRvsH6
B230217C12Rik	-0.420753	4.35293	-5.74831	2.79381e-05	0.00102435	2.70772	DRvsH6
Sirt7	0.420188	4.53114	5.74328	2.82131e-05	0.00103175	2.69443	DRvsH6
Arih2	0.198857	6.45124	5.73762	2.85258e-05	0.00104049	2.49822	DRvsH6
Adgrl3	-0.379813	5.28017	-5.7351	2.86663e-05	0.00104157	2.59642	DRvsH6
St6galnac4	-0.402487	4.20271	-5.73445	2.8703e-05	0.00104157	2.68916	DRvsH6
Rgs2	-0.329251	5.65283	-5.73155	2.88656e-05	0.00104479	2.54787	DRvsH6
Ppm1j	-0.475987	3.9088	-5.72525	2.92223e-05	0.00105205	2.67597	DRvsH6
Fam53b	0.391199	6.87046	5.72381	2.93042e-05	0.00105205	2.44564	DRvsH6
Iqce	0.339259	4.11549	5.72297	2.93521e-05	0.00105205	2.67039	DRvsH6
Ndufb11	-0.301831	6.30847	-5.72206	2.94046e-05	0.00105205	2.4767	DRvsH6
Anp32a	-0.208034	9.1776	-5.72146	2.94388e-05	0.00105205	2.44395	DRvsH6
Dyrk1a	0.346715	6.87927	5.71897	2.9582e-05	0.00105286	2.44189	DRvsH6
Zfp36l2	0.23702	7.38834	5.71847	2.96108e-05	0.00105286	2.42879	DRvsH6
Naa16	0.579295	4.39973	5.71708	2.96913e-05	0.00105307	2.64805	DRvsH6
Scrib	0.324602	5.57536	5.71545	2.97858e-05	0.00105378	2.52898	DRvsH6
Sirt1	0.310898	5.81507	5.71103	3.0044e-05	0.00105508	2.50403	DRvsH6
Gm6560	-0.607482	3.06473	-5.71051	3.00743e-05	0.00105508	2.59499	DRvsH6
Alkbh1	0.310677	4.63132	5.70946	3.01362e-05	0.00105508	2.61415	DRvsH6
Bag3	1.01377	2.67282	5.7093	3.01458e-05	0.00105508	2.4224	DRvsH6
Zfp939	0.566138	3.0295	5.70844	3.01964e-05	0.00105508	2.5586	DRvsH6
Tmem240	-0.472807	3.48596	-5.70678	3.02941e-05	0.00105588	2.62362	DRvsH6
Slc9a5	0.385878	4.62348	5.70117	3.06278e-05	0.00106235	2.59428	DRvsH6
Dusp11	0.39539	6.18508	5.70113	3.06303e-05	0.00106235	2.44951	DRvsH6
Sphkap	-0.277672	8.02171	-5.69053	3.12713e-05	0.00108124	2.36725	DRvsH6
Rnf44	0.214344	6.46186	5.6896	3.13282e-05	0.00108124	2.40662	DRvsH6
Zup1	0.458006	3.60914	5.68567	3.157e-05	0.00108693	2.58701	DRvsH6
Ccdc117	0.471703	6.35886	5.67489	3.22427e-05	0.00110739	2.38462	DRvsH6
Cc2d1b	0.41577	4.62021	5.66729	3.27254e-05	0.00112124	2.5363	DRvsH6
Gpr85	-0.390998	4.50486	-5.66559	3.28343e-05	0.00112225	2.54059	DRvsH6
Itm2c	-0.229414	8.36293	-5.6621	3.30598e-05	0.00112723	2.31239	DRvsH6
Cdkn1a	1.14889	2.86956	5.65778	3.33405e-05	0.00113199	2.32051	DRvsH6
Nr6a1	0.471528	4.02583	5.65637	3.34331e-05	0.00113199	2.54729	DRvsH6
Pcgf6	0.473076	4.15008	5.65626	3.34401e-05	0.00113199	2.54781	DRvsH6
Zfp628	0.592436	3.39241	5.65453	3.35538e-05	0.00113312	2.51635	DRvsH6
Gm9195	-0.722107	2.1937	-5.64883	3.39306e-05	0.00114311	2.28066	DRvsH6
Nhlrc2	0.275757	6.12608	5.64252	3.43525e-05	0.00115247	2.33738	DRvsH6
Rock1	0.281145	5.7167	5.64224	3.43716e-05	0.00115247	2.37209	DRvsH6
Gxylt1	0.373066	5.07426	5.63519	3.48499e-05	0.00116574	2.42049	DRvsH6
Zfp335	0.409727	4.2645	5.62822	3.53298e-05	0.0011784	2.48727	DRvsH6
B3galt5	-0.647512	2.98972	-5.62728	3.53955e-05	0.0011784	2.43449	DRvsH6
Ufsp2	-0.29934	5.58824	-5.62348	3.56598e-05	0.00118441	2.34208	DRvsH6
Ptpn2	0.312895	5.88702	5.61991	3.59112e-05	0.00118996	2.3268	DRvsH6
Hs3st3b1	0.359188	6.82173	5.6162	3.61738e-05	0.00119585	2.2421	DRvsH6
Tmem161b	0.339916	5.05503	5.61484	3.62702e-05	0.00119624	2.39261	DRvsH6
Slain2	0.345966	5.21501	5.60777	3.67777e-05	0.00121015	2.36136	DRvsH6
Aff1	0.36695	7.2837	5.60634	3.68811e-05	0.00121073	2.20788	DRvsH6
Fbxo5	0.750169	2.14263	5.60347	3.70897e-05	0.00121475	2.01178	DRvsH6
Zfp516	0.406752	7.13426	5.6013	3.72486e-05	0.00121526	2.20748	DRvsH6
Tnfrsf12a	1.53608	3.31378	5.60015	3.73326e-05	0.00121526	2.33586	DRvsH6
Camsap1	0.389427	7.72644	5.59973	3.73636e-05	0.00121526	2.18933	DRvsH6
Zfp959	0.432807	3.647	5.59116	3.79988e-05	0.00123173	2.42145	DRvsH6
Fuca2	-0.296512	5.46558	-5.59055	3.80444e-05	0.00123173	2.29099	DRvsH6
Rsrc2	0.239008	7.61757	5.58853	3.81954e-05	0.00123379	2.16825	DRvsH6
Prmt8	-0.432365	4.53724	-5.58065	3.87925e-05	0.00125022	2.37246	DRvsH6
Phf24	-0.311308	5.25431	-5.57749	3.90344e-05	0.0012534	2.28933	DRvsH6
Akna	0.404514	4.99888	5.57705	3.90687e-05	0.0012534	2.31047	DRvsH6
Scrn1	-0.241938	7.45825	-5.57212	3.94496e-05	0.00126134	2.13734	DRvsH6
Lars	0.235341	5.93829	5.57149	3.94989e-05	0.00126134	2.21193	DRvsH6
Mtdh	0.238492	6.98526	5.56914	3.96823e-05	0.00126134	2.14241	DRvsH6
Vamp2	-0.246415	9.30196	-5.56875	3.97122e-05	0.00126134	2.14473	DRvsH6
5430416N02Rik	0.650293	2.87664	5.5671	3.98422e-05	0.00126134	2.25449	DRvsH6
Cwc22	0.334658	4.95477	5.56588	3.99374e-05	0.00126134	2.30278	DRvsH6
Cramp1l	0.37085	4.86038	5.56383	4.00991e-05	0.00126134	2.31374	DRvsH6
Acsl5	-0.370124	4.00706	-5.56298	4.01668e-05	0.00126134	2.37556	DRvsH6
Uba5	0.244891	5.23283	5.56247	4.0207e-05	0.00126134	2.27103	DRvsH6
Dnttip2	0.35245	6.19444	5.56198	4.02456e-05	0.00126134	2.18113	DRvsH6
Nebl	-0.278722	6.08723	-5.56131	4.02992e-05	0.00126134	2.16562	DRvsH6
Ahctf1	0.300047	6.16327	5.55969	4.04283e-05	0.00126258	2.16882	DRvsH6
Hirip3	0.393033	5.96415	5.55497	4.08058e-05	0.00127156	2.17412	DRvsH6
Atp6v0e2	-0.269288	8.34087	-5.5538	4.09003e-05	0.00127169	2.09847	DRvsH6
Egr3	2.18494	0.969108	5.54941	4.1256e-05	0.00127861	1.33548	DRvsH6
Ulk4	0.512183	3.12978	5.54824	4.13516e-05	0.00127861	2.31449	DRvsH6
Sp1	0.269498	5.93547	5.54771	4.13947e-05	0.00127861	2.16991	DRvsH6
1500009C09Rik	-0.299575	5.33888	-5.54636	4.15052e-05	0.00127923	2.2186	DRvsH6
Cul5	0.216275	7.04335	5.54345	4.17442e-05	0.00128379	2.0908	DRvsH6
Fyco1	0.34565	6.83987	5.53489	4.24556e-05	0.00129947	2.07982	DRvsH6
A230077H06Rik	-0.53417	2.86521	-5.53457	4.24816e-05	0.00129947	2.25295	DRvsH6
Rtn4rl1	-0.238387	5.93284	-5.534	4.25302e-05	0.00129947	2.13446	DRvsH6
Atp13a1	0.310993	5.07517	5.53203	4.26955e-05	0.00130171	2.22685	DRvsH6
Armcx3	-0.259221	6.19711	-5.52611	4.31975e-05	0.00131417	2.09838	DRvsH6
Ctu2	0.391246	4.0229	5.52453	4.33329e-05	0.00131546	2.30293	DRvsH6
Mettl3	0.302606	5.45768	5.51946	4.37693e-05	0.00132443	2.16598	DRvsH6
Msantd2	0.427036	3.96627	5.51762	4.39291e-05	0.00132443	2.29221	DRvsH6
Elf2	0.297027	6.15317	5.51703	4.39795e-05	0.00132443	2.08609	DRvsH6
Ddx21	0.220537	5.99019	5.51635	4.40389e-05	0.00132443	2.09994	DRvsH6
Ppargc1b	0.514709	4.75587	5.51568	4.40977e-05	0.00132443	2.21397	DRvsH6
Uqcrq	-0.304411	6.71856	-5.51423	4.42244e-05	0.00132542	2.04554	DRvsH6
Riok1	0.349619	4.39429	5.5101	4.45867e-05	0.00133344	2.25723	DRvsH6
Dusp7	0.282982	5.81587	5.50531	4.50111e-05	0.00134329	2.09366	DRvsH6
Brd3	0.267308	6.45584	5.50282	4.52336e-05	0.00134708	2.03197	DRvsH6
Mlycd	0.309952	4.3295	5.49987	4.54986e-05	0.00135212	2.24465	DRvsH6
Ube2n	-0.183937	7.24549	-5.49475	4.59613e-05	0.001363	1.98786	DRvsH6
Gpr37	-0.353584	6.99428	-5.48771	4.66064e-05	0.00137924	1.97881	DRvsH6
Ddx41	0.330103	4.83951	5.48528	4.68319e-05	0.00138301	2.16453	DRvsH6
Lrrfip2	0.274951	5.19253	5.48046	4.72808e-05	0.00139271	2.11685	DRvsH6
Snap23	0.466798	3.76893	5.47964	4.73578e-05	0.00139271	2.22105	DRvsH6
Atxn7	0.293847	5.1885	5.47774	4.75365e-05	0.00139506	2.10535	DRvsH6
Lemd3	0.312491	5.95724	5.46717	4.85429e-05	0.00142164	2.00151	DRvsH6
Arxes2	-0.373236	6.30204	-5.46428	4.88217e-05	0.00142685	1.96876	DRvsH6
Znrf3	0.513033	3.58261	5.46164	4.90784e-05	0.00142922	2.18637	DRvsH6
Tnik	-0.290703	5.52761	-5.46136	4.91053e-05	0.00142922	2.03273	DRvsH6
Syt9	-0.258714	5.89012	-5.46004	4.92341e-05	0.00143002	1.98701	DRvsH6
Slc26a2	0.386424	5.79441	5.45849	4.93859e-05	0.00143117	1.99356	DRvsH6
Mir124a-1hg	0.495718	8.13532	5.45703	4.95299e-05	0.00143117	1.90512	DRvsH6
Plek	0.357925	3.93196	5.45653	4.95781e-05	0.00143117	2.17795	DRvsH6
Xylt1	0.491187	6.1368	5.45486	4.97428e-05	0.001433	1.9664	DRvsH6
Wtap	0.237567	6.46916	5.4492	5.03056e-05	0.00144626	1.93262	DRvsH6
Tnpo1	0.308433	9.26527	5.44421	5.08063e-05	0.00145769	1.89252	DRvsH6
Foxj3	0.256058	5.91445	5.44163	5.10668e-05	0.00146219	1.95837	DRvsH6
Ptprz1	-0.36097	4.96552	-5.44018	5.12141e-05	0.00146344	2.05807	DRvsH6
Ercc2	0.346258	5.83047	5.43907	5.13274e-05	0.00146371	1.95792	DRvsH6
Rsrp1	0.407088	8.70251	5.43451	5.1795e-05	0.00147407	1.86363	DRvsH6
Cox5b	-0.248227	6.91623	-5.43274	5.19766e-05	0.00147626	1.87352	DRvsH6
Chac1	0.773577	2.88159	5.42843	5.24242e-05	0.00148598	2.0441	DRvsH6
Ckap5	-0.200653	7.65378	-5.42453	5.28318e-05	0.00149454	1.84119	DRvsH6
Taf15	0.358084	6.76732	5.42299	5.29946e-05	0.00149518	1.85866	DRvsH6
Qpct	-0.28868	6.16808	-5.42231	5.30665e-05	0.00149518	1.89063	DRvsH6
Lrig2	0.25468	5.82362	5.4164	5.36932e-05	0.00150983	1.91457	DRvsH6
Tacr3	-0.301642	4.79801	-5.40559	5.48611e-05	0.0015396	2.00906	DRvsH6
Isl1	-0.353639	5.68936	-5.4024	5.52102e-05	0.00154632	1.89506	DRvsH6
Osbpl11	0.295755	4.88685	5.39942	5.55397e-05	0.00155247	1.98602	DRvsH6
Arf1	-0.179984	8.41886	-5.38484	5.71767e-05	0.00159507	1.76169	DRvsH6
Zfp131	0.328966	5.61537	5.3819	5.75127e-05	0.00160128	1.87056	DRvsH6
Fam193a	0.25589	6.19225	5.38013	5.77153e-05	0.00160376	1.8107	DRvsH6
Msi1	-0.19881	7.65427	-5.37795	5.79675e-05	0.0016076	1.74742	DRvsH6
Bnip3	-0.334635	7.41463	-5.37646	5.81398e-05	0.00160798	1.75004	DRvsH6
Kdm5a	0.267798	6.16299	5.37586	5.8209e-05	0.00160798	1.80183	DRvsH6
Lactb	0.322748	3.99334	5.3737	5.84609e-05	0.00161178	2.01705	DRvsH6
Ireb2	0.217252	6.49048	5.37142	5.87276e-05	0.00161249	1.77123	DRvsH6
Rom1	-0.390414	10.7066	-5.37128	5.87434e-05	0.00161249	1.79941	DRvsH6
Plekhm1	0.401983	4.64288	5.37055	5.88293e-05	0.00161249	1.96358	DRvsH6
Erc2	0.339954	5.15352	5.36952	5.89505e-05	0.00161269	1.88869	DRvsH6
Strn	0.271937	5.81802	5.36279	5.97477e-05	0.00163133	1.8091	DRvsH6
Sfxn2	0.649979	3.51746	5.35763	6.03663e-05	0.00164504	1.98973	DRvsH6
Drd1	-0.298581	5.34834	-5.35424	6.07757e-05	0.00165059	1.84659	DRvsH6
Uck2	0.368307	4.69466	5.35355	6.08593e-05	0.00165059	1.91913	DRvsH6
Zfp334	0.265375	4.62715	5.35289	6.09407e-05	0.00165059	1.92791	DRvsH6
Psd3	-0.257618	5.90656	-5.35209	6.10375e-05	0.00165059	1.76951	DRvsH6
Trim32	-0.272976	6.20515	-5.34895	6.14213e-05	0.00165593	1.74688	DRvsH6
Igf2bp2	0.461956	2.90457	5.34848	6.1479e-05	0.00165593	1.9147	DRvsH6
Usp19	0.315223	7.2166	5.3476	6.15872e-05	0.00165593	1.6949	DRvsH6
Zswim6	0.360136	5.35437	5.346	6.17846e-05	0.00165808	1.8189	DRvsH6
Ctif	0.313912	6.46606	5.34373	6.20652e-05	0.00166245	1.71447	DRvsH6
Rhobtb1	-0.820182	2.91449	-5.34086	6.24227e-05	0.00166765	1.91423	DRvsH6
Ric8b	0.393706	7.37172	5.33953	6.25887e-05	0.00166765	1.67606	DRvsH6
D11Wsu47e	0.536852	3.66459	5.33933	6.26137e-05	0.00166765	1.95903	DRvsH6
Samd4b	0.260531	5.71043	5.33603	6.30287e-05	0.00166794	1.77039	DRvsH6
Stx5a	0.213027	5.90854	5.33563	6.30787e-05	0.00166794	1.75419	DRvsH6
Stat5b	-0.198554	5.84177	-5.33557	6.30866e-05	0.00166794	1.74786	DRvsH6
Elmod1	-0.213187	7.02115	-5.33548	6.30973e-05	0.00166794	1.67421	DRvsH6
Ahrr	0.5002	5.69682	5.33406	6.32765e-05	0.00166955	1.79558	DRvsH6
Rtn3	-0.206549	9.37573	-5.3316	6.35889e-05	0.00167203	1.67543	DRvsH6
Cebpg	0.380901	5.58146	5.33008	6.37829e-05	0.00167203	1.78385	DRvsH6
Ep400	0.302565	6.17721	5.32877	6.39501e-05	0.00167203	1.70663	DRvsH6
Six3	-0.242303	6.31033	-5.32851	6.39834e-05	0.00167203	1.70061	DRvsH6
Shmt2	0.390706	5.20553	5.32803	6.40442e-05	0.00167203	1.82225	DRvsH6
Id4	-0.262389	5.7708	-5.32771	6.40857e-05	0.00167203	1.74404	DRvsH6
Usp36	0.356405	5.18128	5.32682	6.41995e-05	0.00167203	1.81131	DRvsH6
Sema4g	-0.45006	4.23566	-5.32587	6.43228e-05	0.00167215	1.91507	DRvsH6
Slc19a1	0.531596	4.35627	5.3224	6.47702e-05	0.00167761	1.91005	DRvsH6
Hinfp	0.329909	4.63793	5.32133	6.49092e-05	0.00167761	1.8667	DRvsH6
Hpca	-0.19911	6.24843	-5.32068	6.49935e-05	0.00167761	1.68503	DRvsH6
Ccn4	0.570334	5.8127	5.32049	6.5018e-05	0.00167761	1.71493	DRvsH6
Jund	0.336867	6.04997	5.31961	6.51328e-05	0.00167761	1.70794	DRvsH6
Mcm7	0.345217	4.40286	5.31713	6.54567e-05	0.00167761	1.87774	DRvsH6
Gmcl1	0.377302	4.83126	5.31699	6.54757e-05	0.00167761	1.83468	DRvsH6
Ndrg4	-0.247566	8.85576	-5.31693	6.54835e-05	0.00167761	1.63206	DRvsH6
Zfp579	0.44086	3.59832	5.3127	6.60406e-05	0.00168868	1.9068	DRvsH6
Plekhm3	0.242727	5.9389	5.31183	6.61547e-05	0.00168868	1.69542	DRvsH6
Zfp51	0.368877	3.6047	5.30772	6.67022e-05	0.00169958	1.89832	DRvsH6
Lhfpl3	-0.390655	6.03611	-5.30473	6.71031e-05	0.00170672	1.67078	DRvsH6
Edrf1	0.334597	5.156	5.29902	6.78752e-05	0.00172325	1.7552	DRvsH6
Hmgn1	-0.201318	9.77444	-5.29736	6.81012e-05	0.00172588	1.61504	DRvsH6
Calm3	-0.166416	9.32247	-5.29645	6.82249e-05	0.00172592	1.60156	DRvsH6
Thra	-0.215693	7.6495	-5.29332	6.86541e-05	0.00173093	1.57791	DRvsH6
Pik3r3	-0.246998	6.95568	-5.29322	6.86682e-05	0.00173093	1.59141	DRvsH6
Dcaf5	0.263834	5.92331	5.29206	6.88278e-05	0.00173186	1.65534	DRvsH6
Exosc4	0.411078	4.07163	5.2888	6.92798e-05	0.00174013	1.85561	DRvsH6
Sbk1	-0.302614	6.42247	-5.28551	6.97376e-05	0.00174852	1.60136	DRvsH6
Odc1	-0.222201	7.54423	-5.28032	7.04686e-05	0.00176371	1.55441	DRvsH6
Ptbp3	0.330708	4.7	5.27814	7.07765e-05	0.00176828	1.77162	DRvsH6
A530058N18Rik	-0.421954	4.95532	-5.27705	7.09318e-05	0.00176904	1.74085	DRvsH6
Trit1	0.57645	3.59189	5.27511	7.12085e-05	0.0017728	1.83713	DRvsH6
Fam227a	0.485741	3.88673	5.27167	7.17019e-05	0.00178194	1.83069	DRvsH6
Kctd3	0.287488	5.80284	5.27049	7.18714e-05	0.00178219	1.62583	DRvsH6
Pan3	0.328306	5.64068	5.26954	7.20097e-05	0.00178219	1.64861	DRvsH6
Eloa	0.232353	5.8538	5.26898	7.20904e-05	0.00178219	1.62123	DRvsH6
Gm16062	0.712547	1.81758	5.26794	7.22411e-05	0.00178279	1.33097	DRvsH6
Zfp119b	0.357777	3.95243	5.26673	7.24161e-05	0.00178399	1.81887	DRvsH6
Hnrnpc	0.176076	8.27167	5.26559	7.25818e-05	0.00178495	1.52072	DRvsH6
Taf3	0.272394	5.15032	5.26427	7.27744e-05	0.00178658	1.69381	DRvsH6
Tbl1x	-0.222013	6.2803	-5.26338	7.29054e-05	0.00178669	1.56905	DRvsH6
Rnf25	0.325019	4.79485	5.25701	7.38436e-05	0.00180491	1.72366	DRvsH6
Ets2	0.416685	4.51228	5.2566	7.39048e-05	0.00180491	1.75036	DRvsH6
Htr1b	-0.351513	3.59248	-5.25487	7.4162e-05	0.00180807	1.80082	DRvsH6
Prkg2	-0.565097	2.25751	-5.24737	7.52884e-05	0.00183236	1.62276	DRvsH6
Mphosph9	0.339517	5.06815	5.24507	7.56379e-05	0.00183509	1.6651	DRvsH6
Lypd6	-0.308728	4.72078	-5.24433	7.57504e-05	0.00183509	1.6923	DRvsH6
Arnt	0.2903	5.5494	5.24354	7.58703e-05	0.00183509	1.60062	DRvsH6
Brwd1	0.192083	6.74298	5.24321	7.59206e-05	0.00183509	1.5022	DRvsH6
Acin1	0.208364	7.72859	5.24081	7.62881e-05	0.00184083	1.47153	DRvsH6
Sntb2	0.295546	6.5442	5.23742	7.68101e-05	0.00185026	1.50069	DRvsH6
Speg	-0.373772	4.65114	-5.23295	7.75039e-05	0.00186379	1.6829	DRvsH6
Trmt6	0.240314	4.6268	5.23134	7.77558e-05	0.00186667	1.69002	DRvsH6
Tdrd3	0.35562	4.6326	5.22762	7.83393e-05	0.00187452	1.68539	DRvsH6
Snhg16	0.698546	3.34792	5.22756	7.83486e-05	0.00187452	1.73283	DRvsH6
Abl2	0.338472	6.0707	5.22638	7.85348e-05	0.0018758	1.50619	DRvsH6
Ccnyl1	0.415184	4.14339	5.22496	7.876e-05	0.001878	1.73243	DRvsH6
Suv39h2	0.442476	5.64376	5.22358	7.89786e-05	0.00187827	1.55759	DRvsH6
Atp5d	-0.221478	6.68974	-5.22321	7.90373e-05	0.00187827	1.46171	DRvsH6
Ammecr1	0.373306	5.29646	5.22038	7.94897e-05	0.00188584	1.58099	DRvsH6
Pwwp2a	0.310478	5.32744	5.21912	7.96913e-05	0.00188745	1.58234	DRvsH6
Atad2b	0.261758	6.49752	5.21573	8.02367e-05	0.00189446	1.45451	DRvsH6
Med25	0.229473	5.31772	5.21504	8.03493e-05	0.00189446	1.57922	DRvsH6
Zfp280d	0.25825	5.75724	5.21478	8.03918e-05	0.00189446	1.5263	DRvsH6
Slc24a3	-0.282149	7.18692	-5.21396	8.0524e-05	0.00189446	1.42565	DRvsH6
Oser1	0.298197	5.24965	5.21244	8.07708e-05	0.00189711	1.58311	DRvsH6
Nrarp	-0.630499	3.10345	-5.20543	8.19201e-05	0.0019209	1.6892	DRvsH6
Ppp4r3a	0.232458	6.54593	5.204	8.21557e-05	0.00192323	1.43486	DRvsH6
Fance	0.342612	5.52539	5.19999	8.28233e-05	0.00193565	1.51676	DRvsH6
Ghitm	-0.191068	8.58218	-5.19886	8.30119e-05	0.00193685	1.38891	DRvsH6
Tjap1	0.425727	4.28832	5.19739	8.32583e-05	0.0019394	1.66413	DRvsH6
Tmem120b	0.637995	2.22941	5.1939	8.38456e-05	0.00194849	1.36464	DRvsH6
Dnajc5	-0.246278	8.54203	-5.19259	8.40685e-05	0.00194849	1.3767	DRvsH6
Scamp1	-0.233238	7.8933	-5.19241	8.40986e-05	0.00194849	1.37271	DRvsH6
Gna13	0.238033	5.76462	5.1918	8.42009e-05	0.00194849	1.48151	DRvsH6
Dnah9	0.624341	3.9581	5.19024	8.44673e-05	0.00195146	1.66947	DRvsH6
Atxn1l	0.215866	5.86086	5.18874	8.47233e-05	0.00195417	1.45112	DRvsH6
Gm12070	-0.451022	6.63248	-5.18771	8.48996e-05	0.00195504	1.39878	DRvsH6
Pfkm	-0.265606	7.29286	-5.18529	8.53144e-05	0.0019614	1.36526	DRvsH6
Ralyl	-0.313169	4.96833	-5.18305	8.57012e-05	0.00196709	1.55529	DRvsH6
Slc25a4	-0.21164	9.11845	-5.18129	8.60069e-05	0.00196798	1.36306	DRvsH6
Rfx1	0.452855	4.56312	5.18122	8.6019e-05	0.00196798	1.60551	DRvsH6
Zfp469	1.11831	0.853019	5.1759	8.69463e-05	0.00198319	0.756512	DRvsH6
Ssx2ip	0.327916	6.91519	5.1755	8.70178e-05	0.00198319	1.35706	DRvsH6
Armc5	0.462776	3.82524	5.17489	8.71249e-05	0.00198319	1.64182	DRvsH6
Eps15l1	0.257427	5.4689	5.1742	8.72456e-05	0.00198319	1.47521	DRvsH6
Ell	0.477115	4.42547	5.1699	8.80063e-05	0.00199726	1.59452	DRvsH6
Bmerb1	-0.26175	6.31247	-5.16887	8.81895e-05	0.00199821	1.37635	DRvsH6
Nipbl	0.267969	7.20287	5.16536	8.88163e-05	0.00200879	1.32607	DRvsH6
Plch1	-0.2427	6.50918	-5.16467	8.89413e-05	0.00200879	1.35134	DRvsH6
Gm9856	-0.684189	2.80349	-5.16207	8.94088e-05	0.00201613	1.52855	DRvsH6
1700025G04Rik	-0.212497	5.67297	-5.15149	9.13423e-05	0.00205644	1.4017	DRvsH6
Rho	-0.446607	14.6836	-5.14877	9.18453e-05	0.00206447	1.47819	DRvsH6
Uvrag	0.253015	5.68871	5.14209	9.30947e-05	0.00208526	1.38152	DRvsH6
Brpf1	0.327348	5.39481	5.14178	9.3152e-05	0.00208526	1.41277	DRvsH6
2810030D12Rik	-0.561028	3.44319	-5.14146	9.32133e-05	0.00208526	1.58711	DRvsH6
Asic4	-0.28614	5.93156	-5.13718	9.4024e-05	0.00210007	1.34241	DRvsH6
BC005624	-0.205731	6.34247	-5.13252	9.49147e-05	0.00211661	1.29903	DRvsH6
Purb	-0.21129	9.31531	-5.12751	9.58817e-05	0.00213192	1.26182	DRvsH6
Uqcrh	-0.217581	7.40077	-5.1274	9.59032e-05	0.00213192	1.24613	DRvsH6
Kcnab3	-0.289423	5.17878	-5.12573	9.6228e-05	0.00213375	1.41029	DRvsH6
Clasrp	0.436381	4.69112	5.12519	9.63337e-05	0.00213375	1.46328	DRvsH6
Cplane1	0.472453	4.66688	5.12465	9.64392e-05	0.00213375	1.46974	DRvsH6
Clip3	-0.228276	7.65607	-5.1232	9.67212e-05	0.00213665	1.23509	DRvsH6
Csnk1d	0.21909	6.99393	5.11603	9.81368e-05	0.00216448	1.23286	DRvsH6
Eed	0.299742	5.4965	5.11527	9.82881e-05	0.00216448	1.36175	DRvsH6
Dab2ip	-0.227956	6.17152	-5.10743	9.98615e-05	0.00219311	1.25921	DRvsH6
Srsf5	0.402965	8.99152	5.10705	9.99382e-05	0.00219311	1.20874	DRvsH6
Prkaca	-0.208111	7.24828	-5.10648	0.000100054	0.00219311	1.20748	DRvsH6
Fhod1	0.763405	2.73907	5.09936	0.000101509	0.00222155	1.44848	DRvsH6
Slbp	0.267767	5.0646	5.09758	0.000101877	0.00222533	1.37008	DRvsH6
Rabggtb	0.231388	6.26419	5.09649	0.000102102	0.00222533	1.23724	DRvsH6
Frmd3	-0.28352	4.80297	-5.09569	0.000102268	0.00222533	1.38808	DRvsH6
Ggcx	0.428141	3.69967	5.09547	0.000102312	0.00222533	1.5007	DRvsH6
Sparcl1	-0.224932	8.1351	-5.09365	0.000102692	0.0022257	1.17229	DRvsH6
Usp54	0.325474	5.34328	5.09327	0.000102771	0.0022257	1.3308	DRvsH6
Sox12	0.373341	4.53949	5.09312	0.000102802	0.0022257	1.42879	DRvsH6
Atg16l1	0.378166	6.09716	5.09066	0.000103315	0.00223337	1.24999	DRvsH6
Gm10244	-1.04375	0.61242	-5.0859	0.000104319	0.00225164	0.530948	DRvsH6
Impg1	-0.364794	8.27026	-5.08455	0.000104605	0.00225282	1.15508	DRvsH6
Swt1	0.31304	4.68021	5.08413	0.000104693	0.00225282	1.39678	DRvsH6
Otud7b	0.255391	7.64092	5.08088	0.000105386	0.00226231	1.14802	DRvsH6
Cst3	-0.291593	9.12329	-5.08056	0.000105455	0.00226231	1.16102	DRvsH6
Stau2	-0.218559	5.88135	-5.07981	0.000105617	0.00226234	1.23093	DRvsH6
Mepce	0.258716	6.00627	5.07899	0.000105792	0.00226267	1.219	DRvsH6
Adgrl4	0.958153	2.74219	5.07477	0.000106702	0.00227868	1.39306	DRvsH6
Nt5m	0.357565	4.18588	5.07392	0.000106886	0.00227916	1.43501	DRvsH6
Maip1	0.346751	4.67048	5.07225	0.000107249	0.00228344	1.37842	DRvsH6
Atp6ap1	-0.234004	7.89408	-5.06954	0.000107842	0.00229186	1.12316	DRvsH6
Tmsb10	-0.219546	7.65273	-5.06896	0.000107969	0.00229186	1.12337	DRvsH6
Scg3	-0.287311	7.33944	-5.06771	0.000108243	0.00229423	1.1267	DRvsH6
Gdpd5	0.326111	6.53016	5.06666	0.000108475	0.00229569	1.15895	DRvsH6
Ppef2	0.405138	6.96867	5.06445	0.000108961	0.0022978	1.12589	DRvsH6
Rab11fip4	-0.322511	6.49958	-5.0637	0.000109128	0.0022978	1.14564	DRvsH6
Mdga2	-0.31043	5.34184	-5.06362	0.000109147	0.0022978	1.25156	DRvsH6
0610030E20Rik	0.334642	4.70269	5.06326	0.000109225	0.0022978	1.35526	DRvsH6
Zzz3	0.203855	6.56093	5.06193	0.000109521	0.0023006	1.14196	DRvsH6
Stom	0.311425	6.38119	5.06065	0.000109806	0.00230315	1.14954	DRvsH6
Arfrp1	0.223013	5.57618	5.05924	0.000110121	0.00230634	1.23019	DRvsH6
Eef1a2	-0.275253	7.51677	-5.05627	0.000110788	0.00231686	1.10032	DRvsH6
Rasgrp1	-0.389154	4.25838	-5.04999	0.000112213	0.00234092	1.37578	DRvsH6
Tmem201	0.277017	5.9439	5.04974	0.00011227	0.00234092	1.1674	DRvsH6
Flnc	1.50711	1.16481	5.04836	0.000112584	0.00234401	0.739626	DRvsH6
Zfp654	0.28928	7.23478	5.04064	0.000114367	0.00237414	1.07441	DRvsH6
Wnk1	0.192493	7.58958	5.04063	0.000114368	0.00237414	1.06672	DRvsH6
Trpm1	-0.40425	7.01274	-5.03869	0.000114822	0.00238006	1.07257	DRvsH6
Peli2	0.344291	5.36947	5.03698	0.00011522	0.00238234	1.20835	DRvsH6
Raver1	0.239472	5.06791	5.03677	0.000115269	0.00238234	1.25114	DRvsH6
Eef1aknmt	0.390119	3.64335	5.0348	0.000115732	0.00238841	1.38577	DRvsH6
A930005G22Rik	-0.739069	2.50356	-5.03353	0.000116031	0.00239015	1.30885	DRvsH6
Nufip2	0.302568	6.0875	5.03273	0.000116222	0.00239015	1.12315	DRvsH6
Pygm	-0.269581	6.32482	-5.03199	0.000116398	0.00239015	1.09328	DRvsH6
Chd1	0.245161	5.95912	5.03158	0.000116493	0.00239015	1.12656	DRvsH6
Cog3	0.251912	5.35562	5.02943	0.000117005	0.00239717	1.19759	DRvsH6
Cacna2d3	-0.290596	5.61687	-5.02653	0.000117697	0.00240784	1.14245	DRvsH6
Prickle1	0.313436	5.73196	5.02562	0.000117916	0.00240883	1.14247	DRvsH6
Phc2	0.237863	6.68414	5.02456	0.000118172	0.00241057	1.05862	DRvsH6
Mtmr12	0.317249	3.91044	5.02199	0.000118791	0.00241971	1.34521	DRvsH6
Cadm2	-0.21716	7.65964	-5.01811	0.000119734	0.00243539	1.02068	DRvsH6
Hdac5	0.209942	7.61186	5.0166	0.000120101	0.00243935	1.01695	DRvsH6
Srsf4	0.187683	6.92343	5.0155	0.00012037	0.0024413	1.03148	DRvsH6
Tspan13	-0.250845	6.76956	-5.0144	0.00012064	0.00244327	1.03663	DRvsH6
Mier2	0.301042	5.24732	5.01275	0.000121048	0.00244802	1.16226	DRvsH6
Ppip5k2	0.338018	4.61962	5.0108	0.00012153	0.00245236	1.26112	DRvsH6
St8sia3	-0.282313	5.34278	-5.00999	0.00012173	0.00245236	1.16006	DRvsH6
Mylip	0.271823	4.95634	5.00977	0.000121784	0.00245236	1.19877	DRvsH6
Clptm1	-0.200959	7.36146	-5.0088	0.000122027	0.00245374	1.00507	DRvsH6
Bcl2l11	0.343875	4.28873	5.00787	0.000122256	0.00245486	1.29029	DRvsH6
Cdk8	0.212844	5.58421	5.00616	0.000122685	0.00245904	1.11989	DRvsH6
Dcun1d3	0.268574	5.3704	5.00565	0.000122813	0.00245904	1.14987	DRvsH6
Cend1	-0.258212	6.77672	-5.00187	0.000123761	0.00247184	1.00901	DRvsH6
Kat5	0.170463	6.33176	5.00171	0.000123802	0.00247184	1.03784	DRvsH6
Uhrf1bp1	0.495465	5.04291	5.00038	0.000124138	0.00247415	1.17264	DRvsH6
Mbtd1	0.293991	5.45873	4.99987	0.000124268	0.00247415	1.11699	DRvsH6
Pdia5	0.307342	5.40751	4.99665	0.000125085	0.0024869	1.10914	DRvsH6
Poc1b	0.416577	4.2147	4.99551	0.000125376	0.00248918	1.26814	DRvsH6
Orc4	0.27828	5.60138	4.99281	0.000126069	0.00249942	1.10074	DRvsH6
Sp6	-0.729404	3.69522	-4.98991	0.000126817	0.00251072	1.29737	DRvsH6
Mt2	1.84484	5.45951	4.98715	0.000127534	0.00252139	1.16405	DRvsH6
Zfp410	0.327666	4.90569	4.98505	0.000128081	0.00252233	1.16451	DRvsH6
Adcy2	-0.260492	6.16136	-4.98502	0.00012809	0.00252233	1.01207	DRvsH6
Morc3	0.319929	5.34024	4.98491	0.000128118	0.00252233	1.10779	DRvsH6
Hook3	0.282425	6.98026	4.98327	0.000128546	0.00252465	0.961676	DRvsH6
A930041C12Rik	-0.944901	2.36616	-4.98309	0.000128593	0.00252465	1.15776	DRvsH6
Ttll5	0.412162	5.48497	4.98133	0.000129057	0.00253023	1.09206	DRvsH6
Phc3	0.252308	5.99916	4.97963	0.000129504	0.00253309	1.01662	DRvsH6
Aatf	0.321785	4.49274	4.97878	0.00012973	0.00253309	1.21274	DRvsH6
Bicd2	0.220434	6.46269	4.97874	0.000129741	0.00253309	0.980436	DRvsH6
Zfp36	1.28305	3.1526	4.97712	0.000130172	0.00253611	1.25929	DRvsH6
Trim33	0.179561	6.29805	4.9768	0.000130255	0.00253611	0.987919	DRvsH6
Kif2a	0.237228	6.91302	4.97179	0.000131596	0.00255565	0.944887	DRvsH6
Prdm10	0.295715	4.46106	4.97169	0.000131621	0.00255565	1.20156	DRvsH6
Gnat1	-0.440729	13.1577	-4.97062	0.00013191	0.00255775	1.07707	DRvsH6
Hdgfl2	0.260549	5.93017	4.96938	0.000132245	0.00256073	1.0018	DRvsH6
Cep350	0.268673	6.34848	4.96719	0.000132836	0.00256672	0.964711	DRvsH6
Rhpn2	-0.361165	4.69131	-4.96689	0.000132918	0.00256672	1.15402	DRvsH6
Fam78b	0.27168	5.61178	4.96614	0.000133122	0.00256714	1.05298	DRvsH6
Plxna2	0.351671	6.7224	4.96272	0.000134055	0.00258162	0.934188	DRvsH6
Zfp64	0.335731	3.77741	4.96119	0.000134475	0.00258436	1.23976	DRvsH6
Cckbr	-0.710536	2.4679	-4.96087	0.000134564	0.00258436	1.12662	DRvsH6
Chsy1	0.321936	6.09987	4.95846	0.000135226	0.00259144	0.977055	DRvsH6
Rmi1	0.248091	5.15627	4.9582	0.0001353	0.00259144	1.07749	DRvsH6
Snrpn	-0.212736	8.15411	-4.95399	0.000136469	0.00261029	0.886928	DRvsH6
Cox4i1	-0.238994	7.98904	-4.9491	0.000137841	0.00263238	0.876834	DRvsH6
Nsun5	0.446507	3.97911	4.94854	0.000137997	0.00263238	1.20839	DRvsH6
Kctd15	0.299058	5.6012	4.94787	0.000138186	0.00263242	1.0038	DRvsH6
Psmd8	-0.202765	6.9032	-4.94698	0.000138437	0.00263367	0.892094	DRvsH6
Gbp2	1.85224	3.59921	4.94482	0.00013905	0.00263893	1.21016	DRvsH6
Ryk	0.22567	5.49149	4.94459	0.000139117	0.00263893	1.00445	DRvsH6
Zfp691	0.514414	2.53965	4.94351	0.000139424	0.00263893	1.12885	DRvsH6
Usp24	0.264164	5.90283	4.94338	0.000139462	0.00263893	0.958639	DRvsH6
Syt3	-0.418743	3.48647	-4.94193	0.000139876	0.00264322	1.21015	DRvsH6
Nanos1	-0.415348	3.94374	-4.93723	0.000141225	0.00266253	1.17522	DRvsH6
Atf7	0.320335	5.58653	4.93706	0.000141275	0.00266253	0.997619	DRvsH6
Larp4	0.214618	6.60793	4.93506	0.000141856	0.00266991	0.880533	DRvsH6
Pak3	-0.204549	6.64054	-4.93367	0.000142259	0.00267394	0.875229	DRvsH6
Insm1	0.513809	5.10922	4.93196	0.000142758	0.00267889	1.04357	DRvsH6
Dhx33	0.290423	4.75123	4.93147	0.000142902	0.00267889	1.08324	DRvsH6
Gpr153	-0.306557	5.70976	-4.92899	0.000143629	0.00268894	0.949135	DRvsH6
Amer1	0.428371	4.00095	4.9209	0.000146027	0.00273022	1.14072	DRvsH6
Flcn	0.235466	6.91113	4.91888	0.000146632	0.00273675	0.834522	DRvsH6
Entpd3	-0.444929	2.72353	-4.9182	0.000146834	0.00273675	1.10695	DRvsH6
Slc25a3	-0.168682	8.2908	-4.91779	0.000146958	0.00273675	0.81308	DRvsH6
Nop58	0.250709	6.23991	4.91715	0.000147153	0.00273677	0.875427	DRvsH6
Maff	2.52818	1.72085	4.91616	0.00014745	0.00273869	0.78193	DRvsH6
Nalcn	-0.257433	5.79704	-4.91105	0.000149001	0.00276387	0.89752	DRvsH6
Dnajc1	0.411898	4.33294	4.90768	0.000150034	0.00277938	1.09495	DRvsH6
Gem	-0.30783	4.57384	-4.90534	0.000150756	0.00278909	1.05793	DRvsH6
Tctn1	0.361845	4.70499	4.90139	0.000151981	0.00280807	1.02397	DRvsH6
Med19	-0.193616	5.82828	-4.9	0.000152415	0.0028124	0.878385	DRvsH6
Rhot2	0.265067	7.36153	4.89334	0.00015451	0.00284369	0.768931	DRvsH6
Fbxo27	0.4559	4.17199	4.89333	0.000154513	0.00284369	1.07726	DRvsH6
Snx18	0.402425	5.15281	4.89048	0.000155418	0.00285661	0.947789	DRvsH6
Glce	0.295587	4.93793	4.88869	0.000155991	0.00286052	0.965313	DRvsH6
Ubr2	0.20036	6.49745	4.88855	0.000156036	0.00286052	0.788467	DRvsH6
Nfic	0.198371	6.82537	4.88624	0.000156777	0.00286978	0.76873	DRvsH6
St8sia2	-0.443678	3.92894	-4.88571	0.000156948	0.00286978	1.07447	DRvsH6
Rbm20	0.276678	4.90965	4.8804	0.000158665	0.00289743	0.939006	DRvsH6
Trp53bp1	0.244581	6.39432	4.87803	0.00015944	0.00290782	0.777845	DRvsH6
Gm53012	0.474406	3.72957	4.87631	0.000160002	0.00291432	1.08241	DRvsH6
Casp7	-0.316832	4.69726	-4.87541	0.000160299	0.00291596	0.964265	DRvsH6
Synpo2	0.317587	5.35953	4.87172	0.000161516	0.00293431	0.87597	DRvsH6
Ino80d	0.268522	5.66819	4.86891	0.000162452	0.00294753	0.829688	DRvsH6
Kmt2c	0.253525	7.02138	4.86725	0.000163006	0.00295377	0.723466	DRvsH6
Fam131b	-0.364533	4.88776	-4.86485	0.00016381	0.00296454	0.916387	DRvsH6
Qser1	0.242952	5.20875	4.86127	0.000165021	0.00298264	0.871125	DRvsH6
Tmem59l	-0.254819	6.39002	-4.857	0.000166475	0.00300506	0.738526	DRvsH6
Psme4	0.242623	5.92897	4.85124	0.000168455	0.00303362	0.759896	DRvsH6
Cntnap2	-0.21319	6.92704	-4.85098	0.000168546	0.00303362	0.693963	DRvsH6
Map4k3	0.289473	7.31012	4.85053	0.000168702	0.00303362	0.681249	DRvsH6
Atp5c1	-0.202526	7.58343	-4.84936	0.000169108	0.00303706	0.673981	DRvsH6
Kif1c	0.420093	5.85043	4.84445	0.000170824	0.00306397	0.756082	DRvsH6
Sidt2	0.34466	4.70667	4.84276	0.000171417	0.00306922	0.908392	DRvsH6
Camk2b	-0.236946	7.20156	-4.84238	0.000171551	0.00306922	0.666276	DRvsH6
Prdx2	-0.234685	7.65828	-4.84064	0.000172165	0.0030763	0.656055	DRvsH6
Mrpl34	-0.430352	4.4205	-4.83786	0.000173154	0.00308818	0.946192	DRvsH6
Acaca	0.299328	6.77253	4.83754	0.000173267	0.00308818	0.676218	DRvsH6
Kpna4	0.221702	6.9805	4.83623	0.000173734	0.00309148	0.660331	DRvsH6
Eefsec	0.321731	3.67547	4.83548	0.000174004	0.00309148	1.00144	DRvsH6
Plcd3	0.295809	6.05498	4.83518	0.000174109	0.00309148	0.714579	DRvsH6
Sf3a2	0.339566	5.09475	4.83221	0.000175178	0.00310655	0.842961	DRvsH6
Ankrd28	0.353005	5.80331	4.83145	0.000175451	0.00310749	0.742566	DRvsH6
Praf2	-0.323939	5.53005	-4.83018	0.00017591	0.00310845	0.780369	DRvsH6
Dnajc13	0.226202	6.22371	4.82997	0.000175987	0.00310845	0.695628	DRvsH6
Tbc1d17	0.202154	5.96304	4.82893	0.000176364	0.00310845	0.71472	DRvsH6
Lyar	0.188561	7.07288	4.82886	0.000176389	0.00310845	0.644007	DRvsH6
Mt1	1.04572	6.12551	4.82826	0.000176606	0.00310845	0.727467	DRvsH6
Nsrp1	0.229362	5.23802	4.82664	0.000177194	0.00311491	0.803312	DRvsH6
Gps2	0.410075	4.7408	4.82358	0.000178317	0.00313074	0.881114	DRvsH6
Zscan29	0.324817	6.10994	4.82067	0.000179385	0.00314559	0.679432	DRvsH6
C1galt1c1	-0.26314	5.22961	-4.81981	0.000179705	0.00314729	0.79622	DRvsH6
Trim27	0.269147	4.44789	4.81752	0.000180552	0.00315821	0.899135	DRvsH6
Adcy6	0.330847	6.44512	4.8163	0.000181006	0.00316223	0.641882	DRvsH6
Prdm9	0.428207	4.00959	4.8153	0.000181379	0.00316483	0.941942	DRvsH6
Crebbp	0.298484	5.75675	4.81079	0.000183071	0.00318918	0.710449	DRvsH6
Mif4gd	0.304824	4.62261	4.81038	0.000183227	0.00318918	0.856157	DRvsH6
Efnb3	-0.333059	4.40592	-4.80954	0.000183545	0.00319078	0.872771	DRvsH6
Nfrkb	0.241756	5.08571	4.80744	0.000184339	0.00320066	0.778651	DRvsH6
Sgtb	-0.251042	5.92879	-4.80458	0.00018543	0.00321292	0.653845	DRvsH6
Lats1	0.187653	6.27981	4.80439	0.000185501	0.00321292	0.636906	DRvsH6
Ssr2	-0.237477	6.22696	-4.8035	0.000185843	0.00321489	0.640139	DRvsH6
Opn1mw	-0.426942	6.73547	-4.80121	0.000186721	0.00322614	0.592612	DRvsH6
Smg1	0.255971	6.83831	4.79981	0.000187259	0.00323148	0.593046	DRvsH6
Gm9918	0.302376	4.85676	4.79853	0.000187753	0.00323605	0.792638	DRvsH6
Mok	0.351722	3.90678	4.79708	0.000188315	0.00324127	0.91137	DRvsH6
Setdb2	0.552378	3.58632	4.79657	0.000188515	0.00324127	0.932724	DRvsH6
Map10	0.318275	5.10716	4.79589	0.000188776	0.00324181	0.760835	DRvsH6
Igf2r	0.290625	4.97833	4.79504	0.000189107	0.00324355	0.768287	DRvsH6
Cebpd	2.00543	3.93834	4.79315	0.000189848	0.0032523	0.927629	DRvsH6
Cdk12	0.380678	5.30756	4.79173	0.000190405	0.00325458	0.716983	DRvsH6
Dync1li2	0.184638	7.47949	4.79163	0.000190442	0.00325458	0.556664	DRvsH6
Tubb4a	-0.277063	7.00707	-4.79016	0.000191021	0.00326005	0.567066	DRvsH6
Zfp775	0.438613	3.8058	4.7895	0.000191279	0.00326005	0.902239	DRvsH6
Dalrd3	0.258408	6.01856	4.78864	0.00019162	0.00326005	0.634503	DRvsH6
Cbx3	-0.179562	7.83539	-4.78805	0.000191855	0.00326005	0.545975	DRvsH6
Clstn1	-0.252798	10.1854	-4.78737	0.000192121	0.00326005	0.594889	DRvsH6
Slc38a6	0.549145	3.26123	4.78687	0.00019232	0.00326005	0.911481	DRvsH6
Rnf40	0.306181	6.10613	4.78672	0.000192379	0.00326005	0.612045	DRvsH6
Pde3a	-0.263597	6.19207	-4.78571	0.000192782	0.00326296	0.602556	DRvsH6
Tnip2	0.834555	4.2178	4.78468	0.000193192	0.00326598	0.883191	DRvsH6
Tac1	0.573205	4.82275	4.78264	0.000194004	0.00327487	0.795382	DRvsH6
Hnrnpdl	0.187004	8.28055	4.7822	0.000194181	0.00327487	0.533866	DRvsH6
Brd1	0.213069	6.23417	4.7766	0.000196438	0.00330858	0.582131	DRvsH6
H2ax	-0.290766	4.52972	-4.77528	0.00019697	0.00330858	0.811226	DRvsH6
Phtf2	0.258584	4.08406	4.77519	0.000197007	0.00330858	0.847342	DRvsH6
Spock1	-0.218239	5.5569	-4.77492	0.000197118	0.00330858	0.644899	DRvsH6
Dcaf7	-0.191653	7.74265	-4.77376	0.000197589	0.00331255	0.516906	DRvsH6
Nol4l	0.30205	6.48966	4.771	0.000198718	0.00332752	0.546579	DRvsH6
Gm43866	-0.42139	4.85258	-4.76854	0.000199731	0.00333988	0.703798	DRvsH6
Nrn1	-0.276299	6.05465	-4.76762	0.000200109	0.00333988	0.580038	DRvsH6
Gm47543	-0.367869	4.86252	-4.76748	0.000200166	0.00333988	0.766358	DRvsH6
Ss18l1	0.237116	4.99381	4.76549	0.00020099	0.00334967	0.713668	DRvsH6
Arid1a	0.230317	6.84468	4.76473	0.000201306	0.00335098	0.519597	DRvsH6
Fbxl12	0.365471	4.76675	4.76388	0.000201659	0.00335291	0.755001	DRvsH6
Dbp	-0.319157	6.96709	-4.76129	0.000202741	0.00336347	0.508522	DRvsH6
Higd1a	-0.190555	6.52953	-4.76122	0.000202771	0.00336347	0.531074	DRvsH6
Ncald	-0.220069	7.12143	-4.76	0.000203284	0.00336788	0.499465	DRvsH6
Timm8b	-0.250739	6.07015	-4.75945	0.000203514	0.00336788	0.563543	DRvsH6
Klhdc8a	-0.250875	6.18678	-4.75409	0.000205776	0.0033981	0.541	DRvsH6
Mgst3	-0.440102	4.19959	-4.75399	0.000205821	0.0033981	0.808461	DRvsH6
Dtnbp1	-0.238377	5.40248	-4.75247	0.000206466	0.00340476	0.623282	DRvsH6
Cds2	-0.224803	8.89584	-4.74579	0.000209334	0.00344803	0.469559	DRvsH6
Qtrt1	0.583294	2.95009	4.74518	0.000209597	0.00344834	0.82171	DRvsH6
Atp11c	0.397297	3.96161	4.74155	0.000211176	0.00346649	0.801187	DRvsH6
Trpm7	0.223506	6.21186	4.74151	0.000211192	0.00346649	0.513697	DRvsH6
Arhgap39	0.342851	5.00914	4.73832	0.000212592	0.00348542	0.654529	DRvsH6
Atp8a1	0.188136	6.06485	4.73471	0.000214181	0.00350598	0.508581	DRvsH6
Lrtm1	-0.340103	7.61799	-4.73431	0.00021436	0.00350598	0.436611	DRvsH6
Terf1	0.365452	4.03069	4.73379	0.000214591	0.00350598	0.779918	DRvsH6
Rap1gap	-0.204221	6.71365	-4.73222	0.000215287	0.00351328	0.45529	DRvsH6
Hibadh	-0.190453	6.71116	-4.73108	0.000215794	0.00351704	0.455129	DRvsH6
Septin6	-0.267201	5.38693	-4.73059	0.000216016	0.00351704	0.583639	DRvsH6
Gan	0.305999	4.4961	4.72647	0.000217862	0.00354303	0.710371	DRvsH6
Clk4	0.392902	6.20096	4.72492	0.000218562	0.00355031	0.489635	DRvsH6
Arhgap10	0.471037	5.63295	4.72366	0.00021913	0.00355545	0.535744	DRvsH6
Lats2	0.221901	5.85971	4.72247	0.00021967	0.00356012	0.512731	DRvsH6
Slc29a2	0.34295	4.89901	4.72053	0.000220553	0.00357033	0.650418	DRvsH6
Tra2b	0.196214	7.46639	4.71964	0.000220963	0.00357287	0.409809	DRvsH6
Klhl36	0.399138	5.41666	4.7155	0.00022286	0.00359941	0.553169	DRvsH6
Pcdhb7	-0.458284	3.0818	-4.71359	0.000223742	0.00360229	0.771578	DRvsH6
Ube2h	0.150605	7.18248	4.71351	0.000223781	0.00360229	0.400315	DRvsH6
St18	-0.490819	4.00101	-4.71346	0.000223803	0.00360229	0.735021	DRvsH6
Nbeal1	0.378134	5.55681	4.7112	0.000224853	0.00361507	0.527486	DRvsH6
Mkrn2os	0.473687	3.01252	4.71056	0.000225149	0.00361571	0.75056	DRvsH6
Shisal1	-0.280102	6.02521	-4.70961	0.000225593	0.00361845	0.459169	DRvsH6
Slc25a25	0.261798	7.07943	4.7091	0.000225832	0.00361845	0.391291	DRvsH6
Ints6	0.365887	5.32891	4.70808	0.000226311	0.003622	0.554173	DRvsH6
Slc22a17	-0.199311	7.17086	-4.70295	0.000228723	0.00365239	0.380186	DRvsH6
Pfn2	-0.204561	7.96303	-4.70295	0.000228727	0.00365239	0.369626	DRvsH6
Blvra	-0.370052	3.77294	-4.70025	0.000230008	0.00366869	0.729271	DRvsH6
Hnrnpa0	-0.216739	7.71829	-4.69877	0.00023071	0.00367574	0.362132	DRvsH6
Pdcl	-0.223373	6.53008	-4.69076	0.000234569	0.00373301	0.381708	DRvsH6
Stat3	0.552091	6.49864	4.68529	0.000237242	0.00376986	0.397733	DRvsH6
Myt1	-0.27651	5.61648	-4.68493	0.000237419	0.00376986	0.450225	DRvsH6
Tmcc1	0.220756	6.35188	4.68358	0.000238086	0.0037762	0.380687	DRvsH6
Pskh1	0.378524	4.12879	4.68056	0.000239582	0.00379234	0.663453	DRvsH6
B230369F24Rik	-0.45616	3.45679	-4.68033	0.000239693	0.00379234	0.710555	DRvsH6
Thy1	-0.247153	7.56815	-4.67961	0.000240052	0.00379234	0.325021	DRvsH6
Txlna	0.249485	5.34871	4.67916	0.000240278	0.00379234	0.48522	DRvsH6
Slc17a7	-0.29737	10.0479	-4.67882	0.000240446	0.00379234	0.369457	DRvsH6
Chgb	-0.232097	8.72621	-4.67667	0.00024152	0.00380503	0.322165	DRvsH6
Wbp2	-0.222189	7.80293	-4.67505	0.000242333	0.00381357	0.312693	DRvsH6
4632404H12Rik	-0.366802	4.68957	-4.6737	0.000243009	0.00381994	0.570788	DRvsH6
Entr1	0.271247	5.33645	4.67197	0.000243885	0.00382297	0.478931	DRvsH6
Zfp592	0.279041	5.5129	4.67179	0.000243977	0.00382297	0.444777	DRvsH6
Lca5	0.275272	6.31227	4.67165	0.000244045	0.00382297	0.360349	DRvsH6
Nde1	-0.300248	4.25425	-4.67091	0.000244422	0.00382297	0.626297	DRvsH6
Osgep	-0.305935	5.49652	-4.67063	0.000244561	0.00382297	0.425941	DRvsH6
Fxyd6	-0.297405	6.06026	-4.67011	0.000244826	0.00382297	0.37298	DRvsH6
Rpe	-0.246719	5.39957	-4.66871	0.000245537	0.00382984	0.455149	DRvsH6
Ttll7	-0.238448	6.59896	-4.66583	0.000247009	0.00384854	0.326206	DRvsH6
Psd2	-0.44977	3.89276	-4.66517	0.000247349	0.00384959	0.652841	DRvsH6
Serinc3	-0.167405	8.11148	-4.66297	0.000248478	0.0038629	0.286539	DRvsH6
Ankrd10	0.244462	5.25444	4.66059	0.000249707	0.00386346	0.454327	DRvsH6
Shisa9	-0.28073	5.01657	-4.66051	0.00024975	0.00386346	0.498936	DRvsH6
Pwwp2b	0.462095	4.71453	4.66036	0.000249823	0.00386346	0.536661	DRvsH6
Gnao1	-0.228811	8.49543	-4.66029	0.000249864	0.00386346	0.283741	DRvsH6
Ranbp9	0.190832	6.13655	4.66025	0.000249882	0.00386346	0.355972	DRvsH6
Rbm48	0.395292	4.17953	4.65914	0.000250457	0.00386811	0.626581	DRvsH6
Rbm6	0.199662	6.43651	4.65662	0.000251772	0.00387949	0.31859	DRvsH6
Kcnip4	-0.261696	5.77368	-4.6565	0.000251836	0.00387949	0.379538	DRvsH6
Ddias	0.965389	1.05804	4.65615	0.000252019	0.00387949	0.112478	DRvsH6
Slc44a1	0.242108	6.77596	4.65538	0.000252421	0.00388146	0.296068	DRvsH6
Ptbp1	0.299501	5.99145	4.65298	0.000253682	0.00389033	0.354348	DRvsH6
Sfmbt1	0.156159	5.69598	4.65177	0.000254318	0.00389033	0.379379	DRvsH6
Ing3	0.234345	5.24264	4.6515	0.000254461	0.00389033	0.439937	DRvsH6
Slc6a5	-0.304209	4.52882	-4.65145	0.000254488	0.00389033	0.542798	DRvsH6
Mta2	0.19616	7.2556	4.65126	0.000254586	0.00389033	0.270178	DRvsH6
Fndc5	-0.354816	4.92271	-4.65114	0.000254652	0.00389033	0.500781	DRvsH6
Jmy	0.184259	6.48771	4.64899	0.000255788	0.0038986	0.299756	DRvsH6
Adamts3	0.43599	4.13031	4.64898	0.000255796	0.0038986	0.580908	DRvsH6
Phax	0.174114	6.11429	4.64855	0.000256021	0.0038986	0.328445	DRvsH6
Pgk1-rs7	-0.454235	2.42934	-4.6469	0.000256902	0.00390368	0.592278	DRvsH6
Fnip1	0.249737	6.66211	4.64689	0.000256908	0.00390368	0.288494	DRvsH6
Nat14	-0.367576	5.24713	-4.64608	0.000257336	0.00390597	0.425451	DRvsH6
Septin7	-0.13074	7.80838	-4.64069	0.000260233	0.0039457	0.240862	DRvsH6
Atp6v1h	-0.220168	6.8614	-4.63923	0.000261026	0.00395347	0.260519	DRvsH6
Zscan25	0.463798	3.16408	4.63467	0.000263507	0.00398595	0.624943	DRvsH6
Ndufb8	-0.20871	6.98359	-4.63377	0.000263997	0.00398595	0.2414	DRvsH6
Tchp	0.303695	4.71042	4.63374	0.000264017	0.00398595	0.487529	DRvsH6
Prr14	0.307548	5.88776	4.63318	0.00026432	0.00398627	0.32889	DRvsH6
Emc4	-0.260053	5.95636	-4.63104	0.000265499	0.00399301	0.306795	DRvsH6
Pgap3	0.276562	4.74737	4.63098	0.000265532	0.00399301	0.484999	DRvsH6
Ybx1	-0.264918	8.77849	-4.6306	0.000265744	0.00399301	0.227202	DRvsH6
Apba2	-0.292939	5.11033	-4.62937	0.000266421	0.00399301	0.414227	DRvsH6
Mcf2	-0.897412	0.879493	-4.62934	0.000266439	0.00399301	0.0125341	DRvsH6
Mmp24	-0.318895	4.33741	-4.62926	0.000266484	0.00399301	0.535832	DRvsH6
Alpk2	0.703736	2.70443	4.62878	0.000266748	0.00399301	0.591574	DRvsH6
Rnf146	0.293791	5.99484	4.62276	0.000270104	0.00403897	0.2939	DRvsH6
Cox4i2	-0.387617	4.18557	-4.62192	0.000270579	0.0040418	0.526425	DRvsH6
Kansl2-ps	0.519016	3.07656	4.62019	0.00027155	0.004052	0.597715	DRvsH6
Marcks	-0.229329	7.34287	-4.61936	0.000272019	0.00405473	0.2037	DRvsH6
Sgce	-0.358676	4.46977	-4.61769	0.000272966	0.00406454	0.486098	DRvsH6
Micu1	-0.208723	6.83528	-4.61685	0.000273446	0.00406739	0.210506	DRvsH6
Utp18	0.407346	4.32075	4.61432	0.000274881	0.00408445	0.51611	DRvsH6
Mysm1	0.276757	5.05386	4.61331	0.000275462	0.00408878	0.394052	DRvsH6
Hnrnpa2b1	0.230679	9.75413	4.61185	0.000276299	0.00409689	0.215791	DRvsH6
Cfap20dc	-0.858434	1.13304	-4.61036	0.000277156	0.00410528	0.119347	DRvsH6
Lpcat2	0.205834	5.50477	4.60885	0.000278025	0.00410949	0.323945	DRvsH6
Klhl24	0.171445	6.28321	4.60883	0.000278041	0.00410949	0.23181	DRvsH6
Sez6l	-0.259028	5.37507	-4.60836	0.000278313	0.00410949	0.326729	DRvsH6
Nin	-0.281677	5.49897	-4.60581	0.000279791	0.00412699	0.311944	DRvsH6
Kansl1	0.209902	6.7955	4.60527	0.000280104	0.00412729	0.19176	DRvsH6
Edil3	-0.238238	6.99128	-4.60154	0.000282287	0.00415512	0.17318	DRvsH6
Rab3a	-0.242165	7.82776	-4.59961	0.000283419	0.00416574	0.155835	DRvsH6
Dync1li1	0.185359	7.14023	4.59931	0.000283599	0.00416574	0.167847	DRvsH6
Atp8b2	0.414494	4.49559	4.5962	0.000285439	0.00418841	0.433573	DRvsH6
Rgs6	-0.236164	5.55616	-4.59519	0.00028604	0.00419288	0.265165	DRvsH6
Paxip1	0.280199	4.88047	4.59172	0.000288111	0.00421856	0.373152	DRvsH6
Fam171b	-0.238793	8.27676	-4.59125	0.00028839	0.00421856	0.138537	DRvsH6
Adcy5	-0.287648	5.20026	-4.59012	0.000289068	0.00422019	0.309668	DRvsH6
Ccdc173	0.37444	3.07789	4.58995	0.000289171	0.00422019	0.537433	DRvsH6
Fubp3	0.259994	5.29656	4.58947	0.000289463	0.00422019	0.303099	DRvsH6
Ppard	0.328223	5.13503	4.58908	0.000289697	0.00422019	0.340549	DRvsH6
Crkl	0.206146	6.00399	4.58805	0.000290319	0.00422488	0.21509	DRvsH6
Mtch1	-0.208561	7.13129	-4.58643	0.0002913	0.00423479	0.140645	DRvsH6
Entpd4b	-0.325925	6.75546	-4.58383	0.000292878	0.00425234	0.146392	DRvsH6
Kcnab1	-0.248196	5.92044	-4.58345	0.000293109	0.00425234	0.218691	DRvsH6
Nrxn3	-0.243607	7.37465	-4.58098	0.00029462	0.00426987	0.122522	DRvsH6
Nop2	0.257906	4.83129	4.57976	0.000295372	0.00427638	0.364334	DRvsH6
Ctps	0.388846	5.0426	4.57697	0.000297093	0.0042969	0.319847	DRvsH6
Triqk	-0.424687	3.35757	-4.5748	0.000298433	0.00431186	0.509868	DRvsH6
Snrnp25	-0.381228	3.32475	-4.57186	0.000300266	0.00432528	0.503898	DRvsH6
Pih1d2	0.605587	1.91062	4.57186	0.000300267	0.00432528	0.328906	DRvsH6
Gm49937	-0.480371	3.41909	-4.57184	0.000300282	0.00432528	0.506178	DRvsH6
Gtf3c5	0.248823	4.81645	4.57021	0.0003013	0.00433552	0.344162	DRvsH6
Gm5165	0.337949	4.11247	4.56957	0.000301701	0.00433688	0.439357	DRvsH6
Rpn1	-0.169136	6.98078	-4.5684	0.000302441	0.00434197	0.106947	DRvsH6
Gprasp1	-0.20232	8.49667	-4.56803	0.000302671	0.00434197	0.0924365	DRvsH6
Arhgap17	0.407674	3.6213	4.56678	0.000303459	0.00434886	0.484951	DRvsH6
Itprid2	0.334707	5.60305	4.56428	0.000305045	0.00436306	0.214429	DRvsH6
Ofd1	0.277039	4.84335	4.56424	0.000305068	0.00436306	0.324243	DRvsH6
Kmt5c	0.315103	5.26685	4.56294	0.000305898	0.00437051	0.248565	DRvsH6
Zfp386	0.185268	5.39508	4.56139	0.000306885	0.00438018	0.240015	DRvsH6
N4bp3	0.535474	2.87244	4.55967	0.000307987	0.00438845	0.476892	DRvsH6
Kdm2a	0.260742	6.79547	4.55952	0.000308087	0.00438845	0.0938941	DRvsH6
Dpysl4	-0.207797	5.84315	-4.55766	0.000309283	0.00440105	0.171633	DRvsH6
Chkb	0.288601	5.11261	4.55586	0.000310442	0.00441309	0.270183	DRvsH6
Ift22	-0.29255	5.13566	-4.55429	0.000311459	0.00442309	0.26243	DRvsH6
Nsf	-0.24245	8.89215	-4.55321	0.000312159	0.00442414	0.0689839	DRvsH6
Kcmf1	0.183254	6.05301	4.5528	0.000312431	0.00442414	0.14184	DRvsH6
Robo2	-0.234796	6.32149	-4.55273	0.000312473	0.00442414	0.109372	DRvsH6
Casp2	0.366374	4.5987	4.54852	0.000315229	0.00445868	0.33736	DRvsH6
Marchf6	0.151166	6.92466	4.54758	0.000315845	0.00446293	0.0628833	DRvsH6
Ctsb	-0.178675	9.02451	-4.54649	0.000316568	0.00446828	0.0563399	DRvsH6
Ndfip1	-0.214049	9.37736	-4.54563	0.000317133	0.00446828	0.0650754	DRvsH6
Cherp	0.200512	5.55769	4.54557	0.000317173	0.00446828	0.180933	DRvsH6
Washc1	0.255913	5.04304	4.54176	0.000319704	0.00449944	0.248453	DRvsH6
Dut	-0.251126	5.30629	-4.54058	0.000320491	0.00449945	0.20909	DRvsH6
Pard6b	0.30275	5.36323	4.54039	0.000320614	0.00449945	0.212884	DRvsH6
Zc3h13	0.251245	6.08443	4.53994	0.000320919	0.00449945	0.104509	DRvsH6
Prr12	0.21876	5.64378	4.53985	0.00032098	0.00449945	0.149942	DRvsH6
Cert1	0.219806	6.96329	4.53873	0.000321728	0.00450547	0.046042	DRvsH6
Atp6v0c	-0.213282	8.90226	-4.53423	0.000324762	0.00454176	0.0283961	DRvsH6
Srpk1	0.210169	5.73011	4.5337	0.000325119	0.00454176	0.138261	DRvsH6
Zfp740	0.15582	7.02697	4.53346	0.000325285	0.00454176	0.0321044	DRvsH6
Nap1l3	-0.295995	5.05819	-4.52859	0.000328605	0.00458359	0.214595	DRvsH6
Sin3a	0.207841	6.32853	4.52739	0.000329427	0.00459052	0.0572897	DRvsH6
Pdk1	-0.259501	5.55893	-4.52595	0.000330419	0.00459597	0.128916	DRvsH6
Cnot3	0.248379	5.36728	4.52588	0.00033047	0.00459597	0.167092	DRvsH6
Usp10	0.216566	6.28277	4.52471	0.000331275	0.00460264	0.0588335	DRvsH6
Ccn1	2.76133	2.7281	4.52385	0.000331869	0.00460636	0.346972	DRvsH6
Zfp768	0.359587	4.41708	4.52084	0.000333959	0.0046308	0.288998	DRvsH6
Galnt14	-0.42565	3.20644	-4.51966	0.000334783	0.00463768	0.406677	DRvsH6
Coq8b	0.430453	3.76148	4.51803	0.000335925	0.00464444	0.38653	DRvsH6
Bcl10	0.364086	4.35413	4.51771	0.00033615	0.00464444	0.318516	DRvsH6
Fndc9	1.07045	0.501651	4.51728	0.00033645	0.00464444	-0.24024	DRvsH6
Dnajc25	0.491602	3.59724	4.51709	0.000336587	0.00464444	0.394738	DRvsH6
U2af1	0.202212	5.94567	4.51649	0.000337004	0.00464565	0.0746745	DRvsH6
Epn1	-0.161828	6.31506	-4.51554	0.000337672	0.00465032	0.0342248	DRvsH6
Slc24a2	-0.218388	6.20919	-4.51372	0.000338956	0.00466346	0.0342031	DRvsH6
Dazap1	0.260018	5.59764	4.51172	0.000340374	0.00467481	0.105365	DRvsH6
Preb	0.325694	5.66396	4.51156	0.000340488	0.00467481	0.0993741	DRvsH6
Acot11	-0.265356	4.72472	-4.51116	0.000340775	0.00467481	0.213676	DRvsH6
Atp1b1	-0.184979	9.03736	-4.50932	0.00034209	0.00468829	-0.020015	DRvsH6
Adipor1	-0.242263	9.20831	-4.50798	0.000343042	0.00469678	-0.0192556	DRvsH6
Cabp5	-0.335727	6.44943	-4.49982	0.000348938	0.00477288	-0.0125354	DRvsH6
Sms	-0.15442	6.80552	-4.49665	0.000351257	0.00479839	-0.0358987	DRvsH6
Slc1a5	0.432779	3.25321	4.49634	0.000351483	0.00479839	0.361449	DRvsH6
Cerk	-0.22174	7.19801	-4.49551	0.000352093	0.00479944	-0.0543092	DRvsH6
Fndc3a	0.210597	5.88092	4.49531	0.00035224	0.00479944	0.0443929	DRvsH6
Pigm	0.260651	5.13955	4.49293	0.000353997	0.00481873	0.139327	DRvsH6
Atp6ap2	-0.212885	7.89521	-4.49193	0.000354738	0.00481891	-0.0688478	DRvsH6
Gm48581	-0.678336	2.68706	-4.49174	0.000354877	0.00481891	0.338328	DRvsH6
Ahsa1	0.208726	6.57275	4.49153	0.000355034	0.00481891	-0.0324715	DRvsH6
Plk5	0.286156	7.11614	4.49014	0.00035607	0.00482833	-0.0615405	DRvsH6
Cuedc2	-0.220047	6.1288	-4.48765	0.000357926	0.00484635	-0.00739438	DRvsH6
Supt6	0.239484	7.25866	4.48686	0.000358517	0.00484635	-0.0718881	DRvsH6
Ppp1r42	0.422875	4.70533	4.48643	0.000358841	0.00484635	0.230542	DRvsH6
Ndufs8	-0.246583	5.66732	-4.48624	0.000358983	0.00484635	0.0446823	DRvsH6
Grcc10	-0.2318	6.34815	-4.48581	0.000359307	0.00484635	-0.0301387	DRvsH6
BC065403	-0.6676	2.7558	-4.48511	0.000359833	0.00484635	0.337853	DRvsH6
Spire2	0.268162	4.29798	4.48487	0.000360012	0.00484635	0.248713	DRvsH6
Cyp4f17	0.36826	3.14812	4.48469	0.000360146	0.00484635	0.339403	DRvsH6
Pramel12	0.287876	4.97417	4.4821	0.0003621	0.00486801	0.14205	DRvsH6
Pgrmc1	-0.237578	7.88839	-4.48049	0.000363318	0.00487972	-0.0924829	DRvsH6
Med18	0.543547	2.13376	4.47667	0.000366234	0.00491321	0.194403	DRvsH6
Chuk	0.366132	5.09642	4.47594	0.000366793	0.00491321	0.112586	DRvsH6
Slc25a28	0.25794	5.1219	4.47586	0.000366855	0.00491321	0.115201	DRvsH6
Eml5	0.323349	7.10512	4.47368	0.000368528	0.00493094	-0.0935643	DRvsH6
Celsr3	0.366397	6.03504	4.47259	0.00036937	0.00493752	-0.0234617	DRvsH6
Cacna1g	-0.300075	5.36912	-4.47203	0.000369802	0.00493863	0.0495476	DRvsH6
Rara	0.313682	4.96334	4.47022	0.000371205	0.00495268	0.116354	DRvsH6
Disp1	0.488218	2.17004	4.46566	0.000374759	0.00499537	0.232673	DRvsH6
Snrnp48	0.324209	4.74929	4.46361	0.000376373	0.00501215	0.13347	DRvsH6
2810013P06Rik	-0.325676	5.62745	-4.46167	0.000377905	0.00502782	-0.00743557	DRvsH6
Atp5pb	-0.195301	7.66588	-4.46089	0.000378522	0.00503128	-0.131749	DRvsH6
Atad3a	0.302314	4.3687	4.45416	0.000383885	0.00509366	0.177551	DRvsH6
Nubp1	0.350778	4.10458	4.4541	0.000383937	0.00509366	0.214191	DRvsH6
Myrip	0.317236	6.12648	4.4529	0.000384897	0.00509832	-0.0735522	DRvsH6
Isca1	-0.155904	7.20727	-4.45276	0.000385011	0.00509832	-0.140961	DRvsH6
Zwint	-0.176128	8.72643	-4.44933	0.000387783	0.00512784	-0.152861	DRvsH6
Gm16042	0.539478	3.53765	4.44893	0.000388108	0.00512784	0.259348	DRvsH6
Dlg1	0.210962	7.18835	4.44845	0.000388502	0.00512784	-0.150996	DRvsH6
Sar1b	-0.228166	6.1084	-4.44821	0.000388693	0.00512784	-0.0833463	DRvsH6
Trmt2b	-0.278981	4.58724	-4.44659	0.000390013	0.00513846	0.115483	DRvsH6
Xpot	0.189696	6.11588	4.44633	0.000390226	0.00513846	-0.0880838	DRvsH6
Scamp2	0.281942	4.90663	4.4445	0.000391725	0.00514874	0.0704903	DRvsH6
Zfp472	0.315432	4.74307	4.44449	0.000391736	0.00514874	0.0882578	DRvsH6
Ccdc106	-0.383563	3.49969	-4.44394	0.000392181	0.0051498	0.248755	DRvsH6
Cacna2d2	-0.260387	5.71179	-4.44014	0.000395321	0.0051862	-0.0662407	DRvsH6
Fosl2	0.88438	3.59727	4.43932	0.000395995	0.00519021	0.242758	DRvsH6
Adcy8	-0.363536	3.91168	-4.43652	0.000398325	0.00521592	0.194981	DRvsH6
Gm42688	0.557134	3.09334	4.43591	0.000398831	0.0052177	0.246683	DRvsH6
Dach1	-0.253682	5.86527	-4.43375	0.000400644	0.00523656	-0.093006	DRvsH6
Mrpl47	0.238725	4.57514	4.43058	0.000403309	0.00526652	0.0987054	DRvsH6
Lrp2bp	-0.343127	3.54925	-4.42589	0.000407287	0.00531355	0.192138	DRvsH6
Rhbdf2	0.674546	3.3182	4.42542	0.000407688	0.00531387	0.222842	DRvsH6
2410018L13Rik	-0.90044	1.89727	-4.42402	0.000408887	0.00532458	0.108617	DRvsH6
Ccna2	0.42129	4.48449	4.42324	0.000409553	0.00532834	0.107465	DRvsH6
Ivd	0.185178	5.80164	4.41771	0.000414328	0.00538508	-0.118926	DRvsH6
Prom1	-0.189413	9.27753	-4.41731	0.000414677	0.00538508	-0.204146	DRvsH6
A430035B10Rik	-0.624069	5.00717	-4.41589	0.000415912	0.00539616	-0.0167375	DRvsH6
Dcaf17	0.355095	4.39782	4.41484	0.000416825	0.00540303	0.0945539	DRvsH6
Aqp4	-0.20379	6.97209	-4.41307	0.000418382	0.00541823	-0.216495	DRvsH6
Ybey	0.483095	2.51662	4.40889	0.000422059	0.00546085	0.16068	DRvsH6
Gm5559	-0.380321	4.49681	-4.40803	0.000422822	0.00546571	0.0329283	DRvsH6
Zfp746	0.268298	4.783	4.40617	0.000424474	0.00548204	0.0121585	DRvsH6
Rnf216	0.242538	5.45575	4.40524	0.000425301	0.00548761	-0.10472	DRvsH6
Cul3	0.158084	8.54857	4.40481	0.000425683	0.00548761	-0.24853	DRvsH6
Bbs5	0.228077	6.15612	4.40413	0.000426288	0.00549041	-0.177751	DRvsH6
Cdk14	-0.258912	7.04095	-4.40351	0.000426847	0.00549259	-0.239934	DRvsH6
Kdsr	0.215371	6.1773	4.40206	0.000428145	0.00550427	-0.184863	DRvsH6
Pde6g	-0.394776	10.6772	-4.39806	0.000431755	0.00554563	-0.191035	DRvsH6
Rapgef6	0.36636	4.30354	4.39625	0.00043339	0.00556158	0.0793904	DRvsH6
Wdfy2	0.305473	5.44497	4.39484	0.000434674	0.00557299	-0.115426	DRvsH6
Engase	0.343814	4.24353	4.39429	0.000435174	0.00557434	0.068316	DRvsH6
Btg2	0.19486	6.9296	4.39278	0.000436556	0.00558696	-0.253985	DRvsH6
Casc3	0.267035	6.39062	4.39227	0.000437021	0.00558785	-0.225481	DRvsH6
Kmt5a	0.478032	4.99624	4.39168	0.000437563	0.00558972	-0.0583367	DRvsH6
Tcaf1	-0.177258	7.19626	-4.38684	0.000442026	0.00564163	-0.279872	DRvsH6
Adgrb1	-0.26511	5.92288	-4.38598	0.000442824	0.00564634	-0.192811	DRvsH6
St6gal2	-0.27272	4.49254	-4.38525	0.00044351	0.00564634	0.00382455	DRvsH6
4833408A19Rik	0.655512	1.43781	4.38515	0.000443595	0.00564634	-0.149403	DRvsH6
Arid1b	0.25364	6.4543	4.38446	0.000444245	0.00564952	-0.249096	DRvsH6
Tppp	-0.242703	6.67636	-4.3837	0.000444949	0.00565298	-0.265912	DRvsH6
Zbtb40	0.324958	4.2043	4.38331	0.000445318	0.00565298	0.0576509	DRvsH6
Zfp276	0.392402	4.28483	4.38175	0.000446775	0.00566407	0.041425	DRvsH6
Erlin2	-0.185861	6.88832	-4.38152	0.000446994	0.00566407	-0.280221	DRvsH6
Gabrr1	-0.270395	6.48168	-4.37969	0.000448706	0.00568065	-0.258489	DRvsH6
Ankrd17	0.218346	6.98417	4.37894	0.00044942	0.0056846	-0.28804	DRvsH6
Lrrc4	-0.334977	4.66798	-4.37758	0.000450704	0.00569573	-0.0530811	DRvsH6
Kcnk9	-0.436777	3.71745	-4.37526	0.000452903	0.0057184	0.0963401	DRvsH6
Pnmal1	-0.232646	5.56774	-4.37307	0.00045499	0.00573962	-0.186266	DRvsH6
Mphosph10	0.214034	4.82609	4.37182	0.000456183	0.00574192	-0.0637651	DRvsH6
Dok6	-0.376828	4.5963	-4.37168	0.000456319	0.00574192	-0.0324043	DRvsH6
Uqcc1	-0.163398	6.17948	-4.3716	0.000456393	0.00574192	-0.256026	DRvsH6
Rab5c	-0.198246	6.92055	-4.3673	0.000460534	0.00578531	-0.310102	DRvsH6
Ebpl	-0.378564	6.36707	-4.36716	0.000460661	0.00578531	-0.289655	DRvsH6
Cnot9	0.197849	5.28946	4.36581	0.000461968	0.00579657	-0.141095	DRvsH6
Abhd6	-0.260147	5.35918	-4.36289	0.00046481	0.0058235	-0.170779	DRvsH6
Crb1	-0.388816	8.52903	-4.36276	0.000464939	0.0058235	-0.333923	DRvsH6
Gabrb3	-0.16644	6.89582	-4.36019	0.000467452	0.00584321	-0.325162	DRvsH6
Setd2	0.20765	6.67108	4.36008	0.00046756	0.00584321	-0.317232	DRvsH6
Prepl	-0.307703	7.8189	-4.35952	0.000468116	0.00584321	-0.345558	DRvsH6
Pou3f2	-0.928503	1.14717	-4.35946	0.000468169	0.00584321	-0.325003	DRvsH6
Gm45902	0.287428	4.3011	4.35779	0.000469818	0.00585862	-0.00697878	DRvsH6
Atpif1	-0.209794	5.81123	-4.35648	0.000471108	0.00586828	-0.244439	DRvsH6
Mfng	-0.447206	2.3966	-4.35613	0.000471459	0.00586828	0.0706515	DRvsH6
Slc35f1	-0.218153	5.42181	-4.35537	0.000472209	0.00586828	-0.201892	DRvsH6
Cct4	0.224444	7.4659	4.35521	0.000472372	0.00586828	-0.348902	DRvsH6
Hspa8	0.349656	10.554	4.3549	0.000472672	0.00586828	-0.294712	DRvsH6
Tmem62	0.245954	4.59136	4.35178	0.000475779	0.00590167	-0.053207	DRvsH6
Zfp566	0.518794	2.77698	4.35029	0.000477271	0.00591242	0.0664928	DRvsH6
Psip1	-0.162861	8.24913	-4.35008	0.000477484	0.00591242	-0.365168	DRvsH6
Phactr4	0.29886	4.21211	4.34944	0.000478133	0.00591527	-0.0123488	DRvsH6
Astn1	-0.255856	5.61746	-4.34889	0.000478684	0.0059169	-0.24003	DRvsH6
Tial1	0.249984	6.57975	4.34552	0.00048208	0.00595367	-0.334142	DRvsH6
Selenom	-0.402305	4.648	-4.34464	0.000482971	0.00595945	-0.0747098	DRvsH6
Capzb	-0.154167	7.17773	-4.34277	0.000484873	0.0059777	-0.370568	DRvsH6
Tspan7	-0.267558	9.00387	-4.34199	0.000485671	0.00598014	-0.369777	DRvsH6
Kbtbd8	0.359929	3.85635	4.34167	0.000485993	0.00598014	0.0198215	DRvsH6
Rapgef2	0.209078	5.79433	4.34124	0.000486435	0.00598014	-0.272617	DRvsH6
St6galnac6	-0.244258	6.12636	-4.34067	0.000487018	0.00598014	-0.321723	DRvsH6
Sh3glb1	0.18448	6.89277	4.3405	0.000487189	0.00598014	-0.365891	DRvsH6
Aars	0.343087	8.29083	4.33875	0.000488985	0.00599697	-0.389216	DRvsH6
Slc6a15	-0.223333	5.45685	-4.33801	0.00048975	0.00600113	-0.239931	DRvsH6
Ttc17	0.224061	5.65697	4.33752	0.000490255	0.00600212	-0.269689	DRvsH6
Stx7	-0.154029	6.57004	-4.33444	0.000493433	0.00603185	-0.361372	DRvsH6
Ttll4	0.279568	4.82538	4.33434	0.000493538	0.00603185	-0.143621	DRvsH6
Mdc1	0.323563	5.53979	4.33246	0.000495492	0.00605049	-0.258672	DRvsH6
Katnbl1	0.2722	5.22097	4.3315	0.000496493	0.00605497	-0.208688	DRvsH6
Gabarapl2	-0.204188	7.46333	-4.33129	0.000496717	0.00605497	-0.399734	DRvsH6
Pabpc4	0.220267	5.13877	4.33041	0.000497634	0.00606092	-0.194026	DRvsH6
Zfp787	0.27681	5.93286	4.32967	0.000498412	0.00606516	-0.308597	DRvsH6
Chmp5	-0.150927	6.62041	-4.32869	0.000499437	0.0060724	-0.377287	DRvsH6
Medag	0.352791	4.16044	4.32577	0.000502505	0.00610444	-0.0401446	DRvsH6
Lingo1	-0.262117	5.00059	-4.32514	0.000503178	0.00610736	-0.192286	DRvsH6
Elavl2	-0.270441	4.85537	-4.32374	0.000504662	0.00611782	-0.166285	DRvsH6
Prkce	-0.223821	6.7954	-4.32351	0.000504907	0.00611782	-0.395657	DRvsH6
Parp1	0.289396	6.30599	4.32308	0.000505361	0.00611808	-0.360032	DRvsH6
Kcnab2	-0.261327	8.24556	-4.31997	0.000508675	0.00615292	-0.427683	DRvsH6
Wdfy1	0.338939	4.41779	4.31497	0.000514056	0.00621269	-0.112246	DRvsH6
Bin3	0.38599	3.28981	4.31417	0.00051492	0.00621583	0.00960873	DRvsH6
H3f3a	-0.277118	9.139	-4.31391	0.000515197	0.00621583	-0.429116	DRvsH6
Ptprk	-0.185144	5.43219	-4.31251	0.000516718	0.00622752	-0.297171	DRvsH6
Tmbim6	-0.152803	8.80707	-4.31221	0.000517049	0.00622752	-0.437213	DRvsH6
Qars	0.172306	5.85511	4.30641	0.000523393	0.00629856	-0.355405	DRvsH6
Atad1	-0.148384	7.32603	-4.30556	0.000524324	0.00630147	-0.451277	DRvsH6
Tbrg4	0.300892	4.36434	4.30538	0.000524528	0.00630147	-0.126119	DRvsH6
Chn1	-0.188863	7.67459	-4.3048	0.000525162	0.00630373	-0.457927	DRvsH6
Med26	0.442239	3.28553	4.30403	0.000526021	0.00630868	-0.0113082	DRvsH6
Dnajc28	0.233877	5.07728	4.3018	0.000528493	0.00633192	-0.264897	DRvsH6
Pigt	-0.200393	6.42112	-4.30147	0.000528856	0.00633192	-0.422205	DRvsH6
Twnk	0.431662	4.01199	4.29995	0.000530549	0.00634681	-0.0893274	DRvsH6
Ppp1r18	0.297262	3.96857	4.29915	0.000531442	0.00635211	-0.0698881	DRvsH6
Ccl9	-0.592336	2.23392	-4.29642	0.000534508	0.00638334	-0.0738374	DRvsH6
Osmr	1.35701	3.48023	4.2942	0.000537004	0.00640773	-0.0247255	DRvsH6
Esco1	0.265881	6.19696	4.29364	0.000537639	0.00640989	-0.406418	DRvsH6
Pam16	-0.275103	4.4551	-4.29223	0.000539243	0.00642359	-0.176301	DRvsH6
Krt222	-0.282818	3.84107	-4.28999	0.000541787	0.0064461	-0.0971179	DRvsH6
Yars	0.271902	6.81496	4.28976	0.000542046	0.0064461	-0.460101	DRvsH6
Slc27a1	0.292011	5.57538	4.28933	0.000542543	0.00644658	-0.362987	DRvsH6
Hspa12a	-0.277745	7.72933	-4.28873	0.000543225	0.00644925	-0.49322	DRvsH6
Galnt10	0.270613	6.47856	4.28322	0.00054956	0.00651678	-0.470522	DRvsH6
Ndufb9	-0.225184	6.37029	-4.28299	0.000549836	0.00651678	-0.454369	DRvsH6
Ckb	-0.242867	9.65526	-4.28019	0.000553076	0.00654969	-0.478636	DRvsH6
4930405A21Rik	0.790663	1.06252	4.27894	0.000554536	0.00656146	-0.359671	DRvsH6
Gm21926	-0.478108	3.88981	-4.27733	0.00055642	0.00657502	-0.117891	DRvsH6
Actr10	-0.173797	7.10268	-4.27717	0.000556613	0.00657502	-0.505514	DRvsH6
Mtus1	-0.190584	6.34386	-4.27559	0.00055846	0.00659132	-0.471321	DRvsH6
Slc6a1	-0.263706	8.38475	-4.27358	0.00056083	0.00660995	-0.524018	DRvsH6
Cnnm1	-0.232688	5.44518	-4.27346	0.000560975	0.00660995	-0.371696	DRvsH6
Crebrf	0.263948	6.5306	4.27258	0.00056202	0.00661675	-0.47982	DRvsH6
Aplp1	-0.247471	7.53748	-4.27163	0.000563134	0.00662434	-0.525919	DRvsH6
Supt20	0.213522	5.59455	4.26857	0.000566783	0.00665115	-0.400076	DRvsH6
Nt5e	0.294229	7.3662	4.26853	0.000566825	0.00665115	-0.534071	DRvsH6
Zfp715	0.225583	4.72883	4.26853	0.000566827	0.00665115	-0.259191	DRvsH6
Rprd2	0.231806	5.76952	4.26779	0.00056771	0.00665598	-0.424828	DRvsH6
Bri3bp	-0.226446	5.51409	-4.26608	0.000569757	0.00667443	-0.398893	DRvsH6
Khsrp	0.204507	6.71158	4.26076	0.000576177	0.00674405	-0.520104	DRvsH6
Snu13	-0.14532	6.455	-4.25986	0.00057728	0.00675135	-0.505429	DRvsH6
Nap1l2	-0.221374	6.075	-4.25723	0.000580483	0.0067832	-0.47697	DRvsH6
Ap4s1	-0.274606	5.05096	-4.25596	0.000582039	0.00679299	-0.348759	DRvsH6
Adam22	-0.164393	6.01038	-4.25567	0.000582389	0.00679299	-0.480958	DRvsH6
Ccdc184	-0.299163	3.96825	-4.25537	0.000582765	0.00679299	-0.163443	DRvsH6
Samd14	-0.24012	6.36843	-4.25395	0.000584504	0.00680763	-0.515504	DRvsH6
Eif1ax	-0.186536	7.29731	-4.25294	0.000585759	0.00681663	-0.561333	DRvsH6
Bend6	-0.245911	6.0332	-4.25218	0.000586698	0.00682194	-0.488045	DRvsH6
Txndc11	0.236036	4.89305	4.25138	0.000587677	0.00682675	-0.321732	DRvsH6
Myo18a	0.218189	6.2196	4.25106	0.000588079	0.00682675	-0.516466	DRvsH6
Calm2	-0.169154	9.15872	-4.24895	0.000590703	0.00685157	-0.561561	DRvsH6
Zgpat	0.254034	5.34435	4.24752	0.000592483	0.00686374	-0.406395	DRvsH6
Ret	-0.311968	5.2474	-4.24733	0.000592725	0.00686374	-0.394428	DRvsH6
Atp5g3	-0.192044	7.58194	-4.24632	0.000593985	0.00687184	-0.57988	DRvsH6
Ubc	0.23706	8.04364	4.24599	0.000594398	0.00687184	-0.583921	DRvsH6
Il1rap	-0.37651	3.7723	-4.24345	0.000597581	0.00690299	-0.165568	DRvsH6
Npdc1	-0.20443	5.80434	-4.243	0.000598153	0.00690395	-0.471903	DRvsH6
Rnf111	0.248077	5.39258	4.24233	0.000598997	0.00690581	-0.416907	DRvsH6
Ctdp1	0.280846	4.63319	4.24183	0.000599628	0.00690581	-0.297678	DRvsH6
Mcm9	0.316775	3.92381	4.24171	0.000599782	0.00690581	-0.204712	DRvsH6
Ccdc186	0.23197	6.46582	4.23979	0.000602211	0.00692812	-0.554126	DRvsH6
Mrtfa	0.341894	4.04682	4.23731	0.000605368	0.00695878	-0.217988	DRvsH6
Synpr	-0.213116	7.94584	-4.23669	0.000606161	0.00695992	-0.60321	DRvsH6
Pcdh11x	-0.405002	3.07351	-4.23626	0.000606711	0.00695992	-0.136382	DRvsH6
Ccnh	-0.175528	5.79875	-4.23608	0.000606947	0.00695992	-0.492593	DRvsH6
Yes1	0.190872	5.47854	4.23511	0.000608184	0.00696438	-0.445156	DRvsH6
Tspan17	-0.292334	4.37212	-4.235	0.000608323	0.00696438	-0.270506	DRvsH6
Cdcp3	0.521304	5.60398	4.23408	0.000609506	0.00697123	-0.439777	DRvsH6
Pfkfb4	0.390359	3.21947	4.23377	0.000609909	0.00697123	-0.143042	DRvsH6
Plcl2	-0.344774	4.07727	-4.23305	0.000610832	0.00697276	-0.234451	DRvsH6
Gfap	0.668559	5.22344	4.23269	0.0006113	0.00697276	-0.374246	DRvsH6
Clcn2	0.30722	3.58691	4.23251	0.000611525	0.00697276	-0.169627	DRvsH6
Tmem81	0.646072	1.79656	4.23046	0.000614175	0.00699733	-0.265603	DRvsH6
Rabac1	-0.201917	7.03294	-4.22951	0.000615411	0.00700189	-0.603493	DRvsH6
Zmym5	0.163801	6.51423	4.22939	0.000615567	0.00700189	-0.580993	DRvsH6
Gatc	-0.311257	5.49265	-4.22692	0.000618777	0.00703274	-0.469843	DRvsH6
Cacul1	0.191341	6.11933	4.22369	0.000623005	0.0070751	-0.554893	DRvsH6
Arv1	0.526641	2.6549	4.2227	0.000624307	0.00708418	-0.164255	DRvsH6
B3gat3	-0.196258	6.24229	-4.22195	0.0006253	0.00708974	-0.567368	DRvsH6
Rp1l1	0.327235	9.18989	4.22146	0.000625951	0.00709143	-0.615469	DRvsH6
Il1rapl1	-0.471435	1.95954	-4.21727	0.000631506	0.00714839	-0.234999	DRvsH6
Siah1a	0.243732	5.48647	4.2169	0.000631991	0.00714839	-0.481453	DRvsH6
Tmem185a	-0.237265	6.32284	-4.21492	0.000634643	0.00716749	-0.593736	DRvsH6
Anp32e	-0.17231	9.81209	-4.21488	0.000634696	0.00716749	-0.610502	DRvsH6
Grik5	-0.24458	5.30542	-4.21255	0.00063783	0.00719713	-0.479301	DRvsH6
Gnl3l	-0.186015	7.17493	-4.21183	0.000638795	0.0071996	-0.64461	DRvsH6
Polr3e	0.255832	5.04762	4.21163	0.000639069	0.0071996	-0.425139	DRvsH6
Sema3e	-0.259772	4.8103	-4.21065	0.000640388	0.00720155	-0.39647	DRvsH6
Slc49a4	-0.19058	5.14649	-4.21055	0.000640515	0.00720155	-0.453511	DRvsH6
Ankrd29	-0.379052	3.81878	-4.21036	0.000640772	0.00720155	-0.234906	DRvsH6
Xiap	-0.310424	8.86098	-4.20461	0.000648597	0.00728369	-0.657426	DRvsH6
Trp53rka	0.319898	4.04977	4.20344	0.000650208	0.0072933	-0.276496	DRvsH6
Ccdc9	0.293696	5.95639	4.20323	0.000650487	0.0072933	-0.586469	DRvsH6
Scn3b	-0.371444	4.56413	-4.20201	0.000652174	0.00730642	-0.375861	DRvsH6
Spcs2	-0.145153	7.05367	-4.19815	0.000657505	0.00735122	-0.666774	DRvsH6
Dpysl5	-0.26596	5.11873	-4.19803	0.000657676	0.00735122	-0.480435	DRvsH6
Ei24	-0.152923	6.85844	-4.19798	0.000657735	0.00735122	-0.662438	DRvsH6
Zfyve28	0.426468	6.1888	4.19718	0.000658848	0.00735783	-0.598293	DRvsH6
Septin3	-0.22058	7.11113	-4.19616	0.000660275	0.00736575	-0.676055	DRvsH6
Ube2b	0.157014	6.77271	4.19592	0.000660601	0.00736575	-0.659701	DRvsH6
Nfatc3	0.243205	5.32999	4.19256	0.000665314	0.00741245	-0.528856	DRvsH6
Myo9b	0.316297	4.89544	4.19129	0.000667091	0.00742639	-0.457947	DRvsH6
Alg10b	-0.181208	7.05741	-4.19049	0.000668221	0.00743046	-0.688351	DRvsH6
Pank4	0.224961	6.36139	4.19029	0.00066851	0.00743046	-0.650116	DRvsH6
Zfp326	0.252303	4.91085	4.18799	0.000671765	0.00745682	-0.452675	DRvsH6
Paxbp1	0.270687	5.61824	4.18786	0.000671938	0.00745682	-0.562024	DRvsH6
Bcl2l2	-0.159602	7.43849	-4.18649	0.000673891	0.00747262	-0.704552	DRvsH6
Agps	0.19836	5.664	4.18549	0.000675319	0.00748258	-0.57767	DRvsH6
Kcna5	-0.269138	6.32671	-4.18509	0.00067589	0.00748303	-0.648297	DRvsH6
Atp6v1c1	-0.178308	7.44525	-4.18133	0.000681275	0.00753674	-0.71458	DRvsH6
Gdi1	-0.173625	8.67504	-4.18057	0.000682363	0.00754287	-0.715039	DRvsH6
Rffl	0.375223	4.89704	4.17997	0.000683232	0.00754656	-0.454062	DRvsH6
Per1	0.259515	5.78444	4.17901	0.000684621	0.00755599	-0.618281	DRvsH6
Tnfaip6	2.12619	1.5072	4.17706	0.000687445	0.00757768	-0.445929	DRvsH6
Gm38300	0.687775	1.86473	4.17691	0.00068766	0.00757768	-0.376747	DRvsH6
Nek9	0.255141	6.21473	4.17503	0.000690398	0.00760191	-0.670823	DRvsH6
F630040K05Rik	-0.613037	3.1256	-4.1734	0.000692784	0.00762224	-0.262745	DRvsH6
Tab3	0.228181	5.77648	4.17115	0.000696072	0.00765245	-0.629987	DRvsH6
Pds5a	0.164448	6.12797	4.17009	0.000697634	0.00765851	-0.668017	DRvsH6
Nicn1	-0.193343	6.11926	-4.17004	0.000697708	0.00765851	-0.67054	DRvsH6
Cnppd1	0.341738	4.74316	4.1696	0.000698363	0.00765974	-0.459803	DRvsH6
Nme1	-0.211272	6.9295	-4.16817	0.000700469	0.00767688	-0.724646	DRvsH6
Nktr	0.330138	6.40576	4.16706	0.000702115	0.00768895	-0.701143	DRvsH6
Usp11	-0.204571	5.88865	-4.16653	0.000702904	0.00769162	-0.657972	DRvsH6
Zfp708	0.565375	2.67938	4.16602	0.00070366	0.00769393	-0.274336	DRvsH6
Gabbr1	-0.198879	7.48797	-4.16509	0.000705047	0.00770313	-0.749939	DRvsH6
Zfp804a	-0.377989	4.49083	-4.16467	0.000705667	0.00770317	-0.441158	DRvsH6
Usf2	-0.224026	6.68683	-4.16436	0.000706142	0.00770317	-0.723919	DRvsH6
Hpcal4	-0.2867	6.14932	-4.16314	0.000707952	0.00771695	-0.685855	DRvsH6
Tmem266	0.334875	4.58807	4.16185	0.000709887	0.00772906	-0.462416	DRvsH6
Zfp623	0.284662	4.33043	4.16138	0.000710591	0.00772906	-0.406313	DRvsH6
Aldh4a1	0.277962	4.23703	4.16131	0.000710706	0.00772906	-0.403489	DRvsH6
Lrrn3	-0.232789	5.73707	-4.15991	0.00071281	0.00774598	-0.644819	DRvsH6
Katnip	0.27416	7.19455	4.15893	0.00071428	0.00775221	-0.758773	DRvsH6
Pard3	0.333844	4.37222	4.1588	0.000714482	0.00775221	-0.44022	DRvsH6
Ptgr2	-0.173848	5.95678	-4.15582	0.000718997	0.0077952	-0.685381	DRvsH6
Tango2	-0.184513	4.68802	-4.15512	0.000720056	0.00779907	-0.491339	DRvsH6
Iws1	0.221821	5.77489	4.15443	0.000721111	0.00779907	-0.660589	DRvsH6
Inip	-0.195572	4.84084	-4.15401	0.000721754	0.00779907	-0.521129	DRvsH6
Fam217b	-0.319393	4.58081	-4.15392	0.000721885	0.00779907	-0.470932	DRvsH6
Vcl	0.466524	4.13974	4.15377	0.000722116	0.00779907	-0.433805	DRvsH6
Kiz	0.261375	4.81867	4.15028	0.000727463	0.00785082	-0.522067	DRvsH6
Tle4	0.210232	5.96804	4.14768	0.000731472	0.00788805	-0.689656	DRvsH6
Rpf1	0.252305	5.67105	4.14687	0.000732729	0.00789558	-0.648103	DRvsH6
Gnl3	0.263528	4.8912	4.14313	0.000738541	0.00795213	-0.528024	DRvsH6
Pikfyve	0.222242	5.52194	4.14204	0.000740243	0.00796439	-0.652501	DRvsH6
Cflar	-0.225523	5.67371	-4.13936	0.000744451	0.00800356	-0.692304	DRvsH6
Dync2i1	0.280506	5.32474	4.13753	0.000747334	0.00802843	-0.635513	DRvsH6
Tsn	-0.162268	6.91397	-4.13467	0.00075187	0.00806127	-0.797742	DRvsH6
Tspan31	-0.190356	6.2197	-4.13459	0.000751986	0.00806127	-0.74611	DRvsH6
Tnr	-0.277272	6.06478	-4.13452	0.000752103	0.00806127	-0.75228	DRvsH6
Pdxp	-0.19568	6.28317	-4.13159	0.000756782	0.00810526	-0.759377	DRvsH6
Bdp1	0.23178	5.50785	4.13045	0.000758605	0.00811269	-0.670196	DRvsH6
Xpa	0.383884	3.8185	4.13042	0.000758661	0.00811269	-0.396797	DRvsH6
Cadm4	-0.250633	6.37422	-4.13008	0.0007592	0.00811269	-0.778054	DRvsH6
Zhx3	0.183008	5.52584	4.12933	0.000760409	0.00811655	-0.685154	DRvsH6
Tlk1	0.189558	5.97493	4.12883	0.000761208	0.00811655	-0.741765	DRvsH6
Ube2q1	-0.157629	6.48781	-4.12878	0.000761286	0.00811655	-0.786415	DRvsH6
Tusc2	-0.181483	6.14082	-4.12819	0.000762235	0.00812003	-0.753247	DRvsH6
Cnot6	-0.198695	8.1367	-4.12787	0.000762763	0.00812003	-0.831665	DRvsH6
Zmiz1	-0.227978	6.51355	-4.12656	0.000764864	0.00812791	-0.789642	DRvsH6
Tapt1	0.161018	6.93094	4.12641	0.000765107	0.00812791	-0.814359	DRvsH6
Dusp12	0.327837	3.81787	4.12634	0.00076523	0.00812791	-0.398132	DRvsH6
Bola1	-0.384545	3.23384	-4.12563	0.000766381	0.00813401	-0.352676	DRvsH6
Abr	-0.227283	6.35784	-4.12329	0.000770178	0.00816816	-0.792844	DRvsH6
Daxx	0.428154	5.50032	4.12184	0.000772546	0.00818404	-0.674041	DRvsH6
Stk35	0.258857	9.17256	4.12145	0.00077318	0.00818404	-0.823356	DRvsH6
Magee1	-0.191452	6.37576	-4.12123	0.000773538	0.00818404	-0.797084	DRvsH6
Egln1	-0.230799	6.67484	-4.12095	0.000773994	0.00818404	-0.815819	DRvsH6
Imp4	0.274661	5.14817	4.12009	0.000775419	0.00818756	-0.623963	DRvsH6
Akr1e1	-0.200551	5.82776	-4.11978	0.000775922	0.00818756	-0.74063	DRvsH6
Rad54l2	0.247526	5.547	4.11969	0.000776066	0.00818756	-0.714574	DRvsH6
Rere	0.191692	6.86288	4.11907	0.000777094	0.00819228	-0.828125	DRvsH6
Zcchc2	0.346416	4.81979	4.11386	0.000785703	0.00827685	-0.59397	DRvsH6
Slc25a51	0.173239	5.71615	4.11315	0.000786877	0.00828304	-0.740086	DRvsH6
A930036K24Rik	-0.532439	5.32328	-4.11275	0.000787539	0.00828383	-0.703924	DRvsH6
Fam98b	-0.271203	6.2768	-4.11217	0.000788509	0.00828786	-0.807616	DRvsH6
Tram1l1	-0.276403	5.12022	-4.11108	0.000790336	0.00830088	-0.65143	DRvsH6
Zfp949	0.235812	5.0165	4.11041	0.000791448	0.00830638	-0.634535	DRvsH6
Lmbrd2	0.193316	5.73606	4.10912	0.000793623	0.00832044	-0.753041	DRvsH6
Tceal1	-0.270006	5.273	-4.10867	0.000794375	0.00832044	-0.677948	DRvsH6
Ccnl2	0.233719	6.38949	4.10839	0.000794848	0.00832044	-0.811532	DRvsH6
Chtf8	-0.224247	6.6633	-4.10821	0.000795145	0.00832044	-0.841494	DRvsH6
Txn2	-0.181724	6.61938	-4.10671	0.000797666	0.00834063	-0.838014	DRvsH6
Coq8a	0.276636	4.6669	4.10578	0.000799253	0.00835104	-0.593676	DRvsH6
Gm12671	-1.59837	4.43228	-4.10524	0.000800167	0.00835441	-0.485898	DRvsH6
C77080	0.423553	4.14149	4.10362	0.000802911	0.00837686	-0.500388	DRvsH6
Usp30	0.207902	5.16578	4.10068	0.000807926	0.00842296	-0.680435	DRvsH6
Camk2n2	-0.313057	4.3953	-4.10001	0.000809064	0.00842859	-0.539581	DRvsH6
Tfg	-0.147614	6.36165	-4.09811	0.000812322	0.00845544	-0.836776	DRvsH6
Noa1	0.249814	4.15788	4.09781	0.000812839	0.00845544	-0.511127	DRvsH6
Ubl5	-0.220037	6.45196	-4.09732	0.000813681	0.00845797	-0.849054	DRvsH6
Camkk1	0.205875	5.76857	4.09599	0.000815973	0.00847523	-0.787596	DRvsH6
Msl2	0.151694	6.69544	4.09566	0.000816543	0.00847523	-0.866612	DRvsH6
Cog1	0.28133	5.37572	4.09523	0.000817288	0.00847673	-0.719838	DRvsH6
Otop3	-0.393437	2.37906	-4.09456	0.000818451	0.00848256	-0.418983	DRvsH6
Eif4enif1	0.1882	5.79219	4.09336	0.000820539	0.00849797	-0.794737	DRvsH6
Abhd17b	0.280546	5.79582	4.08918	0.000827823	0.00856712	-0.799197	DRvsH6
Smim15	-0.19923	5.61455	-4.08748	0.000830804	0.00858867	-0.774792	DRvsH6
Ap3s2	-0.218834	7.04367	-4.0873	0.000831123	0.00858867	-0.902572	DRvsH6
Nomo1	-0.188032	6.9153	-4.08485	0.000835448	0.00862706	-0.904448	DRvsH6
Ahr	0.368423	5.94133	4.08275	0.000839178	0.00865461	-0.788722	DRvsH6
Chmp4b	-0.152969	7.75869	-4.08265	0.000839343	0.00865461	-0.925916	DRvsH6
Smg7	0.177631	6.52993	4.082	0.000840497	0.00866019	-0.884377	DRvsH6
Sfpq	0.291304	7.87909	4.08066	0.000842884	0.00867413	-0.929743	DRvsH6
Zcchc7	0.376983	5.43284	4.08056	0.000843079	0.00867413	-0.758065	DRvsH6
Lxn	-0.592159	1.35876	-4.07975	0.00084451	0.00867692	-0.618372	DRvsH6
Trim26	0.22335	6.31003	4.07972	0.00084458	0.00867692	-0.865677	DRvsH6
Slc30a4	0.17312	6.15787	4.07933	0.000845261	0.0086776	-0.863395	DRvsH6
Sdhaf1	-0.291451	5.19781	-4.07783	0.000847953	0.00869892	-0.739059	DRvsH6
Trim39	0.259477	4.9562	4.07717	0.000849147	0.00870215	-0.6868	DRvsH6
Mcur1	0.306292	3.84316	4.07697	0.000849502	0.00870215	-0.511769	DRvsH6
Ddx51	0.298972	4.02956	4.07653	0.000850295	0.0087033	-0.543768	DRvsH6
Rcan2	-0.228837	6.30939	-4.07622	0.000850847	0.0087033	-0.889583	DRvsH6
Hddc3	-0.361604	3.60884	-4.07368	0.000855444	0.00874399	-0.486679	DRvsH6
Rnf19a	0.164986	6.03144	4.07148	0.00085944	0.00877848	-0.861794	DRvsH6
Gabra1	-0.227046	7.36896	-4.06937	0.000863282	0.00881135	-0.947859	DRvsH6
Cep290	0.212226	6.68328	4.06886	0.000864213	0.00881448	-0.924871	DRvsH6
Sorcs1	-0.220031	5.3919	-4.06809	0.000865625	0.0088225	-0.789108	DRvsH6
Lasp1	-0.220403	6.21318	-4.06566	0.000870101	0.00885113	-0.893304	DRvsH6
Gm37583	-0.213119	6.72425	-4.06559	0.000870228	0.00885113	-0.93287	DRvsH6
Gprasp2	-0.19965	6.33338	-4.06554	0.000870315	0.00885113	-0.906646	DRvsH6
Ttc3	-0.190257	8.76507	-4.06392	0.000873304	0.00887514	-0.95823	DRvsH6
Rufy2	0.220005	5.33081	4.06185	0.000877142	0.00890772	-0.790171	DRvsH6
Nop56	0.253377	5.86307	4.06144	0.000877915	0.00890917	-0.865097	DRvsH6
Sun2	0.280897	4.83234	4.0603	0.000880026	0.00892417	-0.707625	DRvsH6
Zfp133-ps	-0.667205	1.43018	-4.05871	0.000883008	0.00894798	-0.684594	DRvsH6
Ephb1	-0.454252	4.34213	-4.05609	0.000887919	0.00899129	-0.632089	DRvsH6
Nif3l1	-0.255525	4.88251	-4.05572	0.000888613	0.00899187	-0.719415	DRvsH6
Adora1	-0.219988	6.15627	-4.05275	0.000894218	0.0090421	-0.920212	DRvsH6
Zfp598	0.235057	5.09979	4.05224	0.000895194	0.0090455	-0.756965	DRvsH6
Phf20l1	0.266203	6.27735	4.05021	0.00089905	0.00907796	-0.925951	DRvsH6
Zbtb34	0.325864	4.23983	4.04961	0.000900193	0.00908153	-0.626103	DRvsH6
Trappc9	-0.190167	6.0603	-4.04912	0.000901128	0.00908153	-0.923673	DRvsH6
Sarm1	0.310874	5.51322	4.04901	0.000901333	0.00908153	-0.847138	DRvsH6
Hacd3	-0.216574	7.63417	-4.04746	0.000904302	0.0091028	-0.997947	DRvsH6
Zfp316	0.276506	5.04243	4.04678	0.000905612	0.0091028	-0.778942	DRvsH6
Ppp2r5a	0.175088	5.8264	4.04671	0.000905747	0.0091028	-0.885376	DRvsH6
Fbrsl1	0.201481	5.09327	4.04656	0.000906024	0.0091028	-0.783419	DRvsH6
Akap8l	0.251618	5.82774	4.04574	0.000907605	0.0091122	-0.895893	DRvsH6
Cspp1	0.309329	5.16848	4.04445	0.00091008	0.00913056	-0.782343	DRvsH6
Pcgf1	0.275328	4.17421	4.04108	0.000916618	0.00918962	-0.628487	DRvsH6
Kdm6a	0.195794	5.40565	4.03854	0.000921562	0.00923263	-0.849376	DRvsH6
Cyfip2	-0.220596	8.19495	-4.03801	0.000922597	0.00923644	-1.0202	DRvsH6
Csk	0.177692	5.29956	4.03645	0.000925643	0.00925379	-0.843161	DRvsH6
Sap130	0.225765	5.44902	4.03633	0.000925878	0.00925379	-0.862045	DRvsH6
Tlk2	0.165874	6.54119	4.03605	0.000926442	0.00925379	-0.984389	DRvsH6
Coa3	-0.244999	5.44542	-4.03579	0.000926952	0.00925379	-0.853117	DRvsH6
Bak1	0.396742	3.65419	4.03246	0.000933511	0.00931268	-0.568868	DRvsH6
Cnnm4	0.480848	6.36218	4.02959	0.00093921	0.00936292	-0.96651	DRvsH6
Ergic3	-0.18695	6.75961	-4.02757	0.000943244	0.00939649	-1.01494	DRvsH6
Pax6	-0.143758	7.99725	-4.02701	0.000944351	0.00939742	-1.04382	DRvsH6
Dhx15	0.14282	7.46596	4.02645	0.000945478	0.00939742	-1.03948	DRvsH6
Fis1	-0.193201	6.59104	-4.02601	0.000946366	0.00939742	-1.00824	DRvsH6
Rbm28	0.217644	5.11561	4.02595	0.000946481	0.00939742	-0.827412	DRvsH6
Zfp212	0.251165	4.51722	4.02586	0.000946665	0.00939742	-0.727819	DRvsH6
Atxn10	-0.143987	7.35567	-4.02542	0.00094754	0.00939949	-1.03967	DRvsH6
Zfp385a	-0.219911	8.89488	-4.02442	0.00094955	0.00941281	-1.03906	DRvsH6
Rhobtb3	-0.251919	4.23629	-4.02371	0.00095099	0.00942047	-0.688407	DRvsH6
Bptf	0.203836	7.15128	4.0221	0.00095424	0.00944603	-1.04139	DRvsH6
Tada2a	0.266215	4.96116	4.0216	0.000955244	0.00944935	-0.805094	DRvsH6
Pcnx4	-0.269067	5.5317	-4.0184	0.000961762	0.00950612	-0.916323	DRvsH6
Ptges2	0.240026	5.28287	4.01812	0.00096233	0.00950612	-0.89197	DRvsH6
Nfkbie	0.775056	1.59398	4.01722	0.000964157	0.00951751	-0.719923	DRvsH6
Kars	-0.158547	6.5461	-4.01449	0.000969765	0.00956205	-1.02873	DRvsH6
Rpusd3	0.553248	2.056	4.01368	0.000971438	0.00956205	-0.601425	DRvsH6
Arl4c	-0.273929	5.71138	-4.01365	0.000971492	0.00956205	-0.952287	DRvsH6
Rab28	-0.140129	7.53754	-4.01343	0.000971946	0.00956205	-1.06846	DRvsH6
Tiparp	0.365925	4.58787	4.01329	0.000972241	0.00956205	-0.743915	DRvsH6
Pros1	0.652275	4.61042	4.01305	0.000972733	0.00956205	-0.720533	DRvsH6
Tspyl2	0.158937	6.06253	4.01161	0.000975711	0.00958465	-0.989919	DRvsH6
Scarb1	0.235909	6.43828	4.01111	0.000976739	0.00958807	-1.02809	DRvsH6
Zcchc8	0.266171	5.72308	4.00967	0.000979717	0.00960948	-0.948346	DRvsH6
Gad1	-0.211897	8.31851	-4.0094	0.000980281	0.00960948	-1.07993	DRvsH6
Ezh2	0.268051	3.94211	4.00697	0.00098536	0.00965256	-0.664637	DRvsH6
Ncbp3	0.193268	6.18053	4.00653	0.000986276	0.00965483	-1.01586	DRvsH6
Pip4k2c	0.202872	7.38844	4.00602	0.00098735	0.00965865	-1.0833	DRvsH6
Sphk2	0.392258	3.66832	4.00554	0.000988337	0.00966161	-0.633234	DRvsH6
Sod2	-0.149391	7.29176	-4.00457	0.000990373	0.00967481	-1.08252	DRvsH6
Eif2b2	0.232751	5.18758	4.00344	0.000992753	0.00969136	-0.882887	DRvsH6
Trim36	0.359874	4.96586	4.00244	0.00099486	0.00970521	-0.861	DRvsH6
Helz	0.188469	5.94861	4.00077	0.000998401	0.00973195	-1.00114	DRvsH6
Cgref1	-0.392857	2.54674	-4.00035	0.000999287	0.00973195	-0.585402	DRvsH6
Prkaa1	0.191505	5.49946	4.00017	0.000999669	0.00973195	-0.942295	DRvsH6
Vps26a	0.185869	5.69827	3.99918	0.00100178	0.00974574	-0.970935	DRvsH6
H2aw	-0.354439	6.94634	-3.99627	0.00100798	0.00979934	-1.08605	DRvsH6
Ube2e3	-0.230482	6.74556	-3.99393	0.001013	0.00984133	-1.08231	DRvsH6
Cdip1	-0.140048	6.81152	-3.99328	0.00101438	0.00984798	-1.08996	DRvsH6
Ppp2r1a	-0.168838	8.38758	-3.99009	0.00102127	0.00990808	-1.12004	DRvsH6
Zbtb48	0.376993	3.7512	3.98976	0.00102198	0.00990819	-0.6692	DRvsH6
Pde6a	-0.32714	11.1357	-3.98885	0.00102397	0.0099206	-1.02816	DRvsH6
Gnai1	-0.214505	5.60851	-3.98812	0.00102555	0.00992916	-0.985235	DRvsH6
Syt11	-0.163638	7.9609	-3.98747	0.00102696	0.00993519	-1.12674	DRvsH6
Cep57	0.28812	5.15834	3.98689	0.00102824	0.00993519	-0.909553	DRvsH6
Gpm6a	-0.197713	8.76618	-3.98686	0.00102829	0.00993519	-1.12144	DRvsH6
Ndufa10	-0.201125	6.79248	-3.98634	0.00102943	0.00993855	-1.10648	DRvsH6
Pdik1l	0.272898	4.96962	3.98587	0.00103046	0.00993855	-0.8886	DRvsH6
Dnmt3a	0.234999	7.30396	3.98574	0.00103075	0.00993855	-1.12445	DRvsH6
Fbxw11	0.165394	6.6656	3.98527	0.00103177	0.00994165	-1.09828	DRvsH6
Prune2	-0.198842	6.87657	-3.98342	0.00103582	0.00997384	-1.11214	DRvsH6
Fam107b	0.351414	6.37329	3.98225	0.0010384	0.00999086	-1.08402	DRvsH6
Metap1	0.24748	5.06471	3.98198	0.001039	0.00999086	-0.900845	DRvsH6
Zfp446	0.347061	4.14837	3.9804	0.00104249	0.0100112	-0.740243	DRvsH6
Atp9b	0.241977	5.37875	3.98013	0.00104309	0.0100112	-0.974075	DRvsH6
Thoc2l	0.248899	5.1955	3.97997	0.00104343	0.0100112	-0.933368	DRvsH6
Rrnad1	0.263396	4.62718	3.97974	0.00104395	0.0100112	-0.825948	DRvsH6
Plekhm2	0.247803	5.34521	3.97893	0.00104574	0.0100194	-0.974066	DRvsH6
Tomm40l	-0.229122	5.67898	-3.97871	0.00104623	0.0100194	-1.01829	DRvsH6
Tsr1	0.220634	5.08982	3.97834	0.00104705	0.0100204	-0.918475	DRvsH6
Kmt2a	0.248974	7.39267	3.97422	0.00105626	0.0101015	-1.14718	DRvsH6
Nsd3	0.175861	6.3704	3.97391	0.00105695	0.0101015	-1.10091	DRvsH6
Ascc2	0.285826	4.59282	3.97304	0.00105891	0.0101123	-0.850733	DRvsH6
Fxr1	0.195555	6.63712	3.97242	0.00106029	0.0101123	-1.12071	DRvsH6
Alkbh6	-0.208023	5.22593	-3.97219	0.00106082	0.0101123	-0.956157	DRvsH6
Utp20	0.290795	4.63941	3.97162	0.00106209	0.0101123	-0.86447	DRvsH6
Cdk9	0.209974	5.47064	3.97144	0.00106251	0.0101123	-0.995347	DRvsH6
Gm12537	-0.409474	5.81592	-3.97126	0.0010629	0.0101123	-1.04973	DRvsH6
Pgap1	0.232161	5.06276	3.97092	0.00106367	0.0101123	-0.933488	DRvsH6
Ptch1	-0.205634	6.47578	-3.97086	0.00106381	0.0101123	-1.12425	DRvsH6
Stmn2	-0.229532	6.3486	-3.96784	0.00107065	0.0101704	-1.10766	DRvsH6
Tmod2	-0.210038	6.6271	-3.96511	0.00107686	0.0102226	-1.14258	DRvsH6
Tab1	0.315463	4.61166	3.96461	0.00107802	0.0102267	-0.89333	DRvsH6
Nbr1	-0.139638	8.24804	-3.96403	0.00107935	0.0102325	-1.17563	DRvsH6
Med1	0.233427	5.58935	3.96291	0.00108191	0.0102499	-1.0285	DRvsH6
Usp6nl	0.194579	6.98123	3.96121	0.00108582	0.01028	-1.16561	DRvsH6
Syt6	-0.351361	3.9376	-3.95727	0.00109494	0.0103593	-0.767021	DRvsH6
Ap2s1	-0.228549	5.97592	-3.95662	0.00109646	0.0103668	-1.09397	DRvsH6
Copg2	-0.160091	6.58313	-3.95599	0.00109792	0.0103709	-1.15256	DRvsH6
BC025920	-0.431517	3.73314	-3.9558	0.00109836	0.0103709	-0.746887	DRvsH6
Arxes1	-0.363806	5.35835	-3.95214	0.00110693	0.0104448	-1.02344	DRvsH6
Gse1	0.342025	6.21253	3.95172	0.00110792	0.0104472	-1.14328	DRvsH6
Gar1	0.331675	4.14032	3.94952	0.00111311	0.0104884	-0.813456	DRvsH6
Ndn	-0.193896	6.97751	-3.94919	0.0011139	0.0104884	-1.18975	DRvsH6
Ago2	0.259605	6.33458	3.94892	0.00111452	0.0104884	-1.15225	DRvsH6
Mms19	0.202944	5.49847	3.94767	0.0011175	0.0105094	-1.05419	DRvsH6
Jmjd1c	0.179184	6.83478	3.94604	0.00112137	0.0105388	-1.18907	DRvsH6
Tfb2m	0.175076	4.79675	3.94563	0.00112235	0.010541	-0.938801	DRvsH6
Selenot	-0.13886	7.98926	-3.94478	0.00112437	0.0105411	-1.21681	DRvsH6
Abcb7	-0.200665	5.96604	-3.94467	0.00112462	0.0105411	-1.1242	DRvsH6
Napb	-0.203774	8.2801	-3.94437	0.00112535	0.0105411	-1.21642	DRvsH6
Serbp1	-0.132514	8.42355	-3.94409	0.00112602	0.0105411	-1.21632	DRvsH6
Cplx1	-0.237379	6.86919	-3.94406	0.00112609	0.0105411	-1.19464	DRvsH6
Stx12	-0.173573	6.86145	-3.94225	0.00113044	0.010568	-1.19819	DRvsH6
Gm10097	-0.822186	1.24408	-3.94223	0.00113047	0.010568	-0.859294	DRvsH6
Ctps2	-0.245791	4.56142	-3.94187	0.00113134	0.0105692	-0.903179	DRvsH6
Trim46	-0.456337	3.10931	-3.93958	0.00113686	0.0106125	-0.707221	DRvsH6
Rragb	-0.203312	5.90514	-3.93932	0.00113748	0.0106125	-1.1274	DRvsH6
Atp6v1g2	-0.251731	6.74859	-3.93641	0.00114453	0.0106712	-1.20247	DRvsH6
Lurap1l	-0.228772	5.59522	-3.93519	0.0011475	0.0106919	-1.09666	DRvsH6
Kmt2b	0.29557	6.06482	3.93485	0.00114832	0.0106925	-1.15948	DRvsH6
Nfkbil1	0.510066	3.25235	3.93404	0.00115032	0.010704	-0.724608	DRvsH6
Zmat4	-0.213076	5.69281	-3.93363	0.00115131	0.0107061	-1.11694	DRvsH6
Rcor3	0.192086	5.33004	3.92975	0.00116085	0.0107877	-1.05948	DRvsH6
Ddit4l	-0.496617	2.48485	-3.92879	0.00116321	0.0107923	-0.721777	DRvsH6
Zmat2	-0.137876	6.91899	-3.92867	0.00116349	0.0107923	-1.22991	DRvsH6
Rs1	-0.384352	10.6287	-3.92861	0.00116364	0.0107923	-1.17352	DRvsH6
P2ry1	-0.391709	2.98982	-3.9283	0.00116442	0.0107925	-0.722837	DRvsH6
Zfp706	-0.157212	7.45	-3.92716	0.00116725	0.0108099	-1.24807	DRvsH6
Rlim	0.146497	5.90394	3.92692	0.00116783	0.0108099	-1.15098	DRvsH6
Ythdf3	0.151435	6.50409	3.9264	0.00116912	0.0108147	-1.21311	DRvsH6
Uty	0.253392	4.7435	3.92573	0.00117079	0.0108231	-0.963869	DRvsH6
Zfp799	-0.185353	4.73326	-3.92411	0.00117484	0.0108534	-0.976899	DRvsH6
Herc4	0.225154	5.95839	3.92362	0.00117605	0.0108542	-1.1673	DRvsH6
Mcmbp	0.246933	4.83458	3.92346	0.00117646	0.0108542	-0.988945	DRvsH6
Sv2b	-0.232546	9.23122	-3.92187	0.00118042	0.0108803	-1.24427	DRvsH6
Taf5l	0.219723	4.88854	3.92167	0.00118094	0.0108803	-1.00626	DRvsH6
Slc35g2	-0.28104	4.26886	-3.9213	0.00118186	0.0108803	-0.881939	DRvsH6
Gm48551	-0.343931	6.43215	-3.9211	0.00118237	0.0108803	-1.22158	DRvsH6
Pdss1	0.405753	3.16279	3.92052	0.00118382	0.0108865	-0.745406	DRvsH6
Trim24	0.260493	5.15391	3.91906	0.0011875	0.0109031	-1.07088	DRvsH6
Hif1an	0.247316	6.44388	3.91901	0.00118762	0.0109031	-1.22371	DRvsH6
Epha8	-0.318822	4.71119	-3.91888	0.00118794	0.0109031	-0.982881	DRvsH6
Ikbkb	0.186868	4.89756	3.91813	0.00118985	0.0109135	-1.01219	DRvsH6
Pogz	0.169125	6.20525	3.91751	0.00119143	0.0109198	-1.20521	DRvsH6
Nxnl2	-0.274255	6.2608	-3.91714	0.00119236	0.0109198	-1.21282	DRvsH6
Hook2	0.498585	3.68039	3.91679	0.00119324	0.0109198	-0.792526	DRvsH6
Ino80dos	-0.435579	2.67008	-3.91664	0.00119362	0.0109198	-0.739524	DRvsH6
Blmh	-0.171407	6.29914	-3.91609	0.00119502	0.0109227	-1.22231	DRvsH6
D630023F18Rik	-0.863548	0.861858	-3.9159	0.00119549	0.0109227	-1.01489	DRvsH6
Selenof	-0.199921	7.78492	-3.91333	0.00120204	0.0109754	-1.28149	DRvsH6
Trim41	0.227563	5.95196	3.91299	0.00120292	0.0109764	-1.19283	DRvsH6
Jmjd6	0.267596	5.92014	3.91107	0.00120782	0.011014	-1.17918	DRvsH6
Zscan20	0.31128	3.25546	3.9107	0.00120878	0.0110156	-0.779497	DRvsH6
Mien1	-0.220104	5.57294	-3.90898	0.0012132	0.0110488	-1.14326	DRvsH6
Nr1d1	-0.16649	7.30242	-3.90743	0.0012172	0.011078	-1.28663	DRvsH6
Pcdhb20	-0.285271	4.30497	-3.90547	0.00122229	0.0111154	-0.914974	DRvsH6
Gng3	-0.253965	6.65745	-3.90524	0.00122288	0.0111154	-1.26243	DRvsH6
Jag1	0.293577	6.61719	3.90474	0.00122418	0.0111201	-1.27139	DRvsH6
Nap1l5	-0.193919	8.14919	-3.90344	0.00122756	0.0111435	-1.30357	DRvsH6
Necap1	-0.137661	7.52525	-3.90282	0.00122918	0.0111511	-1.30094	DRvsH6
Atp5a1	-0.131264	9.34477	-3.90068	0.00123478	0.011192	-1.28557	DRvsH6
Uhrf2	0.177953	5.75998	3.90049	0.00123528	0.011192	-1.18227	DRvsH6
Scn1b	-0.219081	5.1202	-3.8986	0.00124026	0.0112235	-1.09089	DRvsH6
Zfp275	-0.259017	4.1693	-3.89857	0.00124034	0.0112235	-0.917834	DRvsH6
Maml1	0.268066	4.77497	3.89824	0.0012412	0.011224	-1.025	DRvsH6
Diras2	-0.20289	7.98525	-3.89723	0.00124388	0.0112411	-1.31657	DRvsH6
Hells	0.622936	2.05727	3.89637	0.00124616	0.0112545	-0.813065	DRvsH6
Gfer	0.36976	3.86517	3.8958	0.00124767	0.011261	-0.864552	DRvsH6
Phlpp2	0.404768	7.55127	3.89477	0.00125038	0.0112757	-1.31581	DRvsH6
Tnfrsf8	0.72331	3.41631	3.89429	0.00125167	0.0112757	-0.809705	DRvsH6
Sertad2	0.298407	4.37499	3.89428	0.0012517	0.0112757	-0.965467	DRvsH6
Acp6	0.375723	3.49567	3.89378	0.00125302	0.0112804	-0.830041	DRvsH6
Ywhab	-0.157494	8.46059	-3.89306	0.00125494	0.0112847	-1.3235	DRvsH6
Lyve1	-0.348678	3.41643	-3.893	0.0012551	0.0112847	-0.826764	DRvsH6
Dpp10	-0.270538	4.30495	-3.89135	0.00125952	0.0113153	-0.968973	DRvsH6
Wac	0.155911	7.34226	3.89113	0.0012601	0.0113153	-1.32074	DRvsH6
Trafd1	0.226881	7.58176	3.89068	0.00126132	0.011319	-1.328	DRvsH6
G3bp1	0.173497	6.50446	3.88801	0.0012685	0.0113762	-1.29135	DRvsH6
Arl6ip5	-0.17012	6.63932	-3.88754	0.00126974	0.0113801	-1.30076	DRvsH6
Zfp61	0.227186	4.60204	3.88592	0.00127413	0.0114122	-1.01994	DRvsH6
Pcdh10	-0.282052	6.0068	-3.88432	0.00127849	0.011444	-1.25743	DRvsH6
0610012G03Rik	-0.273976	4.54607	-3.88401	0.00127931	0.0114441	-1.01629	DRvsH6
Marchf2	-0.214804	5.46321	-3.88229	0.00128401	0.0114603	-1.18879	DRvsH6
Ing5	0.330106	4.68922	3.88221	0.00128422	0.0114603	-1.05894	DRvsH6
Tgfbr1	0.267176	5.21006	3.8821	0.00128454	0.0114603	-1.15621	DRvsH6
Rxrb	0.187623	5.83736	3.88203	0.00128471	0.0114603	-1.23819	DRvsH6
Nsg2	-0.190259	7.57006	-3.88146	0.00128627	0.0114603	-1.3469	DRvsH6
Tcf25	-0.133232	8.16335	-3.88123	0.00128689	0.0114603	-1.35023	DRvsH6
Chst2	-0.185312	5.31807	-3.88113	0.00128716	0.0114603	-1.16235	DRvsH6
Stmn1	-0.17758	7.32752	-3.88097	0.00128762	0.0114603	-1.3423	DRvsH6
Cycs	-0.18409	7.20494	-3.88045	0.00128903	0.0114656	-1.34024	DRvsH6
Impdh1	-0.224069	8.80386	-3.87902	0.00129295	0.0114933	-1.34333	DRvsH6
Acss2	-0.263927	5.28038	-3.87862	0.00129406	0.0114958	-1.16755	DRvsH6
Ccnk	0.25052	5.26397	3.87784	0.00129619	0.0115076	-1.15482	DRvsH6
Clock	0.164639	6.89224	3.8739	0.0013071	0.0115972	-1.3448	DRvsH6
Parp16	0.607905	2.59324	3.86852	0.00132214	0.0117213	-0.830227	DRvsH6
Usp31	0.209804	5.522	3.8683	0.00132275	0.0117213	-1.22467	DRvsH6
Hnrnpr	-0.120821	7.60389	-3.86777	0.00132425	0.0117272	-1.37558	DRvsH6
Vasp	0.492462	3.89927	3.86746	0.00132512	0.0117275	-0.932956	DRvsH6
Ssh2	0.285158	4.88708	3.86673	0.00132719	0.0117385	-1.13584	DRvsH6
Dyrk3	0.549198	2.21845	3.8662	0.00132867	0.0117442	-0.853968	DRvsH6
Pan2	0.212007	5.75666	3.86445	0.00133363	0.0117807	-1.26236	DRvsH6
Hsph1	0.329764	6.5735	3.86397	0.00133499	0.0117853	-1.34055	DRvsH6
Chmp2a	-0.160881	6.66611	-3.86328	0.00133697	0.0117906	-1.35244	DRvsH6
Gm10686	-0.567147	2.36781	-3.86317	0.00133726	0.0117906	-0.840606	DRvsH6
Gm49760	-0.931079	0.788637	-3.8623	0.00133976	0.0118019	-1.10053	DRvsH6
Chaserr	0.326378	5.4861	3.86193	0.00134079	0.0118019	-1.20168	DRvsH6
Mfsd4a	-0.256236	4.68431	-3.86167	0.00134153	0.0118019	-1.08757	DRvsH6
Dscaml1	0.288564	6.64871	3.86155	0.00134188	0.0118019	-1.36929	DRvsH6
Cdk5rap2	0.260239	5.43661	3.86008	0.00134609	0.0118315	-1.23161	DRvsH6
Blcap	-0.162992	6.64837	-3.8597	0.00134718	0.0118337	-1.36101	DRvsH6
Tex30	-0.287847	3.47562	-3.85889	0.00134951	0.0118468	-0.897609	DRvsH6
Pex7	-0.268254	5.12473	-3.8575	0.00135349	0.0118744	-1.17049	DRvsH6
Cdipt	-0.200041	6.6703	-3.85646	0.00135647	0.0118932	-1.37129	DRvsH6
Fundc1	-0.178409	6.11548	-3.85577	0.00135848	0.0118986	-1.32885	DRvsH6
Snta1	0.296588	6.02145	3.85567	0.00135878	0.0118986	-1.31918	DRvsH6
Zfx	0.205111	5.61904	3.85533	0.00135976	0.0118998	-1.26178	DRvsH6
Eif3a	0.198724	7.54509	3.85446	0.00136228	0.0119145	-1.40289	DRvsH6
Zfp280c	0.351616	3.74717	3.85349	0.00136508	0.0119311	-0.935471	DRvsH6
Hsdl1	0.157663	6.23379	3.85289	0.00136682	0.0119311	-1.34386	DRvsH6
Rnf138	0.246155	4.53776	3.85273	0.00136727	0.0119311	-1.08965	DRvsH6
Tafa5	-0.23831	5.00222	-3.85244	0.00136814	0.0119311	-1.14931	DRvsH6
Nelfa	0.192372	4.72527	3.85234	0.00136841	0.0119311	-1.11618	DRvsH6
Rd3	0.179793	7.87124	3.85065	0.00137334	0.0119667	-1.41349	DRvsH6
Dnajc6	-0.204304	7.39663	-3.8499	0.00137554	0.0119779	-1.41076	DRvsH6
Camk2a	-0.290201	4.8998	-3.84903	0.0013781	0.0119779	-1.17677	DRvsH6
Dph7	0.274598	4.00413	3.84896	0.00137829	0.0119779	-0.986219	DRvsH6
Stard10	-0.348066	6.1778	-3.84863	0.00137927	0.0119779	-1.34986	DRvsH6
Nup50	0.212293	5.79446	3.8486	0.00137935	0.0119779	-1.29432	DRvsH6
E130309D02Rik	0.260876	3.76064	3.84847	0.00137971	0.0119779	-0.952768	DRvsH6
Pdzd8	0.173549	6.54892	3.8479	0.0013814	0.0119849	-1.38196	DRvsH6
Septin5	-0.170041	6.95425	-3.84744	0.00138277	0.0119849	-1.40341	DRvsH6
Pcdhb9	-0.272534	4.34734	-3.84708	0.0013838	0.0119849	-1.06673	DRvsH6
Ankhd1	0.282877	6.28321	3.84691	0.00138431	0.0119849	-1.36193	DRvsH6
Rab10	0.144496	6.9506	3.84676	0.00138477	0.0119849	-1.40221	DRvsH6
Mdm1	0.284443	6.95877	3.84617	0.00138649	0.0119925	-1.40899	DRvsH6
Tent4a	0.209281	5.58378	3.84523	0.00138926	0.0120091	-1.27966	DRvsH6
Ak1	-0.215596	5.56889	-3.84463	0.00139104	0.0120171	-1.28979	DRvsH6
Canx	-0.140876	8.91444	-3.84413	0.00139251	0.0120206	-1.41812	DRvsH6
Tmem184c	-0.187165	6.16178	-3.84392	0.00139316	0.0120206	-1.35348	DRvsH6
Elac2	0.258725	4.72645	3.84354	0.00139427	0.0120229	-1.14044	DRvsH6
Rel	0.45967	2.5365	3.84287	0.00139627	0.0120328	-0.878599	DRvsH6
Tbc1d15	0.195866	5.78182	3.84067	0.00140281	0.0120818	-1.30733	DRvsH6
Eif4g2	-0.116359	10.0406	-3.83919	0.00140724	0.0121126	-1.38851	DRvsH6
Zfp365	-0.200756	7.87743	-3.83618	0.00141626	0.0121764	-1.44458	DRvsH6
Dffb	0.628217	2.48068	3.83614	0.00141639	0.0121764	-0.896965	DRvsH6
Jkamp	-0.169197	5.90031	-3.83549	0.00141835	0.0121859	-1.34088	DRvsH6
C1ql1	-0.338591	4.93366	-3.83361	0.00142403	0.0122273	-1.17958	DRvsH6
Evl	-0.199248	6.33408	-3.83297	0.00142597	0.0122326	-1.39093	DRvsH6
Gbf1	0.227852	6.69984	3.83283	0.00142638	0.0122326	-1.42363	DRvsH6
Atp5h	-0.183354	7.3899	-3.83071	0.00143284	0.0122805	-1.44984	DRvsH6
Ccdc149	-0.187238	4.29285	-3.82988	0.00143536	0.0122946	-1.08723	DRvsH6
Negr1	-0.191349	7.07903	-3.82895	0.00143821	0.0123116	-1.44711	DRvsH6
Lrrc4c	-0.263368	5.04894	-3.82675	0.00144495	0.0123571	-1.23172	DRvsH6
Kat6b	0.190297	5.91227	3.82665	0.00144528	0.0123571	-1.37447	DRvsH6
F3	1.01027	3.36274	3.82553	0.00144871	0.0123746	-0.952615	DRvsH6
Pbx3	0.247644	6.36287	3.82518	0.00144979	0.0123746	-1.41395	DRvsH6
Atp5o	-0.214063	6.82227	-3.82478	0.00145102	0.0123746	-1.4427	DRvsH6
Rpn2	-0.133614	6.99967	-3.82477	0.00145106	0.0123746	-1.45177	DRvsH6
Alg6	-0.35387	4.26438	-3.82439	0.00145223	0.0123746	-1.08125	DRvsH6
Tyk2	0.245398	3.70651	3.82428	0.00145258	0.0123746	-0.996683	DRvsH6
BC065397	0.633278	1.8393	3.82297	0.00145661	0.0124014	-0.996754	DRvsH6
B3gat1	-0.273002	5.72471	-3.82128	0.00146188	0.0124388	-1.35433	DRvsH6
Mcrs1	0.209454	6.21293	3.82017	0.00146532	0.0124605	-1.40944	DRvsH6
Lmbr1l	0.264296	4.83362	3.81784	0.0014726	0.0125149	-1.19701	DRvsH6
Map1b	0.211086	9.19227	3.81658	0.00147654	0.0125408	-1.47053	DRvsH6
Gabrg2	-0.251683	7.18414	-3.81579	0.00147903	0.0125455	-1.47549	DRvsH6
Coq6	0.319452	4.11381	3.81572	0.00147928	0.0125455	-1.07111	DRvsH6
Mcat	0.44597	3.38758	3.81556	0.00147975	0.0125455	-0.968792	DRvsH6
Mpc2	-0.195804	6.151	-3.81448	0.00148316	0.0125668	-1.41338	DRvsH6
Scoc	-0.159072	7.16466	-3.81413	0.00148428	0.0125687	-1.47915	DRvsH6
Ndufb7	-0.186921	5.93705	-3.81378	0.00148537	0.0125704	-1.39402	DRvsH6
Ptx3	1.12552	1.61213	3.81227	0.00149016	0.0125966	-1.00656	DRvsH6
Setdb1	0.215212	5.37152	3.8121	0.00149071	0.0125966	-1.31104	DRvsH6
Nxf1	0.199077	6.58489	3.81196	0.00149114	0.0125966	-1.45234	DRvsH6
Taf9b	0.281327	4.01525	3.81154	0.00149247	0.0126003	-1.06707	DRvsH6
Grik1	-0.255189	6.56059	-3.81075	0.001495	0.0126141	-1.45486	DRvsH6
Ppm1a	-0.140568	8.06836	-3.80993	0.0014976	0.0126283	-1.5003	DRvsH6
4933421O10Rik	-0.321566	4.33332	-3.80966	0.00149847	0.0126283	-1.13403	DRvsH6
Elfn2	-0.245172	6.10668	-3.80785	0.00150423	0.0126693	-1.4347	DRvsH6
Map3k11	0.290191	4.36998	3.80631	0.00150917	0.0127033	-1.15653	DRvsH6
Gria3	-0.275357	5.08689	-3.80579	0.00151084	0.0127098	-1.29386	DRvsH6
Sprn	-0.288895	4.34812	-3.80448	0.00151506	0.0127377	-1.14924	DRvsH6
Lsm6	-0.233805	5.67026	-3.80407	0.00151639	0.0127413	-1.37902	DRvsH6
Gtf2a2	0.194008	5.29334	3.80319	0.00151923	0.0127575	-1.30988	DRvsH6
Rtl8b	-0.188374	6.35518	-3.80193	0.00152331	0.0127842	-1.46542	DRvsH6
Utp3	0.217267	5.8102	3.80143	0.00152493	0.0127897	-1.40363	DRvsH6
Acbd4	-0.277654	4.48579	-3.80117	0.00152577	0.0127897	-1.18174	DRvsH6
Gtpbp4	0.179311	5.92389	3.79434	0.00154809	0.0129691	-1.42646	DRvsH6
Opa3	0.207017	6.15045	3.79249	0.00155422	0.0130127	-1.46504	DRvsH6
Ctdsp2	0.262107	6.35593	3.79191	0.00155614	0.013021	-1.48327	DRvsH6
Fgf11	-0.27414	5.87416	-3.79076	0.00155994	0.0130451	-1.43306	DRvsH6
Ccdc57	0.431082	2.78208	3.78982	0.00156305	0.0130634	-0.980869	DRvsH6
Fam13c	-0.35733	3.94906	-3.7895	0.00156413	0.0130646	-1.12035	DRvsH6
Nova1	-0.217564	5.09288	-3.78805	0.00156897	0.0130973	-1.31067	DRvsH6
Kcnq2	-0.24962	6.09416	-3.78748	0.00157086	0.0131029	-1.47303	DRvsH6
Ube2l3	-0.122407	7.0099	-3.7869	0.0015728	0.0131029	-1.53228	DRvsH6
Tmtc2	-0.202933	5.6801	-3.78647	0.00157426	0.0131029	-1.41592	DRvsH6
Atp5mpl	-0.192783	6.57725	-3.78642	0.00157442	0.0131029	-1.50966	DRvsH6
Actr5	0.340146	3.34702	3.78619	0.00157518	0.0131029	-1.02789	DRvsH6
Nedd4	-0.126203	9.27523	-3.78618	0.00157521	0.0131029	-1.5276	DRvsH6
Harbi1	-0.331969	2.98025	-3.78559	0.0015772	0.0131118	-1.00209	DRvsH6
Abitram	0.270712	4.21829	3.78452	0.0015808	0.013134	-1.16334	DRvsH6
Pom121	0.265639	5.44917	3.78422	0.00158179	0.0131345	-1.38772	DRvsH6
Sncb	-0.241974	7.42719	-3.78395	0.00158272	0.0131345	-1.54959	DRvsH6
Tjp1	0.154885	7.0325	3.78332	0.00158485	0.0131423	-1.5414	DRvsH6
Rd3l	-0.19695	6.75507	-3.78312	0.00158553	0.0131423	-1.5259	DRvsH6
Arl13b	0.27425	6.18984	3.78277	0.00158668	0.0131441	-1.47895	DRvsH6
Tspan9	-0.219012	5.8547	-3.78239	0.00158796	0.013147	-1.45591	DRvsH6
Fgf1	-0.185227	5.88609	-3.78203	0.00158919	0.0131495	-1.46151	DRvsH6
Tenm2	-0.24222	4.4927	-3.78059	0.00159407	0.0131821	-1.23841	DRvsH6
Supv3l1	0.190881	4.74251	3.77709	0.00160599	0.013273	-1.27952	DRvsH6
Cope	-0.214527	6.03553	-3.77638	0.00160843	0.0132793	-1.47971	DRvsH6
Zeb2	-0.167774	6.13989	-3.77631	0.00160864	0.0132793	-1.49688	DRvsH6
Hkdc1	0.591255	3.47077	3.77594	0.00160994	0.0132822	-1.07265	DRvsH6
Ift88	0.245524	4.63582	3.7755	0.00161142	0.0132867	-1.25882	DRvsH6
Npat	-0.22831	4.69044	-3.7752	0.00161248	0.0132876	-1.27443	DRvsH6
Ddx52	0.192894	5.55029	3.77463	0.00161442	0.0132959	-1.42001	DRvsH6
5033430I15Rik	-0.380614	2.81223	-3.77194	0.00162368	0.0133643	-1.01489	DRvsH6
Zfp821	0.232112	4.36983	3.77094	0.00162716	0.0133837	-1.21611	DRvsH6
Stag1	0.199515	6.60455	3.77061	0.00162829	0.0133837	-1.54415	DRvsH6
Rnf152	-0.174615	6.00974	-3.77044	0.00162887	0.0133837	-1.49757	DRvsH6
Xrn1	0.172055	5.81174	3.77016	0.00162986	0.013384	-1.46279	DRvsH6
Olfm3	-0.285929	4.67778	-3.76956	0.00163193	0.0133932	-1.28114	DRvsH6
Igsf11	0.370671	6.04183	3.76836	0.00163611	0.0134151	-1.46656	DRvsH6
Unc13c	-0.349496	5.66171	-3.76802	0.00163729	0.0134151	-1.46663	DRvsH6
2610021A01Rik	0.283534	5.08193	3.76797	0.00163745	0.0134151	-1.34578	DRvsH6
C430042M11Rik	-0.49246	2.64436	-3.76746	0.00163925	0.0134221	-1.01996	DRvsH6
Mb21d2	-0.215599	4.41147	-3.76695	0.00164103	0.0134289	-1.22945	DRvsH6
Zmym4	0.160259	6.54745	3.76592	0.00164463	0.0134505	-1.55418	DRvsH6
Tro	-0.316812	5.15067	-3.76511	0.00164747	0.0134659	-1.39035	DRvsH6
Brf1	0.215465	5.20268	3.76412	0.00165094	0.0134805	-1.40017	DRvsH6
Gsg1l2	-0.472953	3.04972	-3.76406	0.00165116	0.0134805	-1.05998	DRvsH6
Cdh9	-0.413974	2.38365	-3.76323	0.00165406	0.0134928	-1.03142	DRvsH6
Cpm	0.370383	3.28708	3.76309	0.00165458	0.0134928	-1.08111	DRvsH6
Ddx3x	0.128435	8.72067	3.76257	0.00165639	0.0134997	-1.59362	DRvsH6
Tmem178b	-0.206837	5.09673	-3.76193	0.00165867	0.0135105	-1.38721	DRvsH6
Drd2	-0.278489	4.47679	-3.76145	0.00166036	0.013514	-1.281	DRvsH6
Sdr39u1	-0.159678	5.98729	-3.76126	0.00166101	0.013514	-1.50871	DRvsH6
Diaph3	0.25184	4.45891	3.76049	0.00166375	0.0135285	-1.29934	DRvsH6
Kbtbd11	-0.183893	5.78707	-3.76001	0.00166544	0.0135331	-1.49235	DRvsH6
Jrk	0.370496	3.52317	3.75979	0.00166624	0.0135331	-1.09789	DRvsH6
Baiap3	-0.493595	2.44094	-3.75797	0.00167269	0.0135777	-1.03728	DRvsH6
Spsb1	1.14377	1.45853	3.75753	0.00167427	0.0135828	-1.13977	DRvsH6
Polr1b	0.305463	4.10869	3.75575	0.00168061	0.0136164	-1.18581	DRvsH6
Hmgb2	-0.278038	5.97314	-3.75551	0.00168148	0.0136164	-1.53486	DRvsH6
Cnksr2	-0.340008	3.5668	-3.75543	0.00168175	0.0136164	-1.1275	DRvsH6
Mex3c	0.180517	5.91388	3.75529	0.00168228	0.0136164	-1.50767	DRvsH6
Hspa9	0.166959	7.91739	3.7542	0.00168615	0.0136399	-1.6172	DRvsH6
Tstd2	0.342403	3.8628	3.75089	0.00169808	0.0137285	-1.16488	DRvsH6
Lrrc47	0.189931	5.50882	3.75047	0.00169961	0.0137331	-1.46347	DRvsH6
Pcdh9	-0.219769	6.08949	-3.7488	0.00170567	0.0137699	-1.54863	DRvsH6
Ina	-0.264636	6.79945	-3.74867	0.00170612	0.0137699	-1.59952	DRvsH6
Cadm3	-0.195798	8.10159	-3.7484	0.00170711	0.01377	-1.62929	DRvsH6
Arhgef26	0.219709	7.38852	3.74771	0.00170964	0.0137826	-1.62423	DRvsH6
Smarcd1	0.233276	5.68681	3.74708	0.00171193	0.0137931	-1.50037	DRvsH6
Nrxn2	-0.208412	6.77337	-3.74559	0.00171734	0.0138289	-1.60814	DRvsH6
Cbfa2t2	0.1767	5.49218	3.74494	0.00171975	0.0138404	-1.47994	DRvsH6
Foxn3	-0.17155	6.26804	-3.74455	0.00172115	0.0138437	-1.57284	DRvsH6
Trps1	0.258169	5.00384	3.74325	0.00172592	0.0138694	-1.40534	DRvsH6
2510009E07Rik	-0.178722	7.42791	-3.74315	0.00172631	0.0138694	-1.63588	DRvsH6
Emc7	-0.154918	7.26752	-3.74224	0.00172966	0.0138885	-1.63227	DRvsH6
Ptma	-0.159278	9.86508	-3.74191	0.00173085	0.0138901	-1.60122	DRvsH6
Smn1	0.204077	4.54592	3.73913	0.00174115	0.0139648	-1.30805	DRvsH6
Pde6c	-0.256436	6.10002	-3.73864	0.00174296	0.0139714	-1.58346	DRvsH6
Dvl2	0.26616	4.42285	3.73813	0.00174486	0.0139787	-1.2957	DRvsH6
Map4k5	0.207829	5.8295	3.73723	0.00174819	0.0139872	-1.53285	DRvsH6
Aplp2	-0.179294	10.0734	-3.73706	0.00174881	0.0139872	-1.59957	DRvsH6
Bcl9l	0.257893	4.90582	3.73704	0.0017489	0.0139872	-1.38014	DRvsH6
1700019D03Rik	-0.415843	3.57907	-3.73612	0.00175232	0.0139949	-1.15846	DRvsH6
Zbtb18	0.163244	7.41107	3.73609	0.00175242	0.0139949	-1.6498	DRvsH6
Kcnip2	-0.447292	3.12111	-3.73599	0.00175283	0.0139949	-1.10933	DRvsH6
Mob1a	0.246494	5.62345	3.73506	0.0017563	0.0140146	-1.51562	DRvsH6
Faim2	-0.163939	7.26333	-3.73458	0.00175808	0.0140209	-1.65029	DRvsH6
Tspan3	-0.169883	7.79345	-3.73355	0.00176195	0.0140364	-1.65992	DRvsH6
Pkia	-0.171049	6.40203	-3.73301	0.00176396	0.0140364	-1.60861	DRvsH6
Tmem196	-0.280259	3.99219	-3.73291	0.00176433	0.0140364	-1.23056	DRvsH6
Coa4	-0.437994	2.30554	-3.7329	0.00176438	0.0140364	-1.09218	DRvsH6
Syp	-0.182665	10.1778	-3.73244	0.00176613	0.0140364	-1.60678	DRvsH6
Hmgxb4	0.176194	4.94923	3.73205	0.00176756	0.0140364	-1.41578	DRvsH6
Map3k2	0.159709	5.90348	3.73195	0.00176796	0.0140364	-1.55744	DRvsH6
Zfp865	0.285381	4.58617	3.73195	0.00176797	0.0140364	-1.33648	DRvsH6
Prkcb	-0.175649	6.32514	-3.7311	0.00177116	0.014042	-1.60638	DRvsH6
Map3k7	0.20348	5.63184	3.73108	0.00177122	0.014042	-1.53197	DRvsH6
Timm21	0.216466	4.59757	3.73084	0.00177213	0.014042	-1.32867	DRvsH6
Ncoa3	0.193851	4.69696	3.73067	0.00177279	0.014042	-1.36996	DRvsH6
Cyp1b1	0.629474	4.23061	3.73044	0.00177365	0.014042	-1.27914	DRvsH6
Dnajb6	-0.120503	7.64776	-3.72817	0.00178225	0.0140994	-1.66908	DRvsH6
Extl2	-0.216953	6.81165	-3.728	0.0017829	0.0140994	-1.63997	DRvsH6
Arhgef17	-0.178217	6.5665	-3.72637	0.00178909	0.0141404	-1.63637	DRvsH6
Tmeff2	-0.414709	3.0768	-3.72537	0.00179288	0.0141624	-1.11337	DRvsH6
Mterf3	0.236606	4.8159	3.72336	0.00180058	0.0142153	-1.40403	DRvsH6
Ncs1	-0.239083	5.60028	-3.72023	0.00181264	0.0143025	-1.54489	DRvsH6
Upf3a	0.183474	5.94073	3.71987	0.001814	0.0143053	-1.5888	DRvsH6
Prps1	-0.165379	6.32479	-3.71897	0.00181751	0.0143249	-1.63037	DRvsH6
Myo19	0.430973	2.26451	3.718	0.00182124	0.0143463	-1.12024	DRvsH6
Vipr2	-0.252635	4.668	-3.71394	0.00183705	0.0144628	-1.41149	DRvsH6
Gm50240	-0.323187	4.29012	-3.71306	0.00184051	0.014482	-1.31584	DRvsH6
Eml4	0.281558	5.22815	3.71165	0.00184605	0.0145175	-1.5011	DRvsH6
Smndc1	0.214516	5.6713	3.71073	0.00184966	0.0145344	-1.57185	DRvsH6
Ggps1	0.145231	6.49718	3.71057	0.00185027	0.0145344	-1.66245	DRvsH6
Tmem215	-0.221925	5.92903	-3.70869	0.00185771	0.0145848	-1.61831	DRvsH6
Cd276	0.379309	3.33887	3.70623	0.00186747	0.0146491	-1.1937	DRvsH6
Tars	0.389934	6.3036	3.7061	0.00186798	0.0146491	-1.63575	DRvsH6
Rapgef4	-0.274154	4.82233	-3.70563	0.00186985	0.0146521	-1.44505	DRvsH6
Fndc3b	0.437035	4.17432	3.70539	0.00187082	0.0146521	-1.31762	DRvsH6
Mrpl45	-0.211884	5.03019	-3.70522	0.00187147	0.0146521	-1.47063	DRvsH6
Creb1	0.229012	6.88084	3.70456	0.00187414	0.014662	-1.69155	DRvsH6
Mtpap	0.212705	4.86658	3.70439	0.00187481	0.014662	-1.43389	DRvsH6
Aqp11	-0.319622	3.76782	-3.70408	0.00187603	0.0146634	-1.25437	DRvsH6
Tomm6	-0.268212	6.01727	-3.70365	0.00187777	0.0146688	-1.62787	DRvsH6
Atp8a2	0.310873	7.34523	3.70329	0.00187918	0.0146717	-1.7189	DRvsH6
Acyp1	-0.320735	4.25303	-3.70146	0.00188654	0.0147128	-1.34901	DRvsH6
Klf10	0.529702	3.5359	3.7011	0.00188796	0.0147128	-1.21989	DRvsH6
Ccdc124	-0.23753	5.64808	-3.70108	0.00188804	0.0147128	-1.59343	DRvsH6
Phyhip	-0.277657	4.26365	-3.70094	0.0018886	0.0147128	-1.36024	DRvsH6
Kmt5b	0.185897	6.35892	3.69977	0.00189333	0.0147415	-1.67575	DRvsH6
Foxp4	-0.235239	4.52038	-3.69911	0.00189598	0.0147466	-1.39489	DRvsH6
Agap2	-0.290028	5.34331	-3.69909	0.00189608	0.0147466	-1.55252	DRvsH6
Pgm2l1	-0.158163	7.13236	-3.69847	0.00189856	0.0147526	-1.72322	DRvsH6
Trip11	0.182804	5.88512	3.69838	0.00189894	0.0147526	-1.62462	DRvsH6
Stk11ip	0.287753	4.89811	3.69751	0.00190247	0.0147684	-1.4618	DRvsH6
Ipo7	0.128751	7.85889	3.69724	0.00190355	0.0147684	-1.73625	DRvsH6
Sfxn5	-0.289095	6.04923	-3.6971	0.00190412	0.0147684	-1.65686	DRvsH6
C130071C03Rik	-0.180676	5.92027	-3.69678	0.00190541	0.0147703	-1.63131	DRvsH6
Kpna3	0.174689	6.68924	3.69641	0.00190694	0.0147741	-1.70619	DRvsH6
Kdm2b	0.266279	4.12679	3.69564	0.00191005	0.0147901	-1.32552	DRvsH6
Bsg	-0.241728	9.21603	-3.69368	0.00191804	0.0148423	-1.72434	DRvsH6
Cbll1	0.174822	5.01818	3.69347	0.00191891	0.0148423	-1.50489	DRvsH6
Maea	0.162144	5.94288	3.69292	0.00192113	0.0148514	-1.64665	DRvsH6
Pdzd11	-0.200224	5.06451	-3.68977	0.00193406	0.0149421	-1.51476	DRvsH6
Pitpna	-0.159604	7.63568	-3.68944	0.00193543	0.0149421	-1.75	DRvsH6
Scrt2	-0.32561	3.96176	-3.68929	0.00193603	0.0149421	-1.29853	DRvsH6
Snx32	-0.273454	4.93986	-3.6889	0.00193768	0.0149466	-1.48948	DRvsH6
Ywhae	-0.106391	9.29184	-3.68852	0.00193924	0.0149505	-1.73337	DRvsH6
Zfp408	0.305051	4.09762	3.68758	0.00194311	0.0149721	-1.34226	DRvsH6
Mcam	0.653282	2.64751	3.68673	0.00194663	0.0149911	-1.17043	DRvsH6
Tigd2	0.192776	5.15582	3.68556	0.00195147	0.0150057	-1.53208	DRvsH6
Dzip1	-0.248808	5.08171	-3.68556	0.00195151	0.0150057	-1.53057	DRvsH6
Setd1a	0.225087	5.33353	3.68551	0.00195171	0.0150057	-1.5736	DRvsH6
Insr	0.172825	6.46422	3.6846	0.0019555	0.0150266	-1.71675	DRvsH6
Lrch4	0.373958	3.84122	3.68362	0.00195956	0.0150492	-1.31725	DRvsH6
Prkacb	-0.174412	7.78496	-3.68316	0.00196149	0.0150492	-1.76558	DRvsH6
Rab22a	0.169721	5.46538	3.68312	0.00196164	0.0150492	-1.60633	DRvsH6
Otub2	0.295712	5.12334	3.6828	0.001963	0.0150514	-1.53786	DRvsH6
Lrrc2	0.508685	5.478	3.68221	0.00196547	0.0150622	-1.53819	DRvsH6
Diaph1	0.169524	4.93995	3.6812	0.0019697	0.0150864	-1.51346	DRvsH6
Pde1c	-0.193504	5.48795	-3.68052	0.00197255	0.0151001	-1.6066	DRvsH6
Cpne6	-0.281906	5.01494	-3.67917	0.00197823	0.0151353	-1.53222	DRvsH6
Cacna1a	-0.258899	4.61346	-3.67802	0.00198306	0.0151641	-1.4729	DRvsH6
Tmem9b	-0.197108	6.33845	-3.6772	0.00198654	0.0151825	-1.72091	DRvsH6
Fbll1	-0.39261	3.57447	-3.67534	0.00199443	0.0152319	-1.2724	DRvsH6
Nudt11	-0.248664	4.07951	-3.67517	0.00199516	0.0152319	-1.35969	DRvsH6
Olfm1	-0.180732	6.85782	-3.67356	0.002002	0.0152758	-1.76176	DRvsH6
Aste1	0.489213	3.11603	3.67312	0.00200388	0.0152819	-1.21765	DRvsH6
Pou2f1	0.221173	5.9417	3.67248	0.00200661	0.015287	-1.69689	DRvsH6
Pcif1	0.163326	6.7736	3.67245	0.00200672	0.015287	-1.76121	DRvsH6
Ankrd49	0.25292	3.85944	3.67052	0.00201501	0.0153381	-1.33053	DRvsH6
Mmd	-0.145666	7.50131	-3.67038	0.00201559	0.0153381	-1.78706	DRvsH6
Akap10	0.25069	4.8763	3.66992	0.00201759	0.015345	-1.52364	DRvsH6
Kat2b	-0.148054	6.85056	-3.66959	0.00201898	0.0153473	-1.77319	DRvsH6
Tmem132d	-0.280997	4.2957	-3.66854	0.00202351	0.0153735	-1.41357	DRvsH6
Map6	-0.239504	6.39504	-3.6673	0.00202886	0.0154058	-1.74665	DRvsH6
Ddx20	0.207558	4.81636	3.66635	0.00203298	0.0154082	-1.51511	DRvsH6
Fkbp3	-0.190729	6.78659	-3.66631	0.00203313	0.0154082	-1.77284	DRvsH6
Gapdh-ps16	-0.817808	1.86948	-3.66626	0.00203335	0.0154082	-1.25805	DRvsH6
Nars	0.121376	7.9619	3.66622	0.00203354	0.0154082	-1.80173	DRvsH6
Kcnd2	-0.351738	3.78383	-3.66469	0.00204018	0.0154502	-1.3389	DRvsH6
Tceanc	0.407787	3.19768	3.66418	0.00204239	0.0154587	-1.24627	DRvsH6
Dzank1	-0.200749	6.63998	-3.66386	0.00204376	0.0154607	-1.77574	DRvsH6
Nmnat2	-0.236169	5.46141	-3.65983	0.00206138	0.0155774	-1.65351	DRvsH6
Atp10d	0.564658	1.45247	3.65983	0.00206139	0.0155774	-1.30481	DRvsH6
Jph3	-0.215082	4.61493	-3.65772	0.0020707	0.0156343	-1.50583	DRvsH6
Tmx4	-0.157591	7.52206	-3.65762	0.00207114	0.0156343	-1.81662	DRvsH6
Ahi1	-0.162149	7.22008	-3.65535	0.00208117	0.0157016	-1.81471	DRvsH6
P4hb	-0.143611	7.53059	-3.65493	0.00208301	0.0157072	-1.82076	DRvsH6
Gm49602	-0.229802	5.436	-3.65401	0.00208712	0.0157297	-1.66706	DRvsH6
Gucy1b1	-0.213278	7.03446	-3.65016	0.00210428	0.0158448	-1.81834	DRvsH6
Srf	0.288263	3.97097	3.65008	0.00210463	0.0158448	-1.39373	DRvsH6
Gle1	-0.174039	5.77827	-3.64945	0.00210747	0.0158577	-1.71806	DRvsH6
Fam13a	-0.318837	4.05157	-3.64896	0.00210968	0.0158646	-1.40916	DRvsH6
Plppr5	-0.327214	4.89257	-3.64851	0.00211171	0.0158646	-1.57671	DRvsH6
Thrsp	-0.310406	4.1399	-3.64831	0.00211259	0.0158646	-1.43063	DRvsH6
Rapgef5	0.222475	7.51911	3.64825	0.00211288	0.0158646	-1.83571	DRvsH6
Arhgdig	-0.384184	2.19325	-3.64761	0.00211575	0.0158777	-1.249	DRvsH6
Mtmr7	-0.147212	5.81732	-3.64669	0.00211992	0.0159005	-1.73123	DRvsH6
Hnrnpk	-0.128275	9.24273	-3.64604	0.00212282	0.0159139	-1.82334	DRvsH6
Cox7a2l	-0.171579	7.13056	-3.64522	0.00212655	0.0159333	-1.83272	DRvsH6
Chd9	0.13385	7.32003	3.64416	0.00213135	0.0159514	-1.83998	DRvsH6
Cyp2d22	-0.411088	4.21883	-3.64394	0.00213234	0.0159514	-1.45959	DRvsH6
2610301B20Rik	-0.185209	5.18185	-3.64394	0.00213236	0.0159514	-1.63579	DRvsH6
Snap25	-0.235534	10.2178	-3.64339	0.00213485	0.0159559	-1.79332	DRvsH6
Dvl3	0.177047	5.3421	3.64331	0.00213522	0.0159559	-1.66204	DRvsH6
2610008E11Rik	0.15814	5.53675	3.64183	0.00214194	0.0159928	-1.69516	DRvsH6
Gmeb2	0.175771	4.73705	3.64172	0.00214247	0.0159928	-1.54646	DRvsH6
Fzd3	-0.203126	5.38488	-3.64148	0.00214355	0.0159928	-1.67891	DRvsH6
Zbtb22	0.219281	6.03366	3.64071	0.00214708	0.0160106	-1.75461	DRvsH6
Ptpn4	-0.137583	6.9222	-3.64003	0.00215019	0.0160254	-1.83824	DRvsH6
Chka	0.325553	4.85347	3.63943	0.00215293	0.0160373	-1.58666	DRvsH6
Atrx	-0.156317	7.26719	-3.637	0.00216412	0.0161042	-1.85367	DRvsH6
H2az2	-0.184226	5.92631	-3.63698	0.00216418	0.0161042	-1.76151	DRvsH6
Tmx2	-0.117732	7.40376	-3.63454	0.00217548	0.0161797	-1.86255	DRvsH6
Pomt2	0.218802	5.57287	3.63411	0.00217748	0.016186	-1.71584	DRvsH6
Gm14966	-0.793203	0.488976	-3.63283	0.00218339	0.0162215	-1.56365	DRvsH6
Cabp4	0.219011	7.85605	3.63252	0.00218483	0.0162236	-1.87213	DRvsH6
Sec24a	0.245332	5.03736	3.63202	0.00218717	0.0162324	-1.62051	DRvsH6
Slc25a11	-0.174464	6.3439	-3.63168	0.00218874	0.0162355	-1.81656	DRvsH6
Mdn1	0.270068	5.30456	3.6287	0.00220268	0.0163304	-1.68552	DRvsH6
Tmem231	0.230475	4.66529	3.62694	0.00221098	0.0163808	-1.55766	DRvsH6
Rbm39	0.110661	8.46815	3.62648	0.00221315	0.0163808	-1.88325	DRvsH6
Gcn1	0.223582	5.78567	3.62636	0.00221369	0.0163808	-1.77035	DRvsH6
Gm15706	-0.351753	5.15802	-3.62627	0.00221412	0.0163808	-1.66276	DRvsH6
Pum1	0.17323	6.67178	3.62576	0.00221652	0.0163899	-1.85417	DRvsH6
Cep162	0.265188	4.19719	3.62505	0.0022199	0.0163993	-1.48488	DRvsH6
Polr2b	-0.126661	7.02916	-3.625	0.00222012	0.0163993	-1.87297	DRvsH6
Orc2	0.206413	5.14325	3.62382	0.0022257	0.016432	-1.6703	DRvsH6
Bet1	-0.195726	5.00537	-3.62236	0.00223264	0.0164746	-1.64565	DRvsH6
Spock2	-0.205664	8.37464	-3.62122	0.00223807	0.0165017	-1.89399	DRvsH6
Tmem63b	-0.175511	6.62895	-3.6211	0.00223865	0.0165017	-1.86633	DRvsH6
Chrm2	-0.346541	3.51873	-3.61974	0.00224512	0.0165407	-1.38271	DRvsH6
Tpp1	-0.151407	7.04283	-3.61813	0.00225286	0.0165734	-1.88586	DRvsH6
Rnf8	0.302636	4.48763	3.61755	0.00225564	0.0165734	-1.56466	DRvsH6
4931414P19Rik	0.458626	2.66165	3.61745	0.00225609	0.0165734	-1.30318	DRvsH6
Hars2	0.288555	4.85777	3.61743	0.00225617	0.0165734	-1.61963	DRvsH6
Elavl4	-0.230105	5.11859	-3.61736	0.00225655	0.0165734	-1.67877	DRvsH6
Cpne7	-0.318545	3.36456	-3.61735	0.0022566	0.0165734	-1.37856	DRvsH6
Yif1b	-0.274882	4.9396	-3.61482	0.00226879	0.0166482	-1.64888	DRvsH6
Pecam1	0.346962	3.21822	3.61475	0.00226913	0.0166482	-1.35272	DRvsH6
Zfp764	0.453596	2.36273	3.61432	0.00227119	0.0166546	-1.30569	DRvsH6
Czib	0.285044	5.22237	3.6133	0.0022761	0.016674	-1.68827	DRvsH6
Sypl	0.227756	5.71999	3.61328	0.0022762	0.016674	-1.78382	DRvsH6
Rmnd5b	0.225224	5.31849	3.61179	0.00228344	0.0167184	-1.70731	DRvsH6
Mllt6	0.193556	8.46002	3.61081	0.00228823	0.0167329	-1.91513	DRvsH6
Faf1	0.183082	6.11862	3.6107	0.00228876	0.0167329	-1.83124	DRvsH6
Nudt14	-0.326299	3.37884	-3.61066	0.00228898	0.0167329	-1.39135	DRvsH6
Gm16346	0.817234	0.565534	3.60934	0.0022954	0.0167668	-1.55134	DRvsH6
Nhlh2	-0.237842	5.85103	-3.60922	0.00229599	0.0167668	-1.80642	DRvsH6
Mcl1	0.264405	6.65528	3.60728	0.00230548	0.0168188	-1.88406	DRvsH6
Mrps26	0.189071	4.71501	3.60728	0.00230549	0.0168188	-1.60449	DRvsH6
Cox6b1	-0.186164	6.82178	-3.60576	0.00231298	0.0168641	-1.9027	DRvsH6
Pja2	-0.146695	8.03754	-3.60553	0.00231409	0.0168641	-1.92902	DRvsH6
Oip5os1	-0.160976	8.60221	-3.60395	0.00232189	0.0169122	-1.92692	DRvsH6
Sec23a	-0.141179	6.81748	-3.60294	0.00232689	0.0169385	-1.91	DRvsH6
Fbxo41	-0.325162	3.81209	-3.60268	0.00232819	0.0169385	-1.46353	DRvsH6
Mex3b	0.306289	4.78976	3.60226	0.00233028	0.0169385	-1.63827	DRvsH6
Vps37a	0.159637	7.24902	3.60225	0.0023303	0.0169385	-1.92317	DRvsH6
Ctsa	-0.20162	6.24311	-3.60032	0.00233992	0.0169996	-1.86844	DRvsH6
Rimklb	-0.216048	5.45927	-3.59829	0.00235003	0.0170643	-1.77253	DRvsH6
Pnkd	-0.158978	6.10601	-3.59675	0.00235779	0.0171119	-1.86987	DRvsH6
Zc3h4	0.18763	7.01246	3.59601	0.00236149	0.0171292	-1.93316	DRvsH6
Cox8a	-0.235374	7.28831	-3.59566	0.00236326	0.0171292	-1.93923	DRvsH6
Tctn2	-0.233935	4.72085	-3.59555	0.00236382	0.0171292	-1.64892	DRvsH6
Nedd8	-0.196311	6.31268	-3.59482	0.0023675	0.017147	-1.88804	DRvsH6
4921524J17Rik	0.386492	3.99232	3.59458	0.00236871	0.017147	-1.50057	DRvsH6
H2bu2	-0.42273	4.73319	-3.59432	0.00237002	0.0171477	-1.64669	DRvsH6
Ntng1	-0.262102	5.47387	-3.59399	0.00237166	0.0171508	-1.80526	DRvsH6
Ubqln2	-0.145296	6.88783	-3.59347	0.00237428	0.0171609	-1.9311	DRvsH6
Spop	-0.229781	8.20198	-3.59316	0.00237585	0.0171635	-1.95399	DRvsH6
Irf3	0.296231	5.3005	3.59208	0.00238133	0.0171943	-1.75261	DRvsH6
Chga	-0.241415	7.36628	-3.59134	0.00238508	0.0172126	-1.9494	DRvsH6
Atp2b1	-0.175588	8.48718	-3.58897	0.00239716	0.0172812	-1.96088	DRvsH6
Copz1	-0.152991	6.47263	-3.58893	0.00239737	0.0172812	-1.9168	DRvsH6
Cpne4	-0.33954	3.84189	-3.58876	0.00239826	0.0172812	-1.50254	DRvsH6
Zscan2	0.431128	2.99793	3.58746	0.00240487	0.01732	-1.38711	DRvsH6
Bscl2	-0.177248	5.69545	-3.58697	0.00240737	0.0173292	-1.83262	DRvsH6
Sbno1	0.141466	7.06676	3.58641	0.00241025	0.0173361	-1.95316	DRvsH6
Rph3a	-0.225035	7.36644	-3.5861	0.00241186	0.0173361	-1.96336	DRvsH6
Fos	1.15545	4.85397	3.58607	0.00241203	0.0173361	-1.70602	DRvsH6
Rbpms2	-0.267913	4.17948	-3.58551	0.00241488	0.0173461	-1.56533	DRvsH6
Tfdp1	0.188426	5.84984	3.58531	0.00241594	0.0173461	-1.85484	DRvsH6
Fam78a	-0.379006	3.51969	-3.5849	0.00241805	0.0173461	-1.44801	DRvsH6
Thrb	0.212605	6.25267	3.58484	0.00241832	0.0173461	-1.91115	DRvsH6
Magi2	-0.153521	5.20804	-3.58455	0.00241981	0.0173479	-1.7658	DRvsH6
Cdh11	-0.224819	5.27899	-3.5826	0.00242992	0.0174114	-1.78555	DRvsH6
Usp29	-0.19557	4.80511	-3.58236	0.00243113	0.0174114	-1.69223	DRvsH6
Fryl	0.202152	7.81948	3.57994	0.00244373	0.0174927	-1.98218	DRvsH6
Chn2	-0.259375	4.85305	-3.57936	0.00244671	0.0175032	-1.70473	DRvsH6
Wdr75	0.190934	5.6211	3.57918	0.00244767	0.0175032	-1.84009	DRvsH6
Atg2a	0.276316	4.45559	3.57713	0.00245837	0.0175708	-1.63548	DRvsH6
Rbm26	0.150819	6.15163	3.57652	0.00246154	0.0175846	-1.91548	DRvsH6
Atl2	0.130499	6.12843	3.57622	0.00246313	0.017587	-1.90999	DRvsH6
Cabin1	0.17081	5.5869	3.5753	0.00246799	0.0176128	-1.84865	DRvsH6
Arhgap29	0.373542	3.37372	3.57477	0.00247076	0.0176167	-1.43666	DRvsH6
Ints13	0.237437	5.92459	3.57459	0.00247169	0.0176167	-1.88634	DRvsH6
Ubap1	0.200355	6.4807	3.57448	0.00247228	0.0176167	-1.94669	DRvsH6
Mdm4	0.267295	5.94237	3.57374	0.0024762	0.0176357	-1.8874	DRvsH6
Scn2b	-0.246391	5.98415	-3.57149	0.00248807	0.0177053	-1.91292	DRvsH6
Chd3	-0.194959	7.50853	-3.57141	0.00248847	0.0177053	-1.99684	DRvsH6
Gpsm3	-0.279231	5.21715	-3.57092	0.00249109	0.017715	-1.81314	DRvsH6
Fam222b	0.227904	4.67232	3.56995	0.00249624	0.0177426	-1.68728	DRvsH6
Cpsf7	0.188809	6.68957	3.5696	0.00249808	0.0177468	-1.97089	DRvsH6
Smg8	0.265219	4.60967	3.56734	0.00251017	0.0178229	-1.67442	DRvsH6
Cadm1	-0.188957	8.49865	-3.56712	0.00251132	0.0178229	-2.00558	DRvsH6
Dnmbp	0.33449	5.00393	3.56669	0.00251363	0.0178303	-1.76353	DRvsH6
Znfx1	0.257035	5.42264	3.56371	0.00252963	0.0179279	-1.83947	DRvsH6
Lifr	0.19666	6.01735	3.56366	0.00252992	0.0179279	-1.91277	DRvsH6
Kdm5d	0.181599	4.87715	3.56256	0.00253585	0.0179504	-1.72878	DRvsH6
Gga1	0.196946	5.14481	3.56237	0.00253687	0.0179504	-1.80239	DRvsH6
Sec14l2	0.20284	5.49288	3.5622	0.0025378	0.0179504	-1.86306	DRvsH6
Ampd2	-0.213756	5.44587	-3.56213	0.00253818	0.0179504	-1.85496	DRvsH6
Tm7sf3	-0.2187	5.77716	-3.56086	0.00254505	0.01799	-1.89954	DRvsH6
Smarca1	-0.276206	4.48194	-3.56041	0.00254748	0.0179918	-1.67814	DRvsH6
Wdr6	-0.186856	7.82369	-3.56029	0.00254813	0.0179918	-2.02329	DRvsH6
[truncated: 12,117 more rows]

## Sheet: DR vs 24h
Gene	logFC	AveExpr	t	P.Value	adj.P.Val	B	comp
Pcdh15	1.25898	6.80151	24.715	2.41876e-14	1.87373e-10	22.8981	DRvsH24
Kcnj14	-1.64124	8.77298	-24.5705	2.65476e-14	1.87373e-10	22.8367	DRvsH24
Arl6	1.94016	7.8005	19.8839	7.49772e-13	3.52793e-09	19.7227	DRvsH24
Esrrb	-1.64136	7.86697	-18.3987	2.52256e-12	8.24259e-09	18.5653	DRvsH24
Stat3	2.23045	6.49864	18.2269	2.91959e-12	8.24259e-09	18.4041	DRvsH24
Tnfaip3	-1.47199	8.03211	-17.7026	4.59581e-12	1.08124e-08	17.9833	DRvsH24
Gfap	2.58674	5.22344	17.0149	8.49149e-12	1.71237e-08	17.2856	DRvsH24
Fgf2	3.05743	5.40551	16.8577	9.80223e-12	1.7296e-08	17.1685	DRvsH24
Ahr	1.5102	5.94133	16.6946	1.139e-11	1.78646e-08	17.069	DRvsH24
Grtp1	-1.07396	6.22169	-15.9652	2.26621e-11	2.73294e-08	16.3908	DRvsH24
Vax2os	-1.02763	7.08803	-15.8247	2.59563e-11	2.73294e-08	16.2873	DRvsH24
Neurod1	0.993058	8.94615	15.7905	2.68301e-11	2.73294e-08	16.2557	DRvsH24
Calb1	-1.06327	6.36546	-15.7723	2.73095e-11	2.73294e-08	16.224	DRvsH24
Agtpbp1	2.01106	7.6019	15.6019	3.22571e-11	2.73294e-08	16.0747	DRvsH24
Nt5e	-1.18945	7.3662	-15.5741	3.31502e-11	2.73294e-08	16.0464	DRvsH24
Lrrc2	2.08018	5.478	15.5597	3.36242e-11	2.73294e-08	15.9925	DRvsH24
Mef2c	-1.23575	7.08339	-15.4994	3.56839e-11	2.73294e-08	15.9717	DRvsH24
Pcare	1.19054	8.5357	15.4814	3.63257e-11	2.73294e-08	15.9582	DRvsH24
Naa35	1.123	6.14474	15.3983	3.94425e-11	2.73294e-08	15.8712	DRvsH24
Hdc	-2.73576	3.90969	-15.3583	4.10422e-11	2.73294e-08	14.1571	DRvsH24
Igsf11	1.52697	6.04183	15.3471	4.15055e-11	2.73294e-08	15.8177	DRvsH24
Hk2	-1.23784	8.13984	-15.3211	4.25933e-11	2.73294e-08	15.8009	DRvsH24
Cep164	-0.883323	6.70868	-15.2652	4.50393e-11	2.76424e-08	15.7401	DRvsH24
Rpa1	-0.560058	7.09777	-15.1988	4.81434e-11	2.83163e-08	15.6794	DRvsH24
Msi1	-0.600825	7.65427	-15.1104	5.26268e-11	2.97152e-08	15.5912	DRvsH24
Fhod3	-0.959759	6.71707	-14.8782	6.66376e-11	3.61791e-08	15.3552	DRvsH24
Sec22c	1.80458	6.68515	14.8046	7.18664e-11	3.75728e-08	15.2823	DRvsH24
Macir	-0.896139	7.20162	-14.6275	8.6305e-11	4.20519e-08	15.1007	DRvsH24
Pdzph1	-0.939866	7.89118	-14.6265	8.63916e-11	4.20519e-08	15.0987	DRvsH24
Taok3	-0.789593	6.7206	-14.509	9.76515e-11	4.50009e-08	14.9783	DRvsH24
Pdc	-1.7458	10.7197	-14.476	1.01084e-10	4.50009e-08	14.9426	DRvsH24
Rabgef1	-1.42201	8.10116	-14.457	1.03122e-10	4.50009e-08	14.9228	DRvsH24
Gm27177	1.21809	4.08863	14.4344	1.05595e-10	4.50009e-08	14.6851	DRvsH24
Lbh	-0.700445	7.31455	-14.4096	1.0839e-10	4.50009e-08	14.8729	DRvsH24
Mest	1.59645	6.47903	14.3775	1.12115e-10	4.50471e-08	14.8413	DRvsH24
Klhl29	2.08987	5.67765	14.3488	1.15559e-10	4.50471e-08	14.8081	DRvsH24
Plekhf2	-0.758033	7.03265	-14.3082	1.20627e-10	4.50471e-08	14.7686	DRvsH24
Ptpn2	0.816256	5.88702	14.2985	1.21876e-10	4.50471e-08	14.7566	DRvsH24
Atf7	0.935343	5.58653	14.2787	1.24457e-10	4.50471e-08	14.7312	DRvsH24
Zfp516	1.0942	7.13426	14.1858	1.37391e-10	4.57922e-08	14.6372	DRvsH24
Mlf1	1.79523	3.1662	14.1672	1.40141e-10	4.57922e-08	14.1323	DRvsH24
Gucy2f	-1.19477	6.69916	-14.1627	1.40826e-10	4.57922e-08	14.6156	DRvsH24
Glb1l2	-1.43647	7.35125	-14.1505	1.42661e-10	4.57922e-08	14.6013	DRvsH24
Arl4d	-0.940404	6.98754	-14.1501	1.42736e-10	4.57922e-08	14.6011	DRvsH24
Agpat3	-0.982228	10.3225	-14.0823	1.53483e-10	4.8146e-08	14.5301	DRvsH24
Myo10	1.84022	5.63592	14.0069	1.66443e-10	5.10764e-08	14.4491	DRvsH24
Plpp2	-1.35508	5.47815	-13.9435	1.78245e-10	5.35343e-08	14.3158	DRvsH24
Pkm	-0.611373	11.3587	-13.8859	1.89745e-10	5.58007e-08	14.319	DRvsH24
Gm26954	1.84082	4.93702	13.8011	2.08114e-10	5.99538e-08	14.2109	DRvsH24
Trpc1	-0.688858	6.93484	-13.7012	2.32166e-10	6.47321e-08	14.116	DRvsH24
Ptp4a3	0.995225	8.80273	13.6946	2.33872e-10	6.47321e-08	14.1075	DRvsH24
Xiap	-1.07149	8.86098	-13.6149	2.55344e-10	6.93161e-08	14.0172	DRvsH24
Impg2	1.35984	8.89213	13.4695	3.00062e-10	7.99185e-08	13.8604	DRvsH24
Fscn2	-0.985584	6.98524	-13.3317	3.50093e-10	9.0659e-08	13.7069	DRvsH24
Crym	2.37553	6.05582	13.32	3.54766e-10	9.0659e-08	13.698	DRvsH24
Gm43866	-1.52917	4.85258	-13.3028	3.61678e-10	9.0659e-08	13.5478	DRvsH24
Wwtr1	1.59131	4.41858	13.2848	3.69096e-10	9.0659e-08	13.6066	DRvsH24
Opn1mw	-1.32956	6.73547	-13.2767	3.72501e-10	9.0659e-08	13.6491	DRvsH24
Cetn4	1.29501	3.93055	13.224	3.95342e-10	9.45874e-08	13.4578	DRvsH24
Cd9	1.11323	6.18679	13.15	4.29998e-10	1.01164e-07	13.5036	DRvsH24
Optn	-0.880788	6.87556	-13.0855	4.62813e-10	1.06902e-07	13.4287	DRvsH24
Abcg1	-0.975374	6.6656	-13.0729	4.69532e-10	1.06902e-07	13.419	DRvsH24
R3hcc1l	1.519	5.58217	13.0166	5.00785e-10	1.12208e-07	13.3592	DRvsH24
Slc25a37	2.0237	4.92382	12.9509	5.40093e-10	1.17455e-07	13.277	DRvsH24
Hey2	1.4103	4.11611	12.943	5.44993e-10	1.17455e-07	13.1706	DRvsH24
Map3k1	1.16877	5.99444	12.9364	5.49166e-10	1.17455e-07	13.2635	DRvsH24
Gm15983	2.71599	3.93996	12.9226	5.57973e-10	1.17557e-07	13.1632	DRvsH24
H1f2	-1.37659	6.58184	-12.8981	5.74014e-10	1.19159e-07	13.2227	DRvsH24
Uhmk1	-0.658421	8.38021	-12.882	5.84818e-10	1.19642e-07	13.1832	DRvsH24
Klhl3	-1.05698	5.9856	-12.8518	6.0561e-10	1.22126e-07	13.1719	DRvsH24
Lsm14a	0.639426	8.29611	12.8106	6.3528e-10	1.25362e-07	13.101	DRvsH24
Tmem120b	1.46938	2.22941	12.8051	6.39421e-10	1.25362e-07	11.739	DRvsH24
Rgs9bp	-1.00892	9.21058	-12.7377	6.91625e-10	1.32308e-07	13.0183	DRvsH24
Reep6	-1.52446	9.11776	-12.7313	6.96824e-10	1.32308e-07	13.0106	DRvsH24
Rho	-1.1638	14.6836	-12.7238	7.02969e-10	1.32308e-07	13.0137	DRvsH24
Cds1	-0.881247	8.34702	-12.7029	7.20354e-10	1.33206e-07	12.9735	DRvsH24
Stat1	2.5389	6.26864	12.6922	7.29451e-10	1.33206e-07	12.9751	DRvsH24
Eif1a	0.836847	6.59036	12.6845	7.36047e-10	1.33206e-07	12.9598	DRvsH24
Rnf144b	1.52308	5.78708	12.6557	7.61406e-10	1.36051e-07	12.9387	DRvsH24
Helb	1.31389	3.58337	12.6071	8.06187e-10	1.4216e-07	12.6772	DRvsH24
Slc16a1	-0.90083	7.73533	-12.5971	8.15735e-10	1.4216e-07	12.8497	DRvsH24
Sat1	0.847322	5.92235	12.5587	8.53559e-10	1.46937e-07	12.8243	DRvsH24
Mast2	-0.678308	6.53331	-12.5436	8.68981e-10	1.4779e-07	12.7978	DRvsH24
Il6st	1.21361	7.06517	12.5118	9.02251e-10	1.49846e-07	12.7493	DRvsH24
Dnttip2	0.824085	6.19444	12.5118	9.02305e-10	1.49846e-07	12.7641	DRvsH24
Rorb	-0.875074	7.52407	-12.4841	9.32455e-10	1.52182e-07	12.7139	DRvsH24
Rbm18	0.755641	6.335	12.4792	9.37928e-10	1.52182e-07	12.7197	DRvsH24
AW046200	2.23242	1.92982	12.4555	9.64728e-10	1.54751e-07	11.464	DRvsH24
Faim	-0.819837	6.98427	-12.4442	9.77783e-10	1.54994e-07	12.6755	DRvsH24
Atf3	3.29591	4.32593	12.4353	9.88202e-10	1.54994e-07	12.3988	DRvsH24
Glul	-1.83872	11.5516	-12.3955	1.03623e-09	1.59501e-07	12.6327	DRvsH24
Guca1b	-0.794377	10.8304	-12.3928	1.03954e-09	1.59501e-07	12.6262	DRvsH24
Hdac9	-0.802148	6.3669	-12.3597	1.08152e-09	1.62948e-07	12.5857	DRvsH24
Tlcd3b	-0.935179	8.72461	-12.357	1.08509e-09	1.62948e-07	12.5615	DRvsH24
Mturn	-0.659972	6.72519	-12.3473	1.09772e-09	1.6311e-07	12.5613	DRvsH24
Wdr31	-0.989876	4.27252	-12.3059	1.15365e-09	1.69635e-07	12.4554	DRvsH24
Cfap97	0.652724	6.12902	12.2465	1.23927e-09	1.80346e-07	12.4429	DRvsH24
Pla2g7	-0.90065	6.981	-12.1722	1.35579e-09	1.94291e-07	12.3452	DRvsH24
Tnpo1	0.750993	9.26527	12.168	1.36263e-09	1.94291e-07	12.3406	DRvsH24
Rfx2	2.85736	3.00518	12.0732	1.52931e-09	2.15878e-07	11.7563	DRvsH24
Josd1	0.761937	6.01604	12.0644	1.54575e-09	2.16038e-07	12.2266	DRvsH24
Slc17a7	-0.810247	10.0479	-12.0029	1.66668e-09	2.28524e-07	12.1438	DRvsH24
Pcmtd2	-0.639158	9.49069	-12.0025	1.66747e-09	2.28524e-07	12.1343	DRvsH24
Gramd2	-0.699565	5.8829	-11.9831	1.70762e-09	2.31777e-07	12.1413	DRvsH24
Lima1	-0.810986	6.40202	-11.8961	1.90088e-09	2.55551e-07	12.0218	DRvsH24
Impdh1	-0.732144	8.80386	-11.8686	1.96657e-09	2.60312e-07	11.9617	DRvsH24
Msn	1.54922	5.39351	11.8659	1.97318e-09	2.60312e-07	11.9964	DRvsH24
Glo1	0.770568	8.32934	11.8514	2.00903e-09	2.62588e-07	11.9407	DRvsH24
Eif5	0.398101	7.94057	11.8429	2.03027e-09	2.62764e-07	11.9263	DRvsH24
Thg1l	1.46387	3.77252	11.836	2.04761e-09	2.62764e-07	11.8646	DRvsH24
Fam3c	-1.49023	8.24916	-11.8252	2.0753e-09	2.63918e-07	11.9069	DRvsH24
Jun	1.48182	6.37016	11.8142	2.10383e-09	2.65158e-07	11.9239	DRvsH24
Aqp1	-1.0651	6.99219	-11.807	2.12272e-09	2.6517e-07	11.9003	DRvsH24
Nxnl1	-1.03979	8.10095	-11.7695	2.22418e-09	2.75408e-07	11.8351	DRvsH24
Gm42697	-1.93555	2.90898	-11.7283	2.34147e-09	2.85037e-07	10.9214	DRvsH24
Pdpn	1.87466	6.19834	11.7244	2.35296e-09	2.85037e-07	11.7987	DRvsH24
E2f6	0.994571	5.13944	11.7162	2.37712e-09	2.85037e-07	11.8173	DRvsH24
Zfyve28	1.22703	6.1888	11.7143	2.38271e-09	2.85037e-07	11.7882	DRvsH24
Oxct1	0.585547	6.91717	11.6411	2.61196e-09	3.09836e-07	11.6779	DRvsH24
AI847159	-1.52254	6.73279	-11.5956	2.76569e-09	3.22922e-07	11.6507	DRvsH24
Pde6h	-0.745942	7.39832	-11.595	2.76803e-09	3.22922e-07	11.6152	DRvsH24
Lamtor5	1.06198	5.83171	11.5531	2.91827e-09	3.37658e-07	11.5885	DRvsH24
Antxr2	2.08488	4.25972	11.5464	2.94332e-09	3.37788e-07	11.5931	DRvsH24
A930033H14Rik	-1.35957	3.03442	-11.5091	3.08558e-09	3.51258e-07	11.2444	DRvsH24
Fam78b	0.644222	5.61178	11.5012	3.1167e-09	3.51962e-07	11.5407	DRvsH24
Zbtb22	0.714749	6.03366	11.4941	3.14499e-09	3.52339e-07	11.5119	DRvsH24
Gnat1	-1.07501	13.1577	-11.4839	3.18581e-09	3.54101e-07	11.528	DRvsH24
Mindy2	0.770911	7.04421	11.4549	3.30553e-09	3.63032e-07	11.4353	DRvsH24
Arhgap24	-0.688327	6.48683	-11.4521	3.31759e-09	3.63032e-07	11.4539	DRvsH24
Rcvrn	-0.810444	9.57474	-11.4456	3.34508e-09	3.63224e-07	11.4338	DRvsH24
Eno1	-0.524227	10.9574	-11.4316	3.40511e-09	3.66362e-07	11.4407	DRvsH24
H2-D1	2.5818	6.0746	11.4269	3.42589e-09	3.66362e-07	11.4235	DRvsH24
Gars	0.531777	6.91882	11.4012	3.54022e-09	3.75743e-07	11.3726	DRvsH24
Irf9	3.46664	4.43661	11.3562	3.74987e-09	3.9226e-07	11.3556	DRvsH24
Rock2	0.884781	6.855	11.3522	3.76916e-09	3.9226e-07	11.3068	DRvsH24
Dscaml1	-0.964976	6.64871	-11.3501	3.77921e-09	3.9226e-07	11.3283	DRvsH24
E130310I04Rik	-1.60345	4.75901	-11.3401	3.82805e-09	3.94429e-07	11.2629	DRvsH24
Tln2	-0.65234	7.10109	-11.3287	3.88476e-09	3.95734e-07	11.2778	DRvsH24
Ccdc24	-1.31226	6.69444	-11.3263	3.89679e-09	3.95734e-07	11.3054	DRvsH24
Gm4065	-2.64238	0.93481	-11.2868	4.09952e-09	4.13349e-07	8.34107	DRvsH24
Dusp8	0.798415	7.52995	11.2735	4.17042e-09	4.17516e-07	11.1986	DRvsH24
Nsun4	1.10756	5.02674	11.2236	4.44852e-09	4.4222e-07	11.1997	DRvsH24
Ptch1	-0.63341	6.47578	-11.2033	4.56667e-09	4.50791e-07	11.1294	DRvsH24
Ndufaf6	1.24489	2.58453	11.1823	4.69286e-09	4.57507e-07	10.5499	DRvsH24
Cep250	-0.697655	6.3487	-11.1812	4.69953e-09	4.57507e-07	11.1087	DRvsH24
Cacna2d3	-0.718353	5.61687	-11.1706	4.7645e-09	4.60655e-07	11.1231	DRvsH24
Vps37a	0.527008	7.24902	11.16	4.83055e-09	4.6358e-07	11.0504	DRvsH24
Ebpl	-1.08549	6.36707	-11.1553	4.86043e-09	4.6358e-07	11.0781	DRvsH24
Bcl2	-0.763005	4.12284	-11.1237	5.06418e-09	4.79772e-07	11.0164	DRvsH24
Gas7	-0.895372	6.86738	-11.1132	5.13408e-09	4.81598e-07	11.0031	DRvsH24
Abca4	-0.824198	9.66663	-11.1085	5.16545e-09	4.81598e-07	10.9938	DRvsH24
Glb1l3	-2.49915	3.90697	-11.1055	5.18581e-09	4.81598e-07	10.4077	DRvsH24
Nebl	-0.605721	6.08723	-11.0876	5.30864e-09	4.89783e-07	10.9892	DRvsH24
Dcps	1.27801	5.21113	11.0703	5.42977e-09	4.97705e-07	10.9899	DRvsH24
2810030D12Rik	-1.6028	3.44319	-11.0565	5.52869e-09	5.03503e-07	10.5382	DRvsH24
Ahrr	1.05025	5.69682	11.0254	5.75919e-09	5.17839e-07	10.9255	DRvsH24
Mthfd2	1.10837	4.64812	11.0253	5.75947e-09	5.17839e-07	10.9175	DRvsH24
Itpr2	-1.29553	3.65306	-11.0119	5.86189e-09	5.23712e-07	10.664	DRvsH24
Gm48552	-0.938262	5.73044	-10.976	6.14531e-09	5.44398e-07	10.8648	DRvsH24
Fndc1	-2.07857	2.89259	-10.9729	6.17056e-09	5.44398e-07	9.77749	DRvsH24
Pitpnm3	-1.05965	7.3497	-10.9564	6.30617e-09	5.52907e-07	10.7898	DRvsH24
Etv6	1.13153	4.91371	10.9436	6.4131e-09	5.58811e-07	10.8406	DRvsH24
Snhg15	1.28727	3.06122	10.934	6.49517e-09	5.6249e-07	10.4615	DRvsH24
Gnb3	1.28746	8.33648	10.9164	6.64761e-09	5.72181e-07	10.733	DRvsH24
Fam169a	-0.510411	9.5544	-10.8762	7.0111e-09	5.98548e-07	10.6828	DRvsH24
Cp	1.48792	8.05029	10.868	7.08779e-09	5.98548e-07	10.6652	DRvsH24
Dmd	-0.659072	6.44206	-10.8674	7.09417e-09	5.98548e-07	10.6926	DRvsH24
Itga4	1.03557	5.09591	10.8642	7.12355e-09	5.98548e-07	10.7243	DRvsH24
Slc25a25	-0.66051	7.07943	-10.8544	7.21679e-09	6.02794e-07	10.6534	DRvsH24
Creb1	0.706868	6.88084	10.8063	7.69416e-09	6.38887e-07	10.5836	DRvsH24
Cnnm4	1.3339	6.36218	10.7611	8.17203e-09	6.74598e-07	10.5375	DRvsH24
Mzt2	0.938149	4.28515	10.7544	8.24618e-09	6.76762e-07	10.5944	DRvsH24
Lamp2	1.0276	6.8778	10.7356	8.45628e-09	6.89993e-07	10.485	DRvsH24
Slc14a1	1.31396	4.40129	10.7267	8.55818e-09	6.94295e-07	10.5587	DRvsH24
Heg1	0.928157	6.65885	10.7038	8.82473e-09	7.11828e-07	10.4489	DRvsH24
Map2k3os	1.95521	1.54034	10.6456	9.54368e-09	7.65446e-07	9.36296	DRvsH24
Prph2	-0.737455	12.008	-10.5614	1.06936e-08	8.50167e-07	10.302	DRvsH24
Rgs3	-0.586219	5.38217	-10.5596	1.07204e-08	8.50167e-07	10.317	DRvsH24
Usp33	-0.685544	7.92209	-10.5148	1.13921e-08	8.98386e-07	10.1757	DRvsH24
Strip2	-0.926494	6.17406	-10.4973	1.1667e-08	9.14956e-07	10.2075	DRvsH24
Vopp1	-0.903011	9.1194	-10.4387	1.26388e-08	9.85688e-07	10.0761	DRvsH24
Ipo5	1.09285	7.30227	10.4302	1.27871e-08	9.91776e-07	10.0601	DRvsH24
Arl3	-0.477238	7.73478	-10.4151	1.30549e-08	1.00701e-06	10.036	DRvsH24
Olfm2	0.84925	4.53235	10.4038	1.32579e-08	1.01711e-06	10.1286	DRvsH24
Gpr146	1.11938	4.11275	10.3926	1.3464e-08	1.02734e-06	10.1082	DRvsH24
Glipr2	2.38239	1.14052	10.3795	1.37074e-08	1.04029e-06	8.6624	DRvsH24
Adra2a	-1.07157	4.07904	-10.375	1.3794e-08	1.04126e-06	10.0106	DRvsH24
Ift57	1.2078	5.28044	10.3399	1.44766e-08	1.08697e-06	10.0019	DRvsH24
Prtg	2.51218	2.40553	10.3324	1.46258e-08	1.09237e-06	9.53773	DRvsH24
Haus8	-0.827461	4.54725	-10.3254	1.47684e-08	1.09722e-06	10.0091	DRvsH24
Atg16l1	0.794683	6.09716	10.3099	1.50866e-08	1.11499e-06	9.92882	DRvsH24
A930036K24Rik	-1.75085	5.32328	-10.2859	1.55969e-08	1.1467e-06	9.96938	DRvsH24
Flot1	0.974713	5.29326	10.2763	1.58057e-08	1.15603e-06	9.91243	DRvsH24
Atf5	1.28441	4.41448	10.2682	1.59835e-08	1.16228e-06	9.94391	DRvsH24
Pygb	-0.455419	6.56429	-10.2649	1.60559e-08	1.16228e-06	9.84967	DRvsH24
Etnppl	-2.16344	4.29826	-10.2525	1.63346e-08	1.17643e-06	9.67065	DRvsH24
Cpe	-0.541125	10.413	-10.2322	1.68025e-08	1.20398e-06	9.81552	DRvsH24
Tirap	1.38499	3.60374	10.1749	1.81954e-08	1.2972e-06	9.77552	DRvsH24
Mmd	0.430763	7.50131	10.1709	1.82977e-08	1.29794e-06	9.69207	DRvsH24
Rs1	-1.0497	10.6287	-10.1489	1.88704e-08	1.32783e-06	9.69913	DRvsH24
Cngb1	-0.777473	9.54766	-10.1475	1.89071e-08	1.32783e-06	9.67322	DRvsH24
Ccdc85c	0.62065	6.64562	10.1065	2.00234e-08	1.39926e-06	9.61342	DRvsH24
Nrl	-1.03617	10.8188	-10.0913	2.04543e-08	1.42233e-06	9.61909	DRvsH24
Elovl2	-0.72651	6.23587	-10.0717	2.10258e-08	1.4549e-06	9.60112	DRvsH24
Qrfpr	1.34495	3.43928	10.068	2.11352e-08	1.45534e-06	9.63703	DRvsH24
2900052N01Rik	0.997571	4.52285	10.0566	2.1475e-08	1.47156e-06	9.6477	DRvsH24
Ptpn1	1.1803	5.30607	10.0304	2.22827e-08	1.51894e-06	9.57331	DRvsH24
Bbs12	0.965695	5.02012	10.0273	2.23817e-08	1.51894e-06	9.58535	DRvsH24
Dpf3	-1.04992	6.08838	-10.0202	2.26072e-08	1.5269e-06	9.54942	DRvsH24
Gapdh	-0.505273	9.2971	-9.99846	2.33108e-08	1.56693e-06	9.46066	DRvsH24
Ifitm3	2.07604	3.81328	9.98453	2.37745e-08	1.58616e-06	9.54794	DRvsH24
Slc24a1	-0.903695	10.2043	-9.98097	2.38946e-08	1.58616e-06	9.45033	DRvsH24
Tars	1.08776	6.3036	9.9798	2.3934e-08	1.58616e-06	9.45005	DRvsH24
Mpdz	-0.597946	7.11528	-9.97008	2.42656e-08	1.60062e-06	9.41527	DRvsH24
Ripk1	1.97638	3.48094	9.95666	2.47315e-08	1.62377e-06	9.44973	DRvsH24
Tnip2	1.66273	4.2178	9.94836	2.50239e-08	1.63536e-06	9.50144	DRvsH24
Slc6a6	-0.822605	10.4136	-9.92971	2.56951e-08	1.66874e-06	9.37825	DRvsH24
Sulf1	0.939822	6.16038	9.92458	2.58832e-08	1.66874e-06	9.36655	DRvsH24
Add1	-0.422823	8.48457	-9.92436	2.58912e-08	1.66874e-06	9.3387	DRvsH24
Bcl6	1.38898	4.64023	9.91868	2.6101e-08	1.66874e-06	9.44933	DRvsH24
Apobec1	1.6669	0.998897	9.91802	2.61258e-08	1.66874e-06	8.03726	DRvsH24
Serinc4	-0.845663	4.82995	-9.90999	2.64256e-08	1.68029e-06	9.45178	DRvsH24
Gap43	0.877386	5.53491	9.90446	2.66342e-08	1.68102e-06	9.37053	DRvsH24
Setdb2	1.10373	3.58632	9.90258	2.67057e-08	1.68102e-06	9.39313	DRvsH24
Gm47160	-1.4338	4.87237	-9.90025	2.67944e-08	1.68102e-06	9.43804	DRvsH24
Igf2	-0.862612	5.41666	-9.88382	2.74286e-08	1.71319e-06	9.3885	DRvsH24
Gnat2	-0.934357	7.38311	-9.85353	2.86396e-08	1.78096e-06	9.24425	DRvsH24
Pmvk	0.832524	5.02762	9.84359	2.90496e-08	1.79853e-06	9.32054	DRvsH24
Ctsc	1.41216	4.38094	9.81949	3.00683e-08	1.85347e-06	9.31963	DRvsH24
Rtbdn	-0.779063	8.89628	-9.81382	3.03134e-08	1.86045e-06	9.18211	DRvsH24
Serpina3n	4.03992	4.24406	9.80328	3.07747e-08	1.88058e-06	9.30195	DRvsH24
Chl1	1.79659	3.39042	9.79481	3.11507e-08	1.89536e-06	9.26412	DRvsH24
Stat2	2.37514	5.12628	9.75754	3.28642e-08	1.98732e-06	9.19346	DRvsH24
Vldlr	-0.617015	8.14694	-9.75585	3.29437e-08	1.98732e-06	9.09147	DRvsH24
Arhgef2	1.01332	5.88074	9.75055	3.31962e-08	1.99399e-06	9.13705	DRvsH24
Gm16551	-1.87387	2.68404	-9.74761	3.33368e-08	1.99399e-06	8.38382	DRvsH24
Trappc9	-0.497373	6.0603	-9.73387	3.40032e-08	2.02527e-06	9.11359	DRvsH24
Smpd1	-0.448902	6.69613	-9.72392	3.44942e-08	2.04588e-06	9.06125	DRvsH24
Cd47	0.73855	6.88066	9.70621	3.53872e-08	2.09006e-06	9.02689	DRvsH24
Lmo1	1.09399	4.72556	9.70109	3.56497e-08	2.0968e-06	9.13857	DRvsH24
Mrps25	0.824976	6.33219	9.68514	3.64812e-08	2.13537e-06	9.01524	DRvsH24
Enpp2	-0.957067	5.56201	-9.68274	3.66082e-08	2.13537e-06	9.09207	DRvsH24
Cfap298	0.630512	5.64419	9.64716	3.8544e-08	2.23904e-06	8.99187	DRvsH24
Snhg1	0.65959	5.00704	9.60022	4.12642e-08	2.37851e-06	8.99207	DRvsH24
Mab21l1	0.437136	8.12744	9.59848	4.1369e-08	2.37851e-06	8.85928	DRvsH24
Gnb1	-1.12922	12.2231	-9.59713	4.14503e-08	2.37851e-06	8.93674	DRvsH24
S100a16	1.31536	5.35322	9.59328	4.1683e-08	2.38217e-06	8.92968	DRvsH24
Ankrd6	0.780993	4.74569	9.57882	4.25709e-08	2.42311e-06	8.95068	DRvsH24
Zdhhc5	-0.551386	7.31472	-9.5721	4.29895e-08	2.43711e-06	8.8242	DRvsH24
Gucd1	-0.59682	5.99926	-9.55943	4.37922e-08	2.47268e-06	8.87198	DRvsH24
Slc1a4	0.613941	5.12119	9.55371	4.4159e-08	2.48346e-06	8.92244	DRvsH24
Slc16a6	-0.669428	7.20912	-9.54628	4.46408e-08	2.50059e-06	8.79247	DRvsH24
Stxbp1	-0.533008	9.88508	-9.54298	4.48569e-08	2.50277e-06	8.80389	DRvsH24
Nudt6	2.20418	1.66041	9.51278	4.68838e-08	2.60556e-06	8.18632	DRvsH24
Abcc1	0.825436	5.41256	9.49849	4.78758e-08	2.64954e-06	8.79919	DRvsH24
Asf1b	1.89933	2.58074	9.49511	4.81142e-08	2.64954e-06	8.69162	DRvsH24
Pbdc1	0.66646	4.09123	9.493	4.82632e-08	2.64954e-06	8.86145	DRvsH24
Lrp2bp	-0.856715	3.54925	-9.4907	4.84261e-08	2.64954e-06	8.78179	DRvsH24
Sebox	-0.63958	4.83586	-9.44896	5.14897e-08	2.80629e-06	8.77789	DRvsH24
Junb	2.7964	4.61764	9.44074	5.21171e-08	2.82636e-06	8.76798	DRvsH24
Sdc3	-0.495656	6.89645	-9.4389	5.22584e-08	2.82636e-06	8.63766	DRvsH24
Gm7336	-0.478885	10.5684	-9.42395	5.34223e-08	2.86762e-06	8.64741	DRvsH24
B230220B15Rik	-1.21747	5.3904	-9.42237	5.3547e-08	2.86762e-06	8.73041	DRvsH24
Gm45441	-1.44256	1.82635	-9.42026	5.3714e-08	2.86762e-06	7.74597	DRvsH24
H2-Q4	2.43118	2.78711	9.41875	5.38339e-08	2.86762e-06	8.59738	DRvsH24
Rbm17	0.634196	6.0349	9.40277	5.51191e-08	2.91795e-06	8.60939	DRvsH24
Rom1	-0.728588	10.7066	-9.40187	5.51921e-08	2.91795e-06	8.61463	DRvsH24
Nes	2.01546	3.27385	9.39207	5.59971e-08	2.94946e-06	8.63679	DRvsH24
Diaph3	-0.782712	4.45891	-9.38748	5.63785e-08	2.95418e-06	8.70672	DRvsH24
Gpld1	-0.911817	5.30921	-9.38387	5.66802e-08	2.95418e-06	8.67013	DRvsH24
Kcnb1	-0.495696	10.0348	-9.38346	5.67146e-08	2.95418e-06	8.56944	DRvsH24
Rnf44	0.37315	6.46186	9.36585	5.82131e-08	3.02109e-06	8.53731	DRvsH24
Srebf1	-0.892809	6.32009	-9.35117	5.94932e-08	3.07621e-06	8.54848	DRvsH24
Sgk1	-0.580495	8.71113	-9.34096	6.04007e-08	3.11174e-06	8.47335	DRvsH24
Trim25	1.56016	5.14508	9.32191	6.21344e-08	3.18941e-06	8.54701	DRvsH24
Fam53b	-0.707492	6.87046	-9.31939	6.23675e-08	3.18978e-06	8.47052	DRvsH24
B2m	1.68245	5.31994	9.28929	6.5224e-08	3.32383e-06	8.47832	DRvsH24
Slc8a3	-0.597342	6.15323	-9.28403	6.57378e-08	3.33797e-06	8.44075	DRvsH24
Gng2	-0.459775	6.35996	-9.2465	6.95249e-08	3.51761e-06	8.36214	DRvsH24
Cfap410	0.720009	4.68641	9.22639	7.16476e-08	3.61206e-06	8.44684	DRvsH24
Dgcr8	0.637964	5.68117	9.22335	7.19751e-08	3.61566e-06	8.37659	DRvsH24
Gm16062	1.21311	1.81758	9.22056	7.22764e-08	3.61792e-06	7.70672	DRvsH24
Myd88	1.81684	3.45834	9.21155	7.3258e-08	3.6541e-06	8.43667	DRvsH24
Ikbip	0.741676	5.38975	9.17649	7.72151e-08	3.83792e-06	8.30001	DRvsH24
Sorbs2	0.437017	5.68381	9.16873	7.81219e-08	3.86936e-06	8.28326	DRvsH24
Frmpd4	-0.802846	3.61143	-9.15323	7.9964e-08	3.93819e-06	8.32713	DRvsH24
Ap2a2	-0.596463	8.46897	-9.15032	8.03152e-08	3.93819e-06	8.18124	DRvsH24
Rdh12	-0.681537	8.60271	-9.14837	8.05519e-08	3.93819e-06	8.17911	DRvsH24
Btc	1.803	4.14577	9.14693	8.07269e-08	3.93819e-06	8.33818	DRvsH24
Tead3	1.50026	3.35596	9.14473	8.09947e-08	3.93819e-06	8.31753	DRvsH24
Plat	1.06229	4.04438	9.14317	8.11853e-08	3.93819e-06	8.35151	DRvsH24
Gramd1b	-0.619636	8.34564	-9.13257	8.24922e-08	3.98788e-06	8.15312	DRvsH24
Crebrf	0.592848	6.5306	9.10945	8.54209e-08	4.11537e-06	8.14235	DRvsH24
Daxx	0.959414	5.50032	9.10603	8.58628e-08	4.12258e-06	8.20177	DRvsH24
Rhebl1	1.46119	2.91672	9.09683	8.70656e-08	4.16616e-06	8.17891	DRvsH24
Pde6g	-0.866781	10.6772	-9.08905	8.80958e-08	4.182e-06	8.13569	DRvsH24
Mak	0.659388	7.64606	9.08679	8.83969e-08	4.182e-06	8.08336	DRvsH24
Picalm	0.428761	7.1496	9.08552	8.8568e-08	4.182e-06	8.08672	DRvsH24
Gbp2	3.2457	3.59921	9.08541	8.85817e-08	4.182e-06	8.22554	DRvsH24
Septin4	-0.647631	6.57462	-9.08112	8.91594e-08	4.18636e-06	8.10732	DRvsH24
Stk35	-0.603803	9.17256	-9.07849	8.95144e-08	4.18636e-06	8.07747	DRvsH24
Cd63	1.39097	6.39537	9.078	8.95811e-08	4.18636e-06	8.09393	DRvsH24
Ap1s2	0.55854	5.41201	9.07595	8.98602e-08	4.18636e-06	8.15635	DRvsH24
Pola2	1.48799	2.90187	9.07354	9.01877e-08	4.18779e-06	8.16261	DRvsH24
Abca6	-1.54514	2.92224	-9.05956	9.21191e-08	4.26346e-06	7.85158	DRvsH24
Susd3	-0.835268	6.9036	-9.05713	9.2459e-08	4.2652e-06	8.06672	DRvsH24
Gna13	0.432176	5.76462	9.05211	9.31655e-08	4.27686e-06	8.10359	DRvsH24
Kcne2	-0.906303	5.93441	-9.05103	9.33178e-08	4.27686e-06	8.11861	DRvsH24
Osmr	2.66301	3.48023	9.02922	9.64593e-08	4.40653e-06	8.14356	DRvsH24
Cebpd	3.61826	3.93834	9.01981	9.78499e-08	4.45564e-06	8.14809	DRvsH24
Rlbp1	-0.98452	8.55544	-8.99768	1.01201e-07	4.58107e-06	7.94577	DRvsH24
Atp11b	-0.546067	7.63596	-8.99734	1.01253e-07	4.58107e-06	7.94661	DRvsH24
Vcam1	1.61734	4.34085	8.99034	1.0234e-07	4.61543e-06	8.09681	DRvsH24
A930005G22Rik	-1.70512	2.50356	-8.98474	1.03217e-07	4.64015e-06	7.51629	DRvsH24
Pkig	0.946537	5.5984	8.97763	1.04341e-07	4.67582e-06	7.97279	DRvsH24
Mob3c	1.79303	3.13035	8.97015	1.05539e-07	4.71452e-06	8.05367	DRvsH24
Abhd11	0.896792	3.76624	8.94902	1.09002e-07	4.85385e-06	8.0633	DRvsH24
Pde6a	-0.779792	11.1357	-8.94494	1.09684e-07	4.86888e-06	7.92552	DRvsH24
Klhl15	0.613194	4.89102	8.94018	1.10485e-07	4.88904e-06	7.99905	DRvsH24
Cdh13	1.82206	3.63455	8.93658	1.11096e-07	4.9007e-06	8.04495	DRvsH24
Laptm4b	-0.455722	9.05376	-8.91953	1.14034e-07	5.01464e-06	7.83349	DRvsH24
Lad1	3.91539	1.90917	8.90986	1.15737e-07	5.07376e-06	7.58834	DRvsH24
Pde8a	-0.550556	5.36576	-8.90578	1.16464e-07	5.08149e-06	7.93735	DRvsH24
Prcd	-0.775244	7.50821	-8.90416	1.16754e-07	5.08149e-06	7.80369	DRvsH24
Tubb2b	1.87123	4.71847	8.90157	1.17218e-07	5.08149e-06	7.93385	DRvsH24
Pkd1	0.821532	6.37916	8.90082	1.17354e-07	5.08149e-06	7.82382	DRvsH24
Rncr4	-1.34711	6.05579	-8.89367	1.18648e-07	5.12181e-06	7.88801	DRvsH24
Mkrn2os	0.875673	3.01252	8.88231	1.20736e-07	5.19608e-06	7.84788	DRvsH24
Trf	2.23351	6.62992	8.86634	1.23738e-07	5.29309e-06	7.76869	DRvsH24
Nim1k	-0.539918	6.8526	-8.86385	1.24214e-07	5.29309e-06	7.75827	DRvsH24
Pros1	1.39575	4.61042	8.86324	1.24329e-07	5.29309e-06	7.91395	DRvsH24
Phlpp2	0.986314	7.55127	8.8624	1.2449e-07	5.29309e-06	7.73481	DRvsH24
H2-K1	1.38168	5.26076	8.84558	1.27758e-07	5.41571e-06	7.79804	DRvsH24
Ogfr	0.931075	5.4972	8.83809	1.29242e-07	5.4622e-06	7.7734	DRvsH24
Medag	0.713955	4.16044	8.82296	1.32292e-07	5.57443e-06	7.87297	DRvsH24
Ndrg3	-0.650679	9.16676	-8.81286	1.34372e-07	5.64523e-06	7.66661	DRvsH24
Pik3ap1	1.68178	2.10785	8.81009	1.3495e-07	5.65267e-06	7.68911	DRvsH24
Spata5	0.774862	4.55539	8.80448	1.36125e-07	5.68501e-06	7.82228	DRvsH24
Prorsd1	0.666308	3.7304	8.7888	1.39465e-07	5.80732e-06	7.82182	DRvsH24
Clic4	0.793844	5.357	8.78105	1.41148e-07	5.86013e-06	7.70751	DRvsH24
Coq8b	0.821515	3.76148	8.74996	1.48119e-07	6.13152e-06	7.76107	DRvsH24
Lrpprc	-0.563039	6.15744	-8.72866	1.53103e-07	6.31835e-06	7.57694	DRvsH24
Hk1	0.628087	9.87631	8.72688	1.53527e-07	6.31835e-06	7.55994	DRvsH24
Utrn	-0.417916	5.83575	-8.72444	1.5411e-07	6.32389e-06	7.59687	DRvsH24
Cadm1	-0.494827	8.49865	-8.71867	1.55501e-07	6.36247e-06	7.50555	DRvsH24
Crem	0.78664	3.7391	8.71631	1.56074e-07	6.36745e-06	7.71359	DRvsH24
Ddit3	0.549771	5.6813	8.70991	1.57636e-07	6.41267e-06	7.58281	DRvsH24
Mrps27	0.654161	4.49	8.70433	1.59011e-07	6.45001e-06	7.66941	DRvsH24
Gm4544	2.1196	1.3266	8.69051	1.62474e-07	6.57158e-06	7.04163	DRvsH24
Lgalsl	0.481082	8.60886	8.68615	1.63581e-07	6.59748e-06	7.46054	DRvsH24
Acot11	-0.5622	4.72472	-8.65803	1.70925e-07	6.87399e-06	7.59334	DRvsH24
Mcl1	0.669281	6.65528	8.65142	1.727e-07	6.92566e-06	7.41674	DRvsH24
Rnf31	1.12732	4.19985	8.64609	1.74146e-07	6.96387e-06	7.59567	DRvsH24
Ephx2	-0.678937	5.01335	-8.63654	1.76771e-07	7.04885e-06	7.55097	DRvsH24
Car14	-0.884261	6.34697	-8.61877	1.8176e-07	7.22352e-06	7.40277	DRvsH24
Pip4k2c	-0.471741	7.38844	-8.61732	1.82174e-07	7.22352e-06	7.35012	DRvsH24
Htr3a	1.74979	1.30768	8.60824	1.84789e-07	7.30668e-06	7.06824	DRvsH24
Mia2	0.443576	5.8987	8.59658	1.88202e-07	7.42082e-06	7.3724	DRvsH24
Alpl	-0.473327	7.50411	-8.59027	1.90078e-07	7.47391e-06	7.30451	DRvsH24
Rwdd4a	0.5014	5.75799	8.58679	1.91118e-07	7.49396e-06	7.36053	DRvsH24
Pde6b	-0.767074	11.0665	-8.57583	1.94442e-07	7.58538e-06	7.33639	DRvsH24
Tpm3	0.487742	6.3385	8.575	1.94696e-07	7.58538e-06	7.30289	DRvsH24
2810032G03Rik	1.75066	1.47241	8.57381	1.95062e-07	7.58538e-06	6.9845	DRvsH24
Cnga1	-0.735464	9.66247	-8.56523	1.97712e-07	7.66731e-06	7.281	DRvsH24
Nfkbie	1.55785	1.59398	8.54439	2.04315e-07	7.90168e-06	6.81797	DRvsH24
Actr3b	-0.491661	4.87892	-8.54058	2.05544e-07	7.92748e-06	7.40194	DRvsH24
Gtf3a	0.734847	3.84764	8.52329	2.11232e-07	8.12466e-06	7.41741	DRvsH24
Camkk2	-0.5722	5.17553	-8.51866	2.12783e-07	8.16207e-06	7.34708	DRvsH24
Alg10b	-0.39567	7.05741	-8.51554	2.13834e-07	8.16448e-06	7.18805	DRvsH24
6430562O15Rik	1.17969	4.60099	8.51504	2.14002e-07	8.16448e-06	7.33254	DRvsH24
Mgp	1.42583	2.11447	8.51121	2.15302e-07	8.19193e-06	7.09246	DRvsH24
Snx25	0.54494	6.61798	8.50145	2.18654e-07	8.29708e-06	7.17241	DRvsH24
Cuedc1	-0.4927	6.43651	-8.49811	2.19811e-07	8.31864e-06	7.18855	DRvsH24
Sulf2	0.774632	5.5094	8.49402	2.21239e-07	8.35029e-06	7.2188	DRvsH24
Kpna2	-0.74831	8.54407	-8.48709	2.23679e-07	8.41989e-06	7.13212	DRvsH24
Ctsh	1.13447	4.43604	8.48055	2.26011e-07	8.47009e-06	7.30228	DRvsH24
Spc25	-1.37515	7.33352	-8.47998	2.26213e-07	8.47009e-06	7.15116	DRvsH24
Hook2	1.04322	3.68039	8.47167	2.29216e-07	8.55982e-06	7.3378	DRvsH24
Rmnd5a	-0.310994	7.74492	-8.46591	2.31317e-07	8.61549e-06	7.09752	DRvsH24
Aldoa	-0.462306	10.8605	-8.45888	2.33912e-07	8.68921e-06	7.15118	DRvsH24
Eno1b	-0.623981	7.09537	-8.45508	2.35329e-07	8.71891e-06	7.08659	DRvsH24
Ddit4	-0.574899	7.48785	-8.4498	2.3731e-07	8.76929e-06	7.07505	DRvsH24
Rela	0.863716	4.34215	8.448	2.37989e-07	8.77143e-06	7.28233	DRvsH24
Amacr	0.820344	4.04988	8.44334	2.39758e-07	8.8136e-06	7.28026	DRvsH24
Ubxn7	0.61272	6.96967	8.43256	2.43906e-07	8.94281e-06	7.05238	DRvsH24
Thap4	0.675333	4.6589	8.43016	2.44838e-07	8.95371e-06	7.22258	DRvsH24
Eed	0.510641	5.4965	8.42532	2.46731e-07	8.99609e-06	7.14026	DRvsH24
Nlk	-0.438021	7.90854	-8.4232	2.47565e-07	8.99609e-06	7.02808	DRvsH24
Ppp1r42	0.792186	4.70533	8.42233	2.47909e-07	8.99609e-06	7.22816	DRvsH24
Eif2s2	0.44918	6.99304	8.42025	2.48729e-07	9.00272e-06	7.0381	DRvsH24
Tns3	-0.636004	6.37122	-8.41603	2.50409e-07	9.04033e-06	7.06605	DRvsH24
Marchf5	0.488297	6.0734	8.40244	2.55889e-07	9.2098e-06	7.04483	DRvsH24
Cntn4	-0.68002	6.03698	-8.3982	2.57624e-07	9.2098e-06	7.06674	DRvsH24
Rnf150	-0.626921	6.66405	-8.39765	2.57853e-07	9.2098e-06	7.02067	DRvsH24
Pcp2	-0.584001	6.72037	-8.39714	2.58062e-07	9.2098e-06	7.00661	DRvsH24
Me1	-0.612967	7.48913	-8.3964	2.58365e-07	9.2098e-06	6.98853	DRvsH24
Mfge8	-0.418354	8.16207	-8.39314	2.59713e-07	9.21952e-06	6.97814	DRvsH24
Ndufa4	-0.411559	7.77238	-8.39258	2.59944e-07	9.21952e-06	6.9775	DRvsH24
Fam149a	-0.626236	6.63516	-8.38885	2.61499e-07	9.25143e-06	7.01777	DRvsH24
B4galt2	-0.456632	5.33484	-8.38453	2.63307e-07	9.29211e-06	7.10429	DRvsH24
Tspan5	-0.397189	7.00661	-8.37244	2.68442e-07	9.44969e-06	6.95623	DRvsH24
Rbl2	-0.403134	6.22103	-8.36527	2.71534e-07	9.53476e-06	6.98446	DRvsH24
Lonrf1	0.516945	5.10764	8.36043	2.73644e-07	9.58501e-06	7.09889	DRvsH24
Nxnl2	-0.639487	6.2608	-8.35862	2.74438e-07	9.58904e-06	6.98226	DRvsH24
Abca8a	-0.734077	7.90824	-8.3277	2.88373e-07	1.00314e-05	6.87254	DRvsH24
Aldh1l1	1.7199	4.02228	8.32738	2.88521e-07	1.00314e-05	7.08456	DRvsH24
Jag1	-0.701821	6.61719	-8.32426	2.89969e-07	1.0057e-05	6.9176	DRvsH24
Enox1	-0.658408	5.46048	-8.3227	2.90694e-07	1.00575e-05	7.00036	DRvsH24
Lypd6	-0.53439	4.72078	-8.32113	2.91426e-07	1.00581e-05	7.05921	DRvsH24
Cdkn1a	1.64596	2.86956	8.31579	2.93936e-07	1.00786e-05	6.94086	DRvsH24
Hlf	-0.34034	7.70288	-8.31559	2.94032e-07	1.00786e-05	6.85198	DRvsH24
Vsig10l	2.32737	1.96951	8.31531	2.94162e-07	1.00786e-05	6.84092	DRvsH24
Sde2	0.33756	5.42119	8.30783	2.97717e-07	1.01757e-05	6.95451	DRvsH24
Atf4	0.452233	8.60799	8.29942	3.01767e-07	1.02666e-05	6.82762	DRvsH24
Irf2	0.732908	4.52518	8.29929	3.0183e-07	1.02666e-05	7.02695	DRvsH24
Mcm4	0.650761	4.10525	8.29101	3.05874e-07	1.03729e-05	7.04492	DRvsH24
3010001F23Rik	-1.80113	2.78389	-8.28989	3.06426e-07	1.03729e-05	6.67241	DRvsH24
Rtn3	-0.344304	9.37573	-8.28738	3.07664e-07	1.03899e-05	6.82526	DRvsH24
Btg2	0.390865	6.9296	8.28076	3.10959e-07	1.0438e-05	6.80706	DRvsH24
Gngt1	-0.655875	10.8107	-8.28062	3.11029e-07	1.0438e-05	6.85429	DRvsH24
Pank2	0.415998	5.80017	8.27874	3.11974e-07	1.0438e-05	6.86344	DRvsH24
Cdr2	-0.585362	7.8845	-8.2786	3.12045e-07	1.0438e-05	6.79247	DRvsH24
Edn2	3.89211	2.17599	8.27622	3.13241e-07	1.04532e-05	6.84267	DRvsH24
Eef2kmt	0.799	4.26483	8.27454	3.1409e-07	1.04568e-05	7.00626	DRvsH24
Kank1	-0.817077	5.5837	-8.24947	3.27038e-07	1.0854e-05	6.88562	DRvsH24
Epb41l2	-0.445501	9.86943	-8.24849	3.27559e-07	1.0854e-05	6.7722	DRvsH24
Tapbp	1.54732	6.18707	8.2458	3.28985e-07	1.08758e-05	6.76595	DRvsH24
Stk19	1.25232	3.65194	8.23285	3.35936e-07	1.10796e-05	6.96664	DRvsH24
Oasl2	2.15156	4.15578	8.22516	3.40136e-07	1.1192e-05	6.90955	DRvsH24
Grwd1	0.604437	3.52912	8.21198	3.4746e-07	1.14064e-05	6.93199	DRvsH24
Prpf31	0.719821	5.95748	8.20896	3.49167e-07	1.14358e-05	6.72524	DRvsH24
Clec2d	2.01057	2.36082	8.19774	3.55565e-07	1.16184e-05	6.76888	DRvsH24
Nampt	0.64606	6.34561	8.19375	3.57874e-07	1.16413e-05	6.68033	DRvsH24
Paip2b	0.386239	6.89166	8.19368	3.57915e-07	1.16413e-05	6.66104	DRvsH24
Cartpt	0.523083	6.49855	8.19134	3.59272e-07	1.16586e-05	6.67325	DRvsH24
Stk17b	-0.744852	4.65271	-8.18478	3.63115e-07	1.17563e-05	6.86922	DRvsH24
Ybx3	-0.49658	8.43483	-8.18048	3.65652e-07	1.18113e-05	6.62835	DRvsH24
Ahsa2	0.551847	5.8038	8.16514	3.7487e-07	1.20814e-05	6.69624	DRvsH24
AI837181	0.496532	5.39663	8.16255	3.76451e-07	1.21048e-05	6.71088	DRvsH24
Dgkb	-0.835624	4.00244	-8.159	3.78627e-07	1.21327e-05	6.85087	DRvsH24
Apln	-4.31973	0.531764	-8.1579	3.79309e-07	1.21327e-05	5.46746	DRvsH24
Fndc4	0.465672	5.59094	8.15694	3.79899e-07	1.21327e-05	6.67754	DRvsH24
Fosb	2.56436	2.29432	8.1498	3.84332e-07	1.22466e-05	6.60825	DRvsH24
Afg3l2	0.59842	5.90087	8.14822	3.85319e-07	1.22504e-05	6.63158	DRvsH24
Pls1	1.09265	3.57255	8.12887	3.97645e-07	1.26138e-05	6.80258	DRvsH24
Csrp3	-1.79078	0.546481	-8.12717	3.98751e-07	1.26206e-05	5.28146	DRvsH24
Ppard	0.593716	5.13503	8.12224	4.01964e-07	1.26905e-05	6.6791	DRvsH24
Ric1	-0.507358	6.46271	-8.12103	4.02759e-07	1.26905e-05	6.58128	DRvsH24
St3gal4	0.579308	4.36119	8.11157	4.09018e-07	1.2859e-05	6.73493	DRvsH24
Med13l	-0.512005	7.29457	-8.10584	4.12855e-07	1.29508e-05	6.51825	DRvsH24
Tnfrsf12a	2.16005	3.31378	8.10253	4.15093e-07	1.29748e-05	6.71084	DRvsH24
Prkca	-0.821909	8.00738	-8.10199	4.1546e-07	1.29748e-05	6.49791	DRvsH24
Steap2	-0.344681	6.20295	-8.09811	4.18102e-07	1.30285e-05	6.53795	DRvsH24
Aggf1	-0.346624	6.85933	-8.09227	4.22102e-07	1.31242e-05	6.49909	DRvsH24
Jund	0.536647	6.04997	8.09071	4.23181e-07	1.31288e-05	6.53875	DRvsH24
Myof	1.74594	3.5632	8.07686	4.32871e-07	1.34e-05	6.71518	DRvsH24
Adgrg6	1.36984	1.69364	8.07387	4.34989e-07	1.34361e-05	6.3936	DRvsH24
Slc9a7	-1.17376	2.8589	-8.06714	4.39805e-07	1.35552e-05	6.52755	DRvsH24
Cyth2	-0.366216	6.21489	-8.06525	4.4117e-07	1.35676e-05	6.48987	DRvsH24
Lrrc4	-0.690315	4.66798	-8.06224	4.43348e-07	1.35979e-05	6.64942	DRvsH24
Aldh18a1	0.831803	5.69736	8.06115	4.44139e-07	1.35979e-05	6.55856	DRvsH24
Cnot6	-0.416125	8.1367	-8.05991	4.45044e-07	1.35979e-05	6.42608	DRvsH24
Slc50a1	1.38074	3.50524	8.05718	4.47039e-07	1.36294e-05	6.68947	DRvsH24
Gbp6	2.11142	3.694	8.05165	4.51107e-07	1.37019e-05	6.67765	DRvsH24
A2m	3.00755	3.76886	8.05072	4.51788e-07	1.37019e-05	6.66696	DRvsH24
Snhg12	0.798583	5.41999	8.04999	4.52331e-07	1.37019e-05	6.55494	DRvsH24
C4b	1.69541	4.01233	8.03549	4.63214e-07	1.40015e-05	6.6139	DRvsH24
Vgf	0.697751	5.18907	8.0321	4.65798e-07	1.40496e-05	6.5339	DRvsH24
Mphosph6	0.475107	4.52306	8.0257	4.70714e-07	1.40909e-05	6.59196	DRvsH24
Gm10686	-1.49575	2.36781	-8.02541	4.70936e-07	1.40909e-05	6.23123	DRvsH24
Mapre3	-0.439143	7.16213	-8.02466	4.71522e-07	1.40909e-05	6.38073	DRvsH24
Rabggta	0.770104	4.75485	8.02443	4.71698e-07	1.40909e-05	6.54434	DRvsH24
Mcam	1.34702	2.64751	8.02384	4.72158e-07	1.40909e-05	6.54992	DRvsH24
Ttll5	0.683909	5.48497	8.02096	4.74393e-07	1.4116e-05	6.47445	DRvsH24
Tmem170b	-0.405681	6.71727	-8.02018	4.74999e-07	1.4116e-05	6.3873	DRvsH24
Katnip	-0.575325	7.19455	-8.01647	4.77906e-07	1.41725e-05	6.36998	DRvsH24
Spidr	1.72305	3.07547	8.01071	4.82451e-07	1.42516e-05	6.61406	DRvsH24
Bzw2	-0.42086	6.56494	-8.01053	4.82591e-07	1.42516e-05	6.37003	DRvsH24
Tac1	0.961874	4.82275	8.00326	4.88393e-07	1.43928e-05	6.52589	DRvsH24
Ube2h	-0.275439	7.18248	-7.99815	4.92518e-07	1.44841e-05	6.33362	DRvsH24
Pign	0.647662	4.56453	7.99197	4.97548e-07	1.45917e-05	6.51504	DRvsH24
Pdia5	-0.575868	5.40751	-7.99112	4.98243e-07	1.45917e-05	6.48269	DRvsH24
Nop58	0.428618	6.23991	7.9874	5.01304e-07	1.46509e-05	6.35087	DRvsH24
Mdm1	-0.649641	6.95877	-7.97787	5.09234e-07	1.4852e-05	6.3185	DRvsH24
Axl	1.54222	4.04199	7.95896	5.25369e-07	1.52909e-05	6.48833	DRvsH24
Gm43457	1.28393	1.75821	7.93861	5.43321e-07	1.57809e-05	6.08015	DRvsH24
Col23a1	-0.560703	5.78409	-7.92966	5.51424e-07	1.59834e-05	6.3042	DRvsH24
St6galnac2	-0.670808	5.19718	-7.92368	5.569e-07	1.6109e-05	6.38351	DRvsH24
Ctsf	-0.432956	7.21562	-7.92084	5.59529e-07	1.6152e-05	6.20184	DRvsH24
Cerkl	1.29266	4.17122	7.91669	5.63386e-07	1.62301e-05	6.40606	DRvsH24
BC051226	1.38745	2.42677	7.91242	5.67376e-07	1.62985e-05	6.35899	DRvsH24
Gm11961	-1.00846	3.73051	-7.91169	5.68068e-07	1.62985e-05	6.4239	DRvsH24
Rras	1.25621	3.35904	7.90782	5.7172e-07	1.637e-05	6.45057	DRvsH24
Syt9	-0.401902	5.89012	-7.89971	5.79456e-07	1.65579e-05	6.23363	DRvsH24
Psmb10	1.8323	2.95654	7.89843	5.80685e-07	1.65595e-05	6.42885	DRvsH24
Plcxd2	-0.587336	7.14086	-7.89582	5.83202e-07	1.65977e-05	6.16583	DRvsH24
Rnf145	0.499335	7.56437	7.89452	5.84461e-07	1.66001e-05	6.14881	DRvsH24
Il18bp	1.56198	1.37216	7.89169	5.87211e-07	1.66277e-05	6.00682	DRvsH24
Gbp9	2.06919	1.33542	7.8911	5.87788e-07	1.66277e-05	6.03952	DRvsH24
Endou	2.5584	1.42599	7.88801	5.90806e-07	1.66796e-05	6.04522	DRvsH24
Fgf1	-0.417109	5.88609	-7.87115	6.07584e-07	1.71191e-05	6.19195	DRvsH24
Psme2	0.983958	4.50877	7.86829	6.10477e-07	1.71663e-05	6.30871	DRvsH24
Sgtb	-0.441742	5.92879	-7.84188	6.37896e-07	1.79017e-05	6.12903	DRvsH24
Ndp	1.15366	3.30456	7.82955	6.51127e-07	1.82367e-05	6.32447	DRvsH24
Faah	-0.682159	5.07786	-7.82438	6.56767e-07	1.83583e-05	6.21661	DRvsH24
2510009E07Rik	-0.399218	7.42791	-7.7864	6.99765e-07	1.95207e-05	5.96662	DRvsH24
Ifit3	2.39247	4.74455	7.78493	7.01494e-07	1.95207e-05	6.14963	DRvsH24
Mmp15	-0.782133	3.22489	-7.78407	7.02503e-07	1.95207e-05	6.21901	DRvsH24
Mvp	1.92652	3.46634	7.77759	7.10155e-07	1.96946e-05	6.23403	DRvsH24
Zswim5	-0.525722	4.84143	-7.77088	7.18187e-07	1.98783e-05	6.17182	DRvsH24
Gas6	-0.466813	7.27201	-7.76413	7.2635e-07	2.00513e-05	5.93207	DRvsH24
Akt2	0.573991	5.68759	7.76336	7.27279e-07	2.00513e-05	6.00365	DRvsH24
Pvr	0.692714	4.41803	7.76039	7.30917e-07	2.01123e-05	6.14796	DRvsH24
Cebpg	0.574429	5.58146	7.75085	7.42697e-07	2.03552e-05	6.01547	DRvsH24
Amotl2	1.21486	5.43494	7.75032	7.43358e-07	2.03552e-05	6.00794	DRvsH24
Arpin	0.649449	4.09731	7.74975	7.44068e-07	2.03552e-05	6.15885	DRvsH24
Mtfr1	-0.538454	6.97664	-7.74521	7.49751e-07	2.04567e-05	5.91135	DRvsH24
Slc7a1	0.693568	5.38622	7.74413	7.51109e-07	2.04567e-05	6.05528	DRvsH24
Acsl3	-0.527378	8.68948	-7.74333	7.52129e-07	2.04567e-05	5.8913	DRvsH24
Mospd2	0.925569	3.48407	7.73737	7.59685e-07	2.06225e-05	6.17497	DRvsH24
Gm47543	0.55589	4.86252	7.73533	7.62292e-07	2.06536e-05	6.04128	DRvsH24
Osbp2	-0.443239	9.25802	-7.7337	7.64386e-07	2.06706e-05	5.88379	DRvsH24
Gbp7	2.52199	3.05101	7.72771	7.72112e-07	2.08397e-05	6.15253	DRvsH24
Mtcl1	0.605584	7.41795	7.71562	7.87965e-07	2.11846e-05	5.84415	DRvsH24
Sfxn5	-0.661391	6.04923	-7.71353	7.90737e-07	2.11846e-05	5.91789	DRvsH24
Fam118b	0.549332	4.30451	7.71341	7.90886e-07	2.11846e-05	6.09597	DRvsH24
Steap3	0.94797	2.26788	7.71341	7.90897e-07	2.11846e-05	6.03093	DRvsH24
Sbno2	1.3171	4.23119	7.71203	7.92731e-07	2.11935e-05	6.07959	DRvsH24
Rreb1	-0.490489	4.07824	-7.70913	7.9661e-07	2.1257e-05	6.12121	DRvsH24
Tsc22d4	0.800447	4.76982	7.69765	8.12145e-07	2.16306e-05	5.97891	DRvsH24
Cngb3	-0.698556	4.37805	-7.69517	8.15544e-07	2.16802e-05	6.0834	DRvsH24
Tnfrsf1a	1.74201	3.50532	7.69347	8.17881e-07	2.17015e-05	6.10049	DRvsH24
Nol4l	-0.543152	6.48966	-7.69073	8.21669e-07	2.17611e-05	5.85865	DRvsH24
Skap2	1.55664	3.16185	7.68576	8.28581e-07	2.19031e-05	6.09076	DRvsH24
F630040K05Rik	-1.41639	3.1256	-7.68331	8.32006e-07	2.19525e-05	5.99383	DRvsH24
Ankrd28	0.584253	5.80331	7.68031	8.36229e-07	2.20228e-05	5.86126	DRvsH24
Klhl23	-0.660217	5.8531	-7.67579	8.4263e-07	2.215e-05	5.8718	DRvsH24
Anxa7	0.618917	5.78994	7.67129	8.49047e-07	2.22772e-05	5.83763	DRvsH24
Herc6	1.8689	1.85285	7.66727	8.54822e-07	2.23871e-05	5.90112	DRvsH24
Mt1	1.71922	6.12551	7.64313	8.90417e-07	2.32762e-05	5.78728	DRvsH24
Chil1	2.23556	4.85051	7.63735	8.9916e-07	2.34415e-05	5.8605	DRvsH24
Plch2	-0.614529	7.67813	-7.63676	9.00064e-07	2.34415e-05	5.70822	DRvsH24
Mylk	-0.933716	5.83977	-7.63252	9.06538e-07	2.35347e-05	5.81621	DRvsH24
Ifi35	1.53259	2.23307	7.63223	9.06976e-07	2.35347e-05	5.87998	DRvsH24
Elmod1	-0.326701	7.02115	-7.6276	9.14115e-07	2.36764e-05	5.70078	DRvsH24
Cfap70	-1.61988	0.920022	-7.62271	9.21722e-07	2.38297e-05	4.82944	DRvsH24
Mapkapk3	2.2973	0.451336	7.6182	9.28796e-07	2.39687e-05	5.14887	DRvsH24
A430035B10Rik	-1.27896	5.00717	-7.61295	9.37095e-07	2.41388e-05	5.89782	DRvsH24
Parp1	0.535703	6.30599	7.60837	9.44398e-07	2.42826e-05	5.69665	DRvsH24
Kremen1	0.983598	5.05052	7.60473	9.50247e-07	2.43885e-05	5.77578	DRvsH24
Tmem98	1.49043	3.8662	7.60334	9.52488e-07	2.43974e-05	5.92411	DRvsH24
Herpud1	0.409693	6.4197	7.60237	9.54048e-07	2.43974e-05	5.68999	DRvsH24
S100a13	1.49367	1.74866	7.59981	9.58212e-07	2.44347e-05	5.72527	DRvsH24
Cited2	-0.39014	7.30956	-7.59866	9.6008e-07	2.44347e-05	5.64784	DRvsH24
Pgs1	0.454039	5.31882	7.59828	9.607e-07	2.44347e-05	5.77506	DRvsH24
Ctps	0.658912	5.0426	7.59483	9.66332e-07	2.45337e-05	5.79423	DRvsH24
Gspt1	0.486708	6.45725	7.59366	9.68255e-07	2.45384e-05	5.66063	DRvsH24
Mtus1	-0.363296	6.34386	-7.58179	9.87975e-07	2.49933e-05	5.65503	DRvsH24
Ddah1	0.398636	6.1866	7.57923	9.92279e-07	2.50573e-05	5.64542	DRvsH24
Sdcbp	0.605556	6.17132	7.57674	9.96491e-07	2.51003e-05	5.64358	DRvsH24
Ptprd	-0.415194	7.06084	-7.57612	9.97539e-07	2.51003e-05	5.61257	DRvsH24
Sgcb	0.537823	5.57798	7.57455	1.00022e-06	2.51228e-05	5.68452	DRvsH24
Pgk1	-0.309769	9.42371	-7.5687	1.01021e-06	2.53288e-05	5.6146	DRvsH24
Nr2e3	-0.923086	9.04218	-7.56463	1.01723e-06	2.54596e-05	5.58462	DRvsH24
Nkd1	0.802232	3.96494	7.56226	1.02133e-06	2.5517e-05	5.85258	DRvsH24
Shisa5	1.25041	4.17966	7.55049	1.04201e-06	2.59877e-05	5.78607	DRvsH24
Arg2	-0.837567	4.05518	-7.54394	1.05371e-06	2.6233e-05	5.85751	DRvsH24
Cdkn2c	0.615876	4.7567	7.54027	1.06032e-06	2.63512e-05	5.72118	DRvsH24
Epb41l5	-0.636218	6.08814	-7.53512	1.06967e-06	2.65368e-05	5.61672	DRvsH24
Rgs2	-0.464658	5.65283	-7.53121	1.07682e-06	2.66093e-05	5.63284	DRvsH24
Qpct	-0.43044	6.16808	-7.53044	1.07823e-06	2.66093e-05	5.57737	DRvsH24
Cc2d2a	-0.537137	5.60487	-7.53043	1.07825e-06	2.66093e-05	5.63945	DRvsH24
Neo1	-0.336753	6.62322	-7.52114	1.09549e-06	2.6941e-05	5.53449	DRvsH24
Zfp597	-0.519962	5.53329	-7.52113	1.09551e-06	2.6941e-05	5.65075	DRvsH24
Ppef2	-0.664969	6.96867	-7.51385	1.1092e-06	2.71863e-05	5.52521	DRvsH24
2810025M15Rik	0.720215	3.74314	7.51378	1.10933e-06	2.71863e-05	5.78865	DRvsH24
Grm6	-0.509007	5.90812	-7.51064	1.1153e-06	2.72851e-05	5.57466	DRvsH24
Macf1	-0.35768	8.24456	-7.50963	1.11724e-06	2.72853e-05	5.4825	DRvsH24
Extl2	0.458697	6.81165	7.50567	1.12481e-06	2.74229e-05	5.4876	DRvsH24
Sema7a	-0.625819	6.23267	-7.50362	1.12876e-06	2.74717e-05	5.54346	DRvsH24
Col9a1	-1.0119	5.08628	-7.50189	1.13211e-06	2.74978e-05	5.7094	DRvsH24
Slc27a4	0.595162	5.94973	7.50105	1.13373e-06	2.74978e-05	5.52793	DRvsH24
Luzp2	-0.68258	5.10644	-7.49645	1.1427e-06	2.76678e-05	5.66365	DRvsH24
Riok3	0.380174	6.94397	7.49441	1.14669e-06	2.7717e-05	5.47253	DRvsH24
Uckl1	-0.503984	7.26238	-7.48933	1.15669e-06	2.78841e-05	5.46069	DRvsH24
Casp7	-0.530345	4.69726	-7.48889	1.15756e-06	2.78841e-05	5.68136	DRvsH24
Galnt4	-0.581896	5.71281	-7.48637	1.16257e-06	2.79571e-05	5.56475	DRvsH24
Gm15513	1.6791	2.79019	7.48341	1.16847e-06	2.80511e-05	5.69567	DRvsH24
Tmem120a	0.827344	3.32617	7.48021	1.1749e-06	2.81418e-05	5.75277	DRvsH24
Plxnd1	1.31193	2.76456	7.47955	1.17623e-06	2.81418e-05	5.74591	DRvsH24
Nop2	0.431145	4.83129	7.47298	1.18953e-06	2.84118e-05	5.62139	DRvsH24
Pex5l	-0.513904	8.53883	-7.46838	1.19894e-06	2.85212e-05	5.41119	DRvsH24
Fam161a	-0.60387	6.99544	-7.46825	1.19923e-06	2.85212e-05	5.43899	DRvsH24
Tnr	-0.543033	6.06478	-7.46779	1.20017e-06	2.85212e-05	5.47475	DRvsH24
Herc3	-0.552892	8.7701	-7.46647	1.20289e-06	2.85377e-05	5.41143	DRvsH24
Gbp3	2.70973	2.3672	7.46325	1.20955e-06	2.86229e-05	5.6697	DRvsH24
Tlcd5	-0.326781	7.70331	-7.46251	1.21107e-06	2.86229e-05	5.40124	DRvsH24
Dnajc28	-0.469575	5.07728	-7.4618	1.21256e-06	2.86229e-05	5.61734	DRvsH24
Pfkfb2	-0.640405	7.15131	-7.45816	1.22014e-06	2.87537e-05	5.41238	DRvsH24
Tagln2	2.51523	2.70883	7.45692	1.22274e-06	2.87582e-05	5.69512	DRvsH24
Pnpt1	1.06168	4.90378	7.45613	1.2244e-06	2.87582e-05	5.56623	DRvsH24
Il33	0.776245	6.67335	7.45379	1.22934e-06	2.87969e-05	5.40162	DRvsH24
Lpcat1	0.397529	7.9675	7.45341	1.23013e-06	2.87969e-05	5.38581	DRvsH24
BC055402	-1.92548	2.92317	-7.45064	1.23599e-06	2.88862e-05	5.44514	DRvsH24
Syne3	-0.88919	4.96062	-7.43955	1.25977e-06	2.93634e-05	5.60008	DRvsH24
Zc3hav1	1.87196	2.39193	7.43917	1.26057e-06	2.93634e-05	5.64288	DRvsH24
Gadd45b	2.90693	4.05884	7.4351	1.26944e-06	2.95212e-05	5.65477	DRvsH24
Pla2g5	-0.559778	6.42954	-7.43137	1.27758e-06	2.96617e-05	5.40238	DRvsH24
Fsd1l	-0.599545	6.90292	-7.42438	1.29304e-06	2.99246e-05	5.36144	DRvsH24
Atp1a1	0.765554	8.46552	7.42433	1.29314e-06	2.99246e-05	5.3427	DRvsH24
Usp11	-0.39273	5.88865	-7.4224	1.29745e-06	2.99751e-05	5.41482	DRvsH24
Ccnd3	1.04178	5.52409	7.40962	1.32631e-06	3.05919e-05	5.40495	DRvsH24
Tma7	-0.484082	10.0825	-7.40763	1.33085e-06	3.06464e-05	5.34796	DRvsH24
Ckap5	-0.29358	7.65378	-7.40251	1.34266e-06	3.08679e-05	5.29499	DRvsH24
Cish	1.65877	3.21568	7.40123	1.34561e-06	3.08856e-05	5.62091	DRvsH24
Ebp	0.993557	4.31705	7.39455	1.3612e-06	3.11927e-05	5.50769	DRvsH24
Il1rapl1	-0.948697	1.95954	-7.39056	1.37058e-06	3.13568e-05	5.26479	DRvsH24
Aplp2	-0.37952	10.0734	-7.38745	1.37796e-06	3.14747e-05	5.31237	DRvsH24
Gnl3	0.47878	4.8912	7.38076	1.39395e-06	3.17883e-05	5.46092	DRvsH24
Raver2	-0.610725	3.98343	-7.37073	1.41831e-06	3.22767e-05	5.56081	DRvsH24
Samhd1	1.13371	4.79641	7.36931	1.42179e-06	3.22767e-05	5.40425	DRvsH24
Cds2	-0.374255	8.89584	-7.36913	1.42222e-06	3.22767e-05	5.24545	DRvsH24
Megf10	-0.592272	4.67258	-7.366	1.42994e-06	3.23998e-05	5.4943	DRvsH24
Gbp5	2.96626	1.70926	7.36466	1.43326e-06	3.24229e-05	5.31323	DRvsH24
Atad2b	-0.406565	6.49752	-7.3507	1.46828e-06	3.31619e-05	5.25736	DRvsH24
Plek	0.491556	3.93196	7.34362	1.48636e-06	3.35167e-05	5.50575	DRvsH24
Met	1.48311	2.62321	7.33182	1.51705e-06	3.41542e-05	5.47901	DRvsH24
Rims2	-0.5664	7.79856	-7.32853	1.52571e-06	3.42321e-05	5.16609	DRvsH24
Tfpt	0.706588	4.51318	7.32844	1.52596e-06	3.42321e-05	5.40558	DRvsH24
Cnmd	-0.873063	3.30297	-7.32775	1.52779e-06	3.42321e-05	5.49769	DRvsH24
Calm1	-0.350172	10.3149	-7.32493	1.53526e-06	3.43451e-05	5.2109	DRvsH24
Cntln	-0.658636	5.31283	-7.32314	1.54004e-06	3.43974e-05	5.33667	DRvsH24
Gm48250	2.05298	0.549454	7.32141	1.54464e-06	3.44458e-05	4.82427	DRvsH24
Aen	0.640696	4.82497	7.3177	1.55464e-06	3.46139e-05	5.32038	DRvsH24
Vps28	0.534781	6.32618	7.31574	1.55992e-06	3.46558e-05	5.1728	DRvsH24
Mdga2	-0.484094	5.34184	-7.31518	1.56142e-06	3.46558e-05	5.28589	DRvsH24
Rhpn2	-0.580459	4.69131	-7.30918	1.57776e-06	3.49633e-05	5.37759	DRvsH24
Cab39l	0.361174	5.57359	7.30789	1.58132e-06	3.49873e-05	5.23042	DRvsH24
Galnt10	-0.511776	6.47856	-7.30393	1.59222e-06	3.5137e-05	5.17564	DRvsH24
Noc4l	0.988031	3.34286	7.30362	1.59306e-06	3.5137e-05	5.45595	DRvsH24
Rnf123	-0.516183	7.53714	-7.30019	1.6026e-06	3.52922e-05	5.11596	DRvsH24
Malsu1	0.630838	3.64634	7.29641	1.61316e-06	3.54693e-05	5.44044	DRvsH24
BC037032	0.866547	3.22658	7.27822	1.66496e-06	3.65202e-05	5.4156	DRvsH24
Ugdh	-0.349439	5.61185	-7.27782	1.66612e-06	3.65202e-05	5.19169	DRvsH24
Agt	-0.938711	2.82459	-7.27471	1.67517e-06	3.66616e-05	5.33667	DRvsH24
Krt1	1.26935	1.89656	7.27212	1.68273e-06	3.67699e-05	5.29783	DRvsH24
Zrsr1	0.320065	6.16988	7.27074	1.68677e-06	3.68012e-05	5.10988	DRvsH24
Trib3	0.99463	2.88019	7.26607	1.70054e-06	3.70292e-05	5.3051	DRvsH24
Marveld3	1.00816	3.6711	7.26522	1.70306e-06	3.70292e-05	5.36693	DRvsH24
Itgb8	1.02694	4.84714	7.26454	1.70508e-06	3.70292e-05	5.24468	DRvsH24
Arhgap42	0.578623	3.16281	7.25641	1.7294e-06	3.74995e-05	5.37873	DRvsH24
C2cd3	0.518004	5.4219	7.25414	1.73625e-06	3.75902e-05	5.16016	DRvsH24
Oip5os1	-0.347015	8.60221	-7.24685	1.75844e-06	3.80126e-05	5.02134	DRvsH24
Mindy4	0.524864	3.78067	7.23944	1.78133e-06	3.84484e-05	5.34251	DRvsH24
Ptn	-0.711799	6.54671	-7.2382	1.78517e-06	3.84725e-05	5.04718	DRvsH24
Prss23	1.02704	3.60544	7.22822	1.81655e-06	3.90447e-05	5.3131	DRvsH24
Atp7b	-0.816524	3.0658	-7.228	1.81725e-06	3.90447e-05	5.28494	DRvsH24
Pdyn	-0.826251	4.03905	-7.22288	1.83357e-06	3.93193e-05	5.30556	DRvsH24
Cd68	2.36139	0.816489	7.22225	1.83561e-06	3.93193e-05	4.79964	DRvsH24
Gm45062	-0.742391	6.20807	-7.21049	1.87372e-06	4.0075e-05	5.04017	DRvsH24
Unc119	-0.535545	10.4374	-7.20952	1.8769e-06	4.00821e-05	5.00472	DRvsH24
Ttll12	0.609147	4.34763	7.20709	1.88488e-06	4.01917e-05	5.2006	DRvsH24
Wfs1	0.66672	5.57385	7.2008	1.90575e-06	4.05754e-05	5.02093	DRvsH24
Ypel2	-0.279781	7.65357	-7.19847	1.91352e-06	4.06795e-05	4.933	DRvsH24
Klhl18	-0.476408	7.9746	-7.18451	1.9609e-06	4.16241e-05	4.90577	DRvsH24
Amigo2	0.398205	6.386	7.18273	1.96701e-06	4.16911e-05	4.93593	DRvsH24
Rtn4	-0.3279	9.73108	-7.1786	1.98128e-06	4.18976e-05	4.92892	DRvsH24
Crb1	-0.685266	8.52903	-7.1782	1.98269e-06	4.18976e-05	4.89792	DRvsH24
Pcsk6	-0.668314	4.45435	-7.16635	2.02433e-06	4.27136e-05	5.16002	DRvsH24
Me2	-0.474714	5.16481	-7.16341	2.03479e-06	4.28703e-05	5.0619	DRvsH24
Gpr152	-0.672603	6.38595	-7.15412	2.06824e-06	4.34646e-05	4.91769	DRvsH24
Samd9l	1.12995	2.47472	7.15317	2.07169e-06	4.34646e-05	5.1769	DRvsH24
Ifit2	1.04623	4.28327	7.15302	2.07223e-06	4.34646e-05	5.10439	DRvsH24
Nanos1	-0.66229	3.94374	-7.14967	2.08449e-06	4.35929e-05	5.17879	DRvsH24
Vtn	-0.493002	9.49209	-7.14966	2.08453e-06	4.35929e-05	4.86717	DRvsH24
Aars	0.608134	8.29083	7.14494	2.10186e-06	4.38904e-05	4.83701	DRvsH24
Gadd45g	1.08497	3.23485	7.1408	2.11723e-06	4.41459e-05	5.18019	DRvsH24
Cdon	-0.433299	6.41549	-7.13553	2.13692e-06	4.44907e-05	4.8694	DRvsH24
Dleu7	-2.12788	2.01574	-7.12894	2.16183e-06	4.49432e-05	4.68459	DRvsH24
Spata6	0.847836	3.33046	7.12689	2.16968e-06	4.50102e-05	5.14591	DRvsH24
Grk1	-0.502719	10.5633	-7.12643	2.17143e-06	4.50102e-05	4.85751	DRvsH24
Clstn1	-0.403095	10.1854	-7.12124	2.19133e-06	4.53114e-05	4.84156	DRvsH24
Myo6	-0.340549	7.02412	-7.12097	2.19238e-06	4.53114e-05	4.80586	DRvsH24
Ptpn4	-0.288421	6.9222	-7.11226	2.22628e-06	4.59448e-05	4.79178	DRvsH24
Efhd2	0.708666	5.46004	7.11064	2.23265e-06	4.60088e-05	4.8834	DRvsH24
Uba5	0.325884	5.23283	7.10564	2.25241e-06	4.63321e-05	4.92577	DRvsH24
Bag3	1.26008	2.67282	7.10501	2.2549e-06	4.63321e-05	5.0735	DRvsH24
Mars1	0.544277	6.54666	7.09365	2.30055e-06	4.72014e-05	4.79215	DRvsH24
Ppp4c	0.258724	5.95541	7.0854	2.33428e-06	4.78239e-05	4.80015	DRvsH24
Tube1	-0.509646	4.84849	-7.08173	2.34947e-06	4.80653e-05	4.99351	DRvsH24
Zfp445	-0.307212	7.46489	-7.07989	2.35712e-06	4.8152e-05	4.72158	DRvsH24
Vps37c	-0.433999	5.45322	-7.07641	2.37163e-06	4.83347e-05	4.88111	DRvsH24
Ier3	0.503182	5.73484	7.07611	2.37291e-06	4.83347e-05	4.79574	DRvsH24
Ints5	0.594037	4.22241	7.06207	2.43253e-06	4.94309e-05	4.98082	DRvsH24
Irf1	2.59853	3.61363	7.06179	2.43373e-06	4.94309e-05	5.02296	DRvsH24
Txndc16	0.325126	6.34627	7.05701	2.45441e-06	4.97204e-05	4.7152	DRvsH24
Ktn1	-0.283063	7.765	-7.05686	2.45502e-06	4.97204e-05	4.67754	DRvsH24
Clic1	1.12714	4.54898	7.05064	2.48219e-06	5.01986e-05	4.89112	DRvsH24
Gm31166	0.620692	3.10918	7.04718	2.49744e-06	5.04348e-05	5.0227	DRvsH24
Klf11	1.08174	3.28019	7.04502	2.50705e-06	5.05564e-05	5.02081	DRvsH24
Cep120	-0.397334	6.8954	-7.04281	2.51686e-06	5.06819e-05	4.67355	DRvsH24
Ldha	-0.310354	9.86002	-7.04188	2.52103e-06	5.06925e-05	4.69031	DRvsH24
A930003O13Rik	-0.825217	3.07895	-7.04108	2.52457e-06	5.06925e-05	4.99125	DRvsH24
Tbc1d24	-0.472904	6.91391	-7.03961	2.53116e-06	5.07311e-05	4.67083	DRvsH24
Pnrc2	0.306722	6.84927	7.03905	2.53368e-06	5.07311e-05	4.66029	DRvsH24
Cmpk2	1.32376	4.12934	7.02906	2.57896e-06	5.15646e-05	4.89679	DRvsH24
Flnc	2.04484	1.16481	7.02654	2.5905e-06	5.16778e-05	4.52397	DRvsH24
Prkd3	-0.2685	5.55866	-7.02548	2.59536e-06	5.16778e-05	4.74103	DRvsH24
Tulp1	-0.432703	9.86607	-7.02543	2.5956e-06	5.16778e-05	4.65652	DRvsH24
Mns1	-0.852212	4.01648	-7.02411	2.60167e-06	5.17256e-05	4.97531	DRvsH24
Prss56	6.17136	2.69466	7.02274	2.60802e-06	5.17789e-05	4.93578	DRvsH24
Nwd1	-0.668163	3.19026	-7.00815	2.67643e-06	5.30626e-05	4.95473	DRvsH24
Pltp	-0.896252	3.39416	-7.0038	2.69719e-06	5.33992e-05	4.94686	DRvsH24
Cerk	-0.370376	7.19801	-6.99867	2.72188e-06	5.38124e-05	4.5766	DRvsH24
AW549877	0.378535	7.53059	6.99783	2.72597e-06	5.38179e-05	4.57108	DRvsH24
Slc41a1	0.5625	5.97387	6.99348	2.74711e-06	5.41595e-05	4.61411	DRvsH24
Scube2	-2.06573	0.64406	-6.99174	2.75561e-06	5.42514e-05	3.96976	DRvsH24
Rab12	0.548485	5.93515	6.99075	2.7605e-06	5.42718e-05	4.62117	DRvsH24
RP23-380K24.5	-1.22847	5.32396	-6.98444	2.79166e-06	5.48083e-05	4.74872	DRvsH24
Rrp1b	0.592471	6.1747	6.98287	2.79946e-06	5.4885e-05	4.59142	DRvsH24
Tmbim1	1.27765	4.42967	6.975	2.83894e-06	5.55819e-05	4.76748	DRvsH24
H3f3a	0.48987	9.139	6.97193	2.85451e-06	5.58093e-05	4.54709	DRvsH24
Clptm1l	0.418526	6.09373	6.96815	2.8738e-06	5.61086e-05	4.57245	DRvsH24
Nf2	0.349703	6.64858	6.9527	2.954e-06	5.75949e-05	4.50824	DRvsH24
Ifit3b	2.02853	3.63343	6.94856	2.97592e-06	5.79422e-05	4.81992	DRvsH24
Slc16a3	-0.510308	4.96603	-6.94597	2.98968e-06	5.81299e-05	4.63359	DRvsH24
Guca1a	-0.683258	10.0633	-6.93646	3.04091e-06	5.90446e-05	4.49177	DRvsH24
Ppp1r18	0.485684	3.96857	6.93268	3.06145e-06	5.93619e-05	4.79023	DRvsH24
Ext1	-0.472563	5.95487	-6.92959	3.07841e-06	5.96089e-05	4.54257	DRvsH24
Irgm2	2.82779	2.63549	6.9234	3.11268e-06	6.01899e-05	4.80443	DRvsH24
Sema6c	-0.728632	3.54244	-6.91641	3.15179e-06	6.08628e-05	4.80073	DRvsH24
Csf1	1.96386	2.82026	6.91109	3.18196e-06	6.13614e-05	4.79118	DRvsH24
Tcirg1	1.31784	1.96843	6.90887	3.1946e-06	6.15211e-05	4.69572	DRvsH24
Osbpl8	-0.391436	6.57519	-6.90522	3.21553e-06	6.18264e-05	4.44097	DRvsH24
Cdkl5	0.483822	5.4352	6.90458	3.21921e-06	6.18264e-05	4.50627	DRvsH24
Wdr17	-0.591416	7.95651	-6.90352	3.22532e-06	6.18595e-05	4.39733	DRvsH24
Gpsm3	-0.594457	5.21715	-6.89608	3.2686e-06	6.26046e-05	4.56299	DRvsH24
Slitrk2	-0.639511	5.19424	-6.89438	3.27854e-06	6.27099e-05	4.58213	DRvsH24
Gfra2	-0.579078	4.63999	-6.89242	3.29012e-06	6.28462e-05	4.65412	DRvsH24
Ankrd33	-0.56998	7.05794	-6.88336	3.34394e-06	6.37878e-05	4.37767	DRvsH24
Crx	-0.519439	10.1128	-6.88136	3.35595e-06	6.3825e-05	4.39327	DRvsH24
Fam107a	-1.35652	4.34206	-6.88076	3.35959e-06	6.3825e-05	4.72366	DRvsH24
Wwox	-0.441233	4.86559	-6.8803	3.36234e-06	6.3825e-05	4.58765	DRvsH24
Trmt2a	0.445695	4.97475	6.88003	3.36397e-06	6.3825e-05	4.54887	DRvsH24
Gm48551	-0.655107	6.43215	-6.87751	3.37924e-06	6.40286e-05	4.39824	DRvsH24
Fam171b	-0.383462	8.27676	-6.87462	3.39681e-06	6.42754e-05	4.34286	DRvsH24
Ednrb	1.65609	3.36441	6.87362	3.40292e-06	6.43047e-05	4.71384	DRvsH24
Tmem63b	-0.357727	6.62895	-6.86778	3.43876e-06	6.48607e-05	4.35804	DRvsH24
Zbtb7c	1.94033	1.30282	6.86733	3.44153e-06	6.48607e-05	4.53135	DRvsH24
Rrh	-0.717027	3.73782	-6.86293	3.46883e-06	6.5288e-05	4.70631	DRvsH24
Acvr1	0.48966	3.96097	6.858	3.49967e-06	6.57807e-05	4.64294	DRvsH24
Bbs7	-0.477956	7.3514	-6.85587	3.51306e-06	6.59136e-05	4.31626	DRvsH24
Nrip1	-0.428075	6.22213	-6.8554	3.51608e-06	6.59136e-05	4.38228	DRvsH24
Slco4a1	-0.401636	6.61415	-6.851	3.54393e-06	6.63477e-05	4.33758	DRvsH24
Trim30a	2.43685	0.743119	6.84715	3.56854e-06	6.67199e-05	4.21748	DRvsH24
Ifit1	3.16925	2.60265	6.84485	3.58336e-06	6.69084e-05	4.65706	DRvsH24
Nmi	1.31128	2.12836	6.83854	3.62425e-06	6.75488e-05	4.62693	DRvsH24
Rapgef5	-0.450362	7.51911	-6.83808	3.62723e-06	6.75488e-05	4.2836	DRvsH24
Ppargc1b	-0.823175	4.75587	-6.83726	3.63261e-06	6.75599e-05	4.5984	DRvsH24
Srpk2	-0.338249	7.2924	-6.83305	3.66022e-06	6.79838e-05	4.2742	DRvsH24
Mpp6	0.693445	4.47903	6.82388	3.7212e-06	6.90255e-05	4.4934	DRvsH24
Fbxo5	0.923905	2.14263	6.82277	3.72862e-06	6.90724e-05	4.48797	DRvsH24
Arr3	-0.644324	6.83085	-6.81935	3.75162e-06	6.94074e-05	4.2821	DRvsH24
Mpzl1	0.659941	3.81314	6.81419	3.78668e-06	6.99643e-05	4.57385	DRvsH24
Pbx1	-0.437877	7.45277	-6.81101	3.80846e-06	7.02357e-05	4.23043	DRvsH24
Myo1d	0.951844	2.59915	6.8106	3.81132e-06	7.02357e-05	4.60925	DRvsH24
Opn1sw	-0.910228	8.92702	-6.80755	3.8323e-06	7.05303e-05	4.22685	DRvsH24
Syngr3	0.613258	5.09415	6.80325	3.86214e-06	7.09869e-05	4.37467	DRvsH24
Rcan2	-0.410805	6.30939	-6.80162	3.87348e-06	7.10682e-05	4.25765	DRvsH24
Mrps18b	0.463144	4.11233	6.80117	3.87663e-06	7.10682e-05	4.52775	DRvsH24
Map4	-0.332631	9.69629	-6.79989	3.8856e-06	7.11402e-05	4.23929	DRvsH24
Arid5a	1.14631	2.84679	6.79277	3.93587e-06	7.19673e-05	4.58653	DRvsH24
Gm14091	-1.85074	1.84697	-6.79072	3.95049e-06	7.21412e-05	4.17297	DRvsH24
Srm	0.536267	4.17028	6.78579	3.98576e-06	7.26911e-05	4.4913	DRvsH24
Igsf9	-0.600325	5.67623	-6.78232	4.01085e-06	7.30017e-05	4.32844	DRvsH24
Gfpt1	-0.368624	6.84266	-6.78201	4.01313e-06	7.30017e-05	4.19521	DRvsH24
Socs3	3.87557	2.81353	6.77921	4.03345e-06	7.3277e-05	4.54394	DRvsH24
Ptpn21	-0.454238	6.34337	-6.77621	4.05535e-06	7.35801e-05	4.22682	DRvsH24
Serping1	1.51327	4.15942	6.76003	4.17582e-06	7.56687e-05	4.39811	DRvsH24
Cdh4	-0.510096	4.86284	-6.756	4.20637e-06	7.61246e-05	4.3692	DRvsH24
B4galt5	0.888799	4.30767	6.75351	4.22539e-06	7.63359e-05	4.38405	DRvsH24
Ddx58	2.89931	3.1275	6.75305	4.22886e-06	7.63359e-05	4.50481	DRvsH24
Ildr2	0.537165	5.48817	6.74727	4.27342e-06	7.70416e-05	4.21554	DRvsH24
Fnip2	-0.589518	5.82824	-6.74626	4.28121e-06	7.70837e-05	4.27472	DRvsH24
Pml	1.13497	3.28513	6.74512	4.29007e-06	7.71447e-05	4.49425	DRvsH24
Cebpa	1.87339	0.799494	6.74363	4.30167e-06	7.72549e-05	4.01797	DRvsH24
Myo1g	1.33758	0.983304	6.7399	4.33083e-06	7.76798e-05	4.19289	DRvsH24
Lpgat1	-0.356021	8.02721	-6.73694	4.35412e-06	7.79984e-05	4.08759	DRvsH24
Tap2	1.52964	3.08827	6.73587	4.36262e-06	7.80516e-05	4.46491	DRvsH24
Scn4a	-1.45088	3.29588	-6.73283	4.38669e-06	7.83829e-05	4.47027	DRvsH24
Rnf114	0.388682	6.03638	6.73194	4.3938e-06	7.84107e-05	4.14304	DRvsH24
Olfm4	-1.08963	3.24235	-6.7227	4.4681e-06	7.9636e-05	4.44356	DRvsH24
Jam2	-0.4189	7.00375	-6.72196	4.47408e-06	7.9642e-05	4.08241	DRvsH24
Lman1	0.340774	7.36405	6.72107	4.48134e-06	7.96709e-05	4.06058	DRvsH24
Tmem159	0.716461	3.84892	6.71657	4.51804e-06	8.02221e-05	4.3951	DRvsH24
Znhit6	0.555814	4.1688	6.71202	4.55556e-06	8.07868e-05	4.35949	DRvsH24
Nfkb2	2.22998	1.56857	6.709	4.58062e-06	8.11292e-05	4.25797	DRvsH24
Slc37a2	1.42946	1.13305	6.70632	4.60297e-06	8.1423e-05	4.15881	DRvsH24
H2bc4	-0.427218	6.96154	-6.70372	4.62479e-06	8.17065e-05	4.04148	DRvsH24
Ifih1	2.35538	2.59491	6.70251	4.63497e-06	8.17841e-05	4.43011	DRvsH24
Hgh1	0.665254	3.66959	6.70021	4.6544e-06	8.20243e-05	4.4089	DRvsH24
Unc13b	-0.406155	7.53822	-6.69925	4.66252e-06	8.2065e-05	4.02157	DRvsH24
Pxylp1	0.856872	3.66931	6.69618	4.68862e-06	8.24216e-05	4.35671	DRvsH24
Ddost	0.346542	6.06264	6.69048	4.73746e-06	8.31765e-05	4.06032	DRvsH24
Bhlhe40	0.558835	5.92727	6.68658	4.77116e-06	8.36642e-05	4.05872	DRvsH24
Megf9	-0.391455	6.79427	-6.68474	4.78723e-06	8.38419e-05	4.01557	DRvsH24
H1f4	-1.08387	2.97285	-6.68216	4.80972e-06	8.41313e-05	4.35734	DRvsH24
Dhrs1	0.763362	5.10977	6.6766	4.85865e-06	8.48821e-05	4.12957	DRvsH24
Gpr179	-0.45995	6.16125	-6.67518	4.87127e-06	8.49476e-05	4.03815	DRvsH24
Miip	0.694534	3.72374	6.67482	4.87444e-06	8.49476e-05	4.35552	DRvsH24
Lgals9	1.74277	1.75271	6.66892	4.9271e-06	8.57595e-05	4.28663	DRvsH24
Ppan	0.586282	3.81057	6.66512	4.96137e-06	8.62495e-05	4.32038	DRvsH24
Dtx3l	2.44584	2.60858	6.6642	4.96973e-06	8.62887e-05	4.36371	DRvsH24
Frmd8	0.878701	2.88608	6.66334	4.97749e-06	8.63172e-05	4.36214	DRvsH24
Rab7b	1.33642	1.45156	6.65828	5.02365e-06	8.70108e-05	4.18449	DRvsH24
Sag	0.441343	12.5915	6.65614	5.04323e-06	8.72429e-05	4.08373	DRvsH24
Slc24a2	-0.345193	6.20919	-6.6546	5.05748e-06	8.73823e-05	3.99187	DRvsH24
Csmd2	0.828467	3.61693	6.64991	5.10092e-06	8.80252e-05	4.30122	DRvsH24
Lypla2	0.391644	6.44077	6.64877	5.11154e-06	8.80918e-05	3.95686	DRvsH24
Hexdc	-0.439375	5.15881	-6.64816	5.11726e-06	8.80918e-05	4.12896	DRvsH24
Ptprz1	-0.471977	4.96552	-6.64715	5.12668e-06	8.81465e-05	4.14304	DRvsH24
Spsb2	1.55373	2.11844	6.6463	5.13464e-06	8.81759e-05	4.29728	DRvsH24
Pmepa1	-0.513684	5.469	-6.64473	5.14932e-06	8.8215e-05	4.06569	DRvsH24
Ino80b	0.436646	3.61198	6.64472	5.14942e-06	8.8215e-05	4.30512	DRvsH24
Parp12	2.13765	3.72359	6.63961	5.19773e-06	8.89347e-05	4.23377	DRvsH24
Ndufa10	-0.359376	6.79248	-6.63555	5.23638e-06	8.94876e-05	3.92085	DRvsH24
Rspo2	-1.55582	0.814651	-6.63271	5.26365e-06	8.98051e-05	3.5573	DRvsH24
Tspan4	0.92071	4.28839	6.63229	5.26769e-06	8.98051e-05	4.17223	DRvsH24
Bst1	0.647394	3.6647	6.63148	5.2755e-06	8.98299e-05	4.2589	DRvsH24
Vwf	1.09598	1.91306	6.63027	5.28713e-06	8.98341e-05	4.24438	DRvsH24
Lrrc75a	0.896816	2.20863	6.63014	5.28847e-06	8.98341e-05	4.26269	DRvsH24
Nfil3	0.58552	4.07403	6.62712	5.31768e-06	9.02215e-05	4.24488	DRvsH24
Srpr	0.284527	6.43825	6.62385	5.3496e-06	9.06542e-05	3.91217	DRvsH24
Zdhhc2	-0.401515	7.07988	-6.62185	5.36922e-06	9.08776e-05	3.89322	DRvsH24
Ikzf2	-0.492254	4.4369	-6.60344	5.55314e-06	9.37979e-05	4.16192	DRvsH24
Psme2b	1.29526	2.78712	6.60325	5.55505e-06	9.37979e-05	4.25699	DRvsH24
H2bc6	-0.639423	4.19346	-6.60207	5.56714e-06	9.38898e-05	4.21047	DRvsH24
Ube2l6	1.65002	2.4814	6.59611	5.62825e-06	9.48071e-05	4.2439	DRvsH24
Lgals3bp	1.56602	3.9848	6.59405	5.64947e-06	9.50512e-05	4.12659	DRvsH24
Lurap1l	-0.413639	5.59522	-6.59306	5.65976e-06	9.5111e-05	3.95481	DRvsH24
Rgs9	-0.803401	7.05419	-6.59074	5.68383e-06	9.54018e-05	3.83412	DRvsH24
Atp11a	-0.406167	7.68072	-6.58821	5.7103e-06	9.56349e-05	3.81353	DRvsH24
Neto1	-0.711317	4.32082	-6.58812	5.71127e-06	9.56349e-05	4.165	DRvsH24
H2ac6	-0.704138	3.24258	-6.58401	5.75439e-06	9.62429e-05	4.22148	DRvsH24
Sertad2	0.511396	4.37499	6.58336	5.7613e-06	9.62443e-05	4.09276	DRvsH24
Ntng1	-0.522636	5.47387	-6.57511	5.84914e-06	9.75963e-05	3.93064	DRvsH24
Nme2	1.93	4.33216	6.572	5.88261e-06	9.80389e-05	4.04721	DRvsH24
Psmb8	2.37846	2.27036	6.56079	6.00498e-06	9.99603e-05	4.17173	DRvsH24
Coro2b	-0.321902	7.2014	-6.55193	6.10356e-06	0.000101482	3.75275	DRvsH24
Gria1	0.603594	5.66061	6.55071	6.1172e-06	0.000101589	3.82239	DRvsH24
Ipo4	0.489771	5.32113	6.54182	6.21807e-06	0.000103142	3.86306	DRvsH24
Kcnab2	-0.424046	8.24556	-6.53666	6.27734e-06	0.000104003	3.71368	DRvsH24
Btbd1	0.252117	7.52545	6.53538	6.2922e-06	0.000104127	3.71211	DRvsH24
Edil3	-0.362752	6.99128	-6.53388	6.30956e-06	0.000104293	3.7218	DRvsH24
Plxnb1	-0.50442	6.46886	-6.52794	6.37892e-06	0.000105316	3.75455	DRvsH24
Gchfr	-1.63386	0.517353	-6.52563	6.40609e-06	0.000105641	3.37091	DRvsH24
Pih1d1	0.535692	4.01845	6.52475	6.4165e-06	0.000105689	4.01353	DRvsH24
S1pr3	1.38611	5.53026	6.52162	6.45362e-06	0.000106176	3.77916	DRvsH24
Phlda3	1.14281	2.62598	6.51916	6.48295e-06	0.000106535	4.10907	DRvsH24
Atrnl1	-0.348025	6.62533	-6.51365	6.54908e-06	0.000107496	3.70508	DRvsH24
Pnkd	-0.308931	6.10601	-6.51022	6.59066e-06	0.000108053	3.73493	DRvsH24
Mitd1	1.5181	2.92705	6.5084	6.61284e-06	0.000108291	4.08062	DRvsH24
Flot2	0.861853	5.1916	6.50492	6.65545e-06	0.00010878	3.79887	DRvsH24
Wnk2	-0.324435	5.08912	-6.50395	6.66728e-06	0.00010878	3.85055	DRvsH24
Pdk3	0.481303	4.88786	6.50347	6.6732e-06	0.00010878	3.8468	DRvsH24
Asrgl1	-0.497858	6.71328	-6.50302	6.67882e-06	0.00010878	3.67792	DRvsH24
Gsg1l2	-0.945971	3.04972	-6.50282	6.68121e-06	0.00010878	4.07786	DRvsH24
Akt3	-0.367407	7.05515	-6.49948	6.72257e-06	0.000109327	3.65821	DRvsH24
Ch25h	2.16922	0.546952	6.49611	6.76451e-06	0.000109882	3.61027	DRvsH24
Parp14	2.74903	3.18564	6.49517	6.77626e-06	0.000109947	4.04119	DRvsH24
Rnd2	-0.400903	5.46801	-6.48957	6.84662e-06	0.000110961	3.77951	DRvsH24
Ank	-0.300937	6.5449	-6.48356	6.92312e-06	0.000111888	3.65043	DRvsH24
Tbc1d14	0.379206	6.00792	6.48341	6.92499e-06	0.000111888	3.69016	DRvsH24
Irgm1	3.66822	3.32716	6.48321	6.92758e-06	0.000111888	4.02597	DRvsH24
Gm45716	0.50152	5.85739	6.47735	7.00297e-06	0.000112976	3.66892	DRvsH24
Phf11c	1.92179	0.571611	6.47648	7.01428e-06	0.000113029	3.53107	DRvsH24
Naa50	0.282157	6.62114	6.47403	7.04614e-06	0.000113413	3.6217	DRvsH24
Thsd7b	-1.61531	2.62101	-6.46904	7.11137e-06	0.000114333	3.94204	DRvsH24
Nipsnap3b	0.739933	3.58883	6.46837	7.12028e-06	0.000114346	3.9667	DRvsH24
Mt2	2.44335	5.45951	6.46151	7.21121e-06	0.000115674	3.77198	DRvsH24
Hspa4l	-0.340769	8.3071	-6.45459	7.30412e-06	0.000117032	3.55844	DRvsH24
Esrrg	-0.489441	6.8347	-6.44819	7.39126e-06	0.000118294	3.57387	DRvsH24
Negr1	-0.345589	7.07903	-6.44505	7.43441e-06	0.000118761	3.55226	DRvsH24
Tacr3	-0.382985	4.79801	-6.44484	7.43729e-06	0.000118761	3.78986	DRvsH24
Gas2l1	0.526753	3.21794	6.44157	7.48251e-06	0.000119348	3.96703	DRvsH24
Igtp	3.37168	3.15654	6.43984	7.50651e-06	0.000119596	3.945	DRvsH24
A930023M06Rik	-1.72648	0.753565	-6.43786	7.53413e-06	0.000119901	3.24763	DRvsH24
Rgs6	-0.354436	5.55616	-6.43722	7.54309e-06	0.000119908	3.64691	DRvsH24
Cetn2	-0.332899	5.68243	-6.43513	7.57234e-06	0.000120237	3.63336	DRvsH24
Ptpn23	0.408076	5.05806	6.42843	7.66697e-06	0.000121603	3.72881	DRvsH24
Sgip1	-0.438894	7.78786	-6.42759	7.67898e-06	0.000121657	3.5077	DRvsH24
Zup1	0.53129	3.60914	6.42631	7.69717e-06	0.000121809	3.92163	DRvsH24
Dnajc6	-0.365792	7.39663	-6.42392	7.73144e-06	0.000122214	3.50489	DRvsH24
Bcl9l	0.453822	4.90582	6.42298	7.7449e-06	0.00012229	3.71772	DRvsH24
Ddb1	-0.311447	8.96812	-6.41207	7.90344e-06	0.000124568	3.48864	DRvsH24
Gnb5	-0.485507	9.50999	-6.41135	7.91391e-06	0.000124568	3.49846	DRvsH24
Med9os	1.43706	1.7126	6.41123	7.91566e-06	0.000124568	3.85733	DRvsH24
Cited1	1.38352	1.46635	6.40982	7.93642e-06	0.000124756	3.76985	DRvsH24
Maneal	-0.383281	6.06791	-6.40776	7.96686e-06	0.000125095	3.54943	DRvsH24
Fam160a1	-0.393202	5.54647	-6.40668	7.98293e-06	0.000125208	3.61631	DRvsH24
Eif2ak2	2.25754	2.6595	6.40487	8.00985e-06	0.00012539	3.90462	DRvsH24
Rnf213	2.31241	3.54476	6.4047	8.01231e-06	0.00012539	3.83251	DRvsH24
Hook1	-0.367147	7.71915	-6.40307	8.03666e-06	0.000125632	3.46306	DRvsH24
St8sia2	-0.632528	3.92894	-6.40069	8.07223e-06	0.000126032	3.83821	DRvsH24
Sntg2	-0.462083	5.12907	-6.40017	8.08014e-06	0.000126032	3.68326	DRvsH24
Yy1	0.279445	6.83984	6.39835	8.10754e-06	0.00012632	3.47032	DRvsH24
Ltbr	1.19204	2.66879	6.39774	8.11674e-06	0.000126324	3.89362	DRvsH24
Elfn1	0.353622	6.1078	6.39522	8.15475e-06	0.000126776	3.52753	DRvsH24
Lin7b	1.22917	1.3224	6.39423	8.16988e-06	0.000126871	3.76855	DRvsH24
Ankfy1	0.500423	5.7048	6.39323	8.18509e-06	0.000126968	3.54198	DRvsH24
Eif1	0.34978	8.51255	6.39156	8.21047e-06	0.000127222	3.44314	DRvsH24
Il9r	-1.91138	0.445644	-6.38845	8.25817e-06	0.00012782	3.08302	DRvsH24
Ccnyl1	0.520297	4.14339	6.3878	8.2681e-06	0.000127834	3.788	DRvsH24
Gar1	0.543132	4.14032	6.38564	8.30142e-06	0.000128209	3.7626	DRvsH24
Sirpa	-0.405113	7.20711	-6.3844	8.3206e-06	0.000128322	3.43766	DRvsH24
Lrtm1	-0.49204	7.61799	-6.38399	8.32691e-06	0.000128322	3.426	DRvsH24
Mtss2	-0.333342	6.30777	-6.38223	8.35435e-06	0.000128604	3.47554	DRvsH24
Sesn1	-0.358312	6.26891	-6.37879	8.40802e-06	0.000129289	3.47421	DRvsH24
Slc39a1	0.716582	5.19274	6.3774	8.4297e-06	0.000129482	3.56277	DRvsH24
Tmem229b	-0.422542	6.66508	-6.37671	8.44064e-06	0.000129509	3.44389	DRvsH24
Chrnb3	-0.574316	6.25795	-6.37472	8.47192e-06	0.000129848	3.46955	DRvsH24
Cxcl12	0.628986	4.33696	6.37112	8.52894e-06	0.000130521	3.69041	DRvsH24
Nav2	0.624587	3.72487	6.37042	8.54011e-06	0.000130521	3.7731	DRvsH24
Mir124-2hg	-0.606246	9.35951	-6.3702	8.54359e-06	0.000130521	3.41353	DRvsH24
Nfxl1	0.401238	4.02661	6.3598	8.7107e-06	0.000132886	3.75646	DRvsH24
Sort1	-0.302285	7.20606	-6.3594	8.71722e-06	0.000132886	3.38554	DRvsH24
H2-K2	0.670128	3.78342	6.35783	8.74277e-06	0.000133103	3.7925	DRvsH24
Cmtm5	-1.7937	0.493551	-6.35697	8.75682e-06	0.000133103	3.06271	DRvsH24
Eps8	-0.604085	6.11146	-6.35679	8.75975e-06	0.000133103	3.46696	DRvsH24
Anxa5	0.597456	6.23329	6.35392	8.80675e-06	0.000133598	3.41181	DRvsH24
Fiz1	0.377046	5.19838	6.35328	8.81727e-06	0.000133598	3.5658	DRvsH24
Sv2b	-0.403683	9.23122	-6.35307	8.82075e-06	0.000133598	3.38357	DRvsH24
Rab31	0.947936	2.94936	6.35246	8.83081e-06	0.000133607	3.80438	DRvsH24
Wdr47	-0.312138	7.37735	-6.34999	8.87163e-06	0.000134081	3.36735	DRvsH24
Cct3	0.242034	7.36557	6.34639	8.93137e-06	0.000134818	3.35668	DRvsH24
Gdpd1	-0.357492	5.48405	-6.34591	8.93944e-06	0.000134818	3.50447	DRvsH24
Parp3	1.64178	2.94848	6.3435	8.97975e-06	0.000135147	3.78487	DRvsH24
Tuba4a	-0.268241	6.6623	-6.34309	8.98655e-06	0.000135147	3.37568	DRvsH24
Col2a1	-0.598311	4.43666	-6.34289	8.99003e-06	0.000135147	3.67673	DRvsH24
Wdcp	0.579375	3.84977	6.34194	9.00597e-06	0.000135243	3.71827	DRvsH24
Thoc6	0.593708	3.68595	6.34131	9.01642e-06	0.000135256	3.7458	DRvsH24
Hipk3	-0.277166	7.57332	-6.33749	9.08111e-06	0.000136082	3.33917	DRvsH24
Iscu	0.373206	5.13161	6.33434	9.1346e-06	0.000136738	3.50433	DRvsH24
Anp32a	-0.247443	9.1776	-6.33262	9.16399e-06	0.000137033	3.3463	DRvsH24
Pygm	-0.36269	6.32482	-6.32638	9.27157e-06	0.000138329	3.36306	DRvsH24
Gm47647	-0.706925	5.55749	-6.32597	9.27858e-06	0.000138329	3.49543	DRvsH24
Ralgapa2	-0.389236	4.92551	-6.32589	9.28007e-06	0.000138329	3.54805	DRvsH24
S100a1	0.7705	4.57161	6.32358	9.32009e-06	0.000138779	3.54587	DRvsH24
Gpatch4	0.78341	3.16109	6.32105	9.3643e-06	0.00013929	3.74225	DRvsH24
Susd6	0.531775	5.40246	6.32027	9.37798e-06	0.000139347	3.43725	DRvsH24
Chrna6	-0.513929	6.69577	-6.31901	9.40009e-06	0.000139529	3.33146	DRvsH24
Relb	1.79283	1.65847	6.3143	9.48336e-06	0.000140616	3.63865	DRvsH24
Spp1	0.750633	4.47306	6.31374	9.49325e-06	0.000140616	3.54417	DRvsH24
H2-T23	2.21289	2.56928	6.31	9.5599e-06	0.000141454	3.73676	DRvsH24
Arhgef9	-0.285978	7.20535	-6.30739	9.60669e-06	0.000141998	3.286	DRvsH24
Vip	0.736009	4.19871	6.30276	9.69034e-06	0.000143085	3.61536	DRvsH24
Ppp1r15b	0.308671	6.3045	6.30014	9.73792e-06	0.000143571	3.32346	DRvsH24
Isl1	-0.440738	5.68936	-6.29983	9.7436e-06	0.000143571	3.37756	DRvsH24
Slc35f1	-0.337732	5.42181	-6.29679	9.79921e-06	0.000144239	3.41013	DRvsH24
Ikzf4	0.794779	3.52783	6.29324	9.86471e-06	0.000145052	3.64368	DRvsH24
Ddx21	0.26551	5.99019	6.28935	9.93692e-06	0.000145962	3.32277	DRvsH24
Gnaz	-0.423461	6.48095	-6.28066	1.01001e-05	0.000148205	3.28174	DRvsH24
C1qb	0.913784	2.79338	6.27664	1.01766e-05	0.000149172	3.67603	DRvsH24
Bpgm	0.423606	6.49103	6.27298	1.02465e-05	0.000150041	3.23529	DRvsH24
A530058N18Rik	-0.537949	4.95532	-6.27136	1.02778e-05	0.000150344	3.44579	DRvsH24
Il1r1	0.656888	2.93358	6.2698	1.03079e-05	0.000150627	3.66191	DRvsH24
Pcdhb20	0.430561	4.30497	6.26758	1.03511e-05	0.000151102	3.48774	DRvsH24
Fndc3a	0.308199	5.88092	6.26296	1.04412e-05	0.00015226	3.28579	DRvsH24
Rassf2	1.28935	1.68054	6.26234	1.04533e-05	0.00015228	3.60046	DRvsH24
Gpr37	-0.432139	6.99428	-6.26125	1.04746e-05	0.000152433	3.20271	DRvsH24
Gm33366	-1.21105	2.16747	-6.25945	1.05101e-05	0.000152792	3.51986	DRvsH24
Prex2	-0.51263	5.27077	-6.25211	1.06561e-05	0.000154755	3.37349	DRvsH24
Gfer	0.597427	3.86517	6.24703	1.07583e-05	0.000156078	3.55597	DRvsH24
Mlycd	0.364077	4.3295	6.24442	1.08113e-05	0.000156425	3.49288	DRvsH24
Tmub1	0.579127	3.8318	6.24434	1.08129e-05	0.000156425	3.53127	DRvsH24
Snx14	-0.323139	5.91529	-6.24421	1.08155e-05	0.000156425	3.24759	DRvsH24
Dusp4	-0.849588	4.55501	-6.24258	1.08487e-05	0.000156745	3.4491	DRvsH24
Azin1	-0.24886	7.81924	-6.23982	1.09052e-05	0.0001574	3.1476	DRvsH24
Sema3f	-0.46203	6.30867	-6.23721	1.09588e-05	0.000158013	3.20762	DRvsH24
Dnajb1	0.768352	6.55367	6.23513	1.10019e-05	0.000158473	3.17233	DRvsH24
Rsad2	3.22981	1.4309	6.2331	1.1044e-05	0.000158916	3.47687	DRvsH24
Smn1	0.347978	4.54592	6.2245	1.12243e-05	0.000161346	3.40597	DRvsH24
Phf21b	0.521405	5.15747	6.22193	1.12786e-05	0.000161911	3.29745	DRvsH24
Xylb	0.763407	2.54692	6.22156	1.12865e-05	0.000161911	3.57508	DRvsH24
Rora	-0.271376	7.86618	-6.21892	1.13427e-05	0.000162552	3.10742	DRvsH24
Pitpnm1	-0.409521	8.59162	-6.21262	1.14782e-05	0.000164327	3.09774	DRvsH24
Fam168a	-0.257733	7.48983	-6.20816	1.15751e-05	0.000165547	3.09022	DRvsH24
Fsbp	-0.765549	4.06824	-6.20608	1.16206e-05	0.000166029	3.50022	DRvsH24
8030462N17Rik	-0.343233	6.63997	-6.19674	1.18271e-05	0.000168669	3.10067	DRvsH24
Memo1	0.477993	6.50072	6.19664	1.18293e-05	0.000168669	3.107	DRvsH24
Hnrnpc	0.222383	8.27167	6.19242	1.19239e-05	0.000169847	3.05717	DRvsH24
Dnajc18	-0.272976	6.41267	-6.18855	1.20113e-05	0.000170775	3.09554	DRvsH24
Lrrc8b	-0.373161	7.03864	-6.18802	1.20233e-05	0.000170775	3.06617	DRvsH24
Cspg5	0.273336	6.48927	6.18793	1.20254e-05	0.000170775	3.07919	DRvsH24
Stk40	0.521118	5.66093	6.18508	1.20902e-05	0.000171471	3.16755	DRvsH24
Hkdc1	0.95744	3.47077	6.18471	1.20987e-05	0.000171471	3.4611	DRvsH24
Map7d1	0.381104	6.04697	6.17915	1.22264e-05	0.000173107	3.0981	DRvsH24
Ehd1	0.484608	4.75118	6.17398	1.23465e-05	0.000174633	3.25611	DRvsH24
Mknk1	0.466355	4.55318	6.17036	1.24311e-05	0.000175653	3.28457	DRvsH24
Gngt2	-0.483329	6.07245	-6.16774	1.24928e-05	0.000176349	3.08619	DRvsH24
Acvr2b	0.789375	2.808	6.16283	1.26094e-05	0.000177816	3.4721	DRvsH24
Zmat1	0.482235	4.72936	6.15912	1.26983e-05	0.000178841	3.23022	DRvsH24
Pnpo	0.611013	4.64632	6.15827	1.27187e-05	0.000178841	3.23043	DRvsH24
Stox2	-0.312059	6.34425	-6.15821	1.27201e-05	0.000178841	3.03923	DRvsH24
Rmdn3	-0.465419	6.29644	-6.15553	1.27849e-05	0.000179574	3.05657	DRvsH24
Cdk20	0.534101	4.3238	6.15367	1.28298e-05	0.000180026	3.30536	DRvsH24
Eml3	-0.321245	7.17126	-6.15136	1.2886e-05	0.000180635	2.98908	DRvsH24
Tmem215	-0.396159	5.92903	-6.15068	1.29028e-05	0.00018069	3.06814	DRvsH24
Cd274	2.55998	2.35466	6.14652	1.30048e-05	0.000181738	3.44446	DRvsH24
Alkbh5	-0.231614	7.36774	-6.14645	1.30065e-05	0.000181738	2.97408	DRvsH24
Slc12a6	-0.374371	7.33133	-6.14605	1.30162e-05	0.000181738	2.9749	DRvsH24
Polr1c	0.425293	5.33795	6.14526	1.30358e-05	0.000181832	3.12583	DRvsH24
Rbp1	1.83787	4.22827	6.14412	1.30639e-05	0.000182013	3.25303	DRvsH24
Pcsk7	0.447792	4.57431	6.14369	1.30746e-05	0.000182013	3.27291	DRvsH24
Efnb3	-0.456797	4.40592	-6.14296	1.30926e-05	0.000182084	3.28241	DRvsH24
Gm16973	0.666679	4.41257	6.14097	1.31422e-05	0.000182594	3.33213	DRvsH24
Ablim1	-0.347242	7.75556	-6.1383	1.32087e-05	0.000183337	2.95279	DRvsH24
Tgm2	1.29448	3.34877	6.1273	1.34871e-05	0.000186876	3.35038	DRvsH24
Tex261	-0.320386	6.34721	-6.12718	1.34901e-05	0.000186876	2.99097	DRvsH24
Trub2	0.45804	4.72748	6.12466	1.35549e-05	0.000187589	3.1796	DRvsH24
Myt1	-0.386841	5.61648	-6.12165	1.36322e-05	0.000188475	3.04417	DRvsH24
Zan	-0.916347	2.19225	-6.11911	1.36983e-05	0.000188995	3.24483	DRvsH24
Reln	-0.331619	7.1896	-6.11888	1.37043e-05	0.000188995	2.92372	DRvsH24
Sp4	-0.346421	6.43164	-6.11866	1.371e-05	0.000188995	2.96375	DRvsH24
Pdcl	-0.311702	6.53008	-6.11735	1.37441e-05	0.00018926	2.9485	DRvsH24
Cox4i2	-0.555509	4.18557	-6.11689	1.37561e-05	0.00018926	3.2737	DRvsH24
Gdpd5	0.417668	6.53016	6.11609	1.37768e-05	0.000189361	2.94615	DRvsH24
Trim21	1.68394	2.06495	6.11438	1.38217e-05	0.000189792	3.38405	DRvsH24
Slc39a10	0.363146	5.46124	6.10682	1.40215e-05	0.000192217	3.00902	DRvsH24
Pdp2	-0.490653	4.92771	-6.10667	1.40255e-05	0.000192217	3.17705	DRvsH24
Tmem35a	-0.416686	5.79621	-6.10244	1.41388e-05	0.000193582	2.99605	DRvsH24
Peg10	0.686905	3.51932	6.08987	1.44805e-05	0.000198068	3.28316	DRvsH24
Tapbpl	1.19088	2.75375	6.08814	1.45283e-05	0.000198529	3.32786	DRvsH24
Cck	0.65718	3.7275	6.08626	1.45802e-05	0.000199047	3.27471	DRvsH24
Tafa5	0.366962	5.00222	6.08448	1.46295e-05	0.000199527	3.03206	DRvsH24
Uspl1	0.339165	5.80253	6.08325	1.46638e-05	0.000199801	2.95377	DRvsH24
Map4k4	0.460265	6.26568	6.07507	1.48939e-05	0.000202651	2.87201	DRvsH24
Tuba1c	1.29525	3.23354	6.0748	1.49016e-05	0.000202651	3.2626	DRvsH24
Kcnip4	-0.365159	5.77368	-6.07347	1.49393e-05	0.000202968	2.93714	DRvsH24
Dock1	0.674799	3.97956	6.07241	1.49695e-05	0.000203182	3.16048	DRvsH24
Abat	-0.32383	6.81571	-6.07108	1.50073e-05	0.0002035	2.8422	DRvsH24
Gm20390	1.01957	4.16078	6.06842	1.50837e-05	0.000204339	3.10676	DRvsH24
Synj2	-0.471082	4.43574	-6.06739	1.51132e-05	0.000204496	3.13614	DRvsH24
Lrrtm4	-0.489346	3.64847	-6.06701	1.51243e-05	0.000204496	3.24014	DRvsH24
Atp1a3	-0.371139	10.592	-6.06501	1.51818e-05	0.000205077	2.87681	DRvsH24
Zbtb1	0.490825	4.59838	6.06314	1.52361e-05	0.000205437	3.08754	DRvsH24
Irf8	3.22943	1.15679	6.06309	1.52375e-05	0.000205437	3.19802	DRvsH24
Erap1	0.579888	4.50489	6.06051	1.53125e-05	0.000206199	3.06284	DRvsH24
Hspa12a	-0.42098	7.72933	-6.06015	1.53232e-05	0.000206199	2.80034	DRvsH24
Adcy6	-0.462441	6.44512	-6.05855	1.537e-05	0.000206632	2.86604	DRvsH24
Gls	-0.249334	8.46015	-6.05519	1.54686e-05	0.000207716	2.79193	DRvsH24
Dennd5a	-0.224211	7.65911	-6.0548	1.54801e-05	0.000207716	2.79041	DRvsH24
Tex28	-1.55429	1.10297	-6.04957	1.56351e-05	0.000209597	2.74641	DRvsH24
Cap2	-0.347713	5.77023	-6.04721	1.57057e-05	0.000210343	2.88641	DRvsH24
Xrn1	0.288978	5.81174	6.04038	1.59118e-05	0.000212901	2.85994	DRvsH24
Bcl10	0.497779	4.35413	6.03948	1.59391e-05	0.000213055	3.09628	DRvsH24
Isg15	2.64258	1.23081	6.03901	1.59534e-05	0.000213055	3.16212	DRvsH24
Helz2	2.17384	1.19333	6.03777	1.59911e-05	0.000213186	3.14398	DRvsH24
Ssr4	0.439053	5.1666	6.03769	1.59935e-05	0.000213186	2.93875	DRvsH24
Hmgb2	-0.4822	5.97314	-6.03311	1.61339e-05	0.000214855	2.82889	DRvsH24
Lbhd1	-0.4725	9.01871	-6.03156	1.61819e-05	0.000215291	2.75533	DRvsH24
Ddx27	0.377632	5.02715	6.02832	1.62823e-05	0.000216422	2.94426	DRvsH24
Pacsin2	-0.356527	7.8399	-6.01377	1.67412e-05	0.000222313	2.70966	DRvsH24
Acaca	0.395821	6.77253	6.01099	1.68302e-05	0.000223286	2.72825	DRvsH24
Mak16	0.308188	5.21314	6.00841	1.69137e-05	0.000224182	2.88405	DRvsH24
Nub1	0.274334	6.64837	6.0072	1.69528e-05	0.000224489	2.7216	DRvsH24
Slitrk6	-0.434126	4.84983	-5.99848	1.72379e-05	0.00022805	2.9436	DRvsH24
Fxyd6	-0.409065	6.06026	-5.99628	1.73107e-05	0.000228722	2.75049	DRvsH24
Cd36	-1.34752	1.49791	-5.99597	1.7321e-05	0.000228722	2.88364	DRvsH24
Parp10	2.69353	2.9854	5.99054	1.7502e-05	0.000230896	3.12607	DRvsH24
Nsmce1	0.701405	3.63822	5.98536	1.76765e-05	0.000232979	3.06524	DRvsH24
Slco1c1	-0.866105	3.1194	-5.97886	1.78979e-05	0.000235678	3.14096	DRvsH24
Ptbp1	0.404519	5.99145	5.97291	1.81029e-05	0.000238156	2.70876	DRvsH24
Zfp385a	-0.350018	8.89488	-5.9721	1.81312e-05	0.000238305	2.63738	DRvsH24
Zfp385b	-0.547012	5.79404	-5.96924	1.82309e-05	0.000239394	2.7229	DRvsH24
Twf1	0.327296	5.90057	5.96775	1.82832e-05	0.000239857	2.69273	DRvsH24
Glis3	1.25965	0.820838	5.9667	1.83198e-05	0.000240095	2.91769	DRvsH24
Aldh16a1	0.63731	3.63035	5.96626	1.83354e-05	0.000240095	3.03311	DRvsH24
Cryzl2	1.73357	2.01732	5.9583	1.86176e-05	0.000243564	3.10159	DRvsH24
Mrpl49	-0.325637	6.69868	-5.9569	1.86677e-05	0.000243907	2.63368	DRvsH24
Grhl3	1.26363	0.847302	5.9566	1.86783e-05	0.000243907	2.81495	DRvsH24
Plxna2	0.448881	6.7224	5.95348	1.87906e-05	0.000245021	2.61694	DRvsH24
Eif6	0.368536	5.37295	5.95326	1.87984e-05	0.000245021	2.73464	DRvsH24
Tmpo	0.217868	6.89221	5.94902	1.8952e-05	0.000246796	2.59842	DRvsH24
Lrrfip2	0.312035	5.19253	5.948	1.89892e-05	0.000247052	2.77346	DRvsH24
Ano2	-0.435939	6.4694	-5.94645	1.90461e-05	0.000247564	2.6286	DRvsH24
Rtkn2	1.25366	0.679029	5.94385	1.91412e-05	0.000248571	2.86776	DRvsH24
Lamp5	0.452657	6.01906	5.94079	1.92542e-05	0.000249609	2.62369	DRvsH24
Flt1	-0.369211	6.01841	-5.94073	1.92565e-05	0.000249609	2.65518	DRvsH24
Slc38a2	0.515697	7.5113	5.94021	1.92757e-05	0.000249629	2.57227	DRvsH24
Lrba	-0.312087	7.16107	-5.93959	1.92987e-05	0.000249693	2.57261	DRvsH24
Cpne7	-0.57682	3.36456	-5.93912	1.9316e-05	0.000249693	3.04484	DRvsH24
Clasp1	-0.305601	6.90425	-5.9321	1.95785e-05	0.000252707	2.5729	DRvsH24
Mtss1	-0.240896	6.66241	-5.93156	1.95986e-05	0.000252707	2.58083	DRvsH24
Ano3	-0.753399	3.817	-5.93145	1.96029e-05	0.000252707	2.99146	DRvsH24
Sh2d1a	-0.728492	4.38772	-5.92901	1.96949e-05	0.000253623	2.91844	DRvsH24
H2-T22	1.20662	2.98359	5.92862	1.97099e-05	0.000253623	3.02832	DRvsH24
Hnrnph2	0.236922	7.56473	5.9276	1.97485e-05	0.000253888	2.54101	DRvsH24
Asph	-0.295668	6.69764	-5.92435	1.98723e-05	0.000255248	2.56116	DRvsH24
Sdhaf4	-0.486888	4.72294	-5.92234	1.99494e-05	0.000256006	2.81143	DRvsH24
Zbed5	0.927023	1.34202	5.92161	1.99774e-05	0.000256131	2.78615	DRvsH24
Osgep	-0.4153	5.49652	-5.9208	2.00084e-05	0.000256289	2.6596	DRvsH24
Zfat	0.590938	3.46135	5.92035	2.0026e-05	0.000256289	2.98764	DRvsH24
Mmd2	-0.515195	5.93749	-5.91984	2.00455e-05	0.000256306	2.64292	DRvsH24
Abcd2	-0.481538	5.33044	-5.91811	2.01125e-05	0.000256931	2.70004	DRvsH24
Scarb1	-0.383457	6.43828	-5.91434	2.02586e-05	0.000258563	2.58532	DRvsH24
Adsl	0.307981	4.94255	5.91302	2.03105e-05	0.000258991	2.72586	DRvsH24
Slco5a1	-0.608558	3.58511	-5.90809	2.05039e-05	0.000261221	2.96851	DRvsH24
Gabra3	-0.301157	5.54549	-5.90718	2.05398e-05	0.000261443	2.62974	DRvsH24
Podxl	0.325249	7.47823	5.89901	2.08657e-05	0.000265351	2.48619	DRvsH24
Gfod2	0.634754	3.72912	5.89683	2.09537e-05	0.000266231	2.89875	DRvsH24
Taf1c	0.560263	2.99589	5.89633	2.09737e-05	0.000266245	2.98116	DRvsH24
Igsf10	0.811701	2.35747	5.89468	2.10408e-05	0.000266857	2.98178	DRvsH24
Rufy3	-0.301099	8.40125	-5.89325	2.10986e-05	0.00026735	2.47375	DRvsH24
Fxyd5	1.31818	1.04522	5.88763	2.13286e-05	0.000270016	2.74183	DRvsH24
Fem1c	-0.299255	6.39902	-5.88718	2.13472e-05	0.000270016	2.51893	DRvsH24
Cyp2d22	-0.741036	4.21883	-5.88605	2.13937e-05	0.000270361	2.84764	DRvsH24
Kctd15	0.37278	5.6012	5.88291	2.15237e-05	0.00027176	2.58192	DRvsH24
A230077H06Rik	-0.605291	2.86521	-5.88127	2.15916e-05	0.000272375	2.95988	DRvsH24
Yif1a	0.393633	4.87011	5.87738	2.17544e-05	0.000274183	2.67518	DRvsH24
Rhoc	0.771002	4.57237	5.8745	2.18759e-05	0.000275468	2.68491	DRvsH24
Esyt1	0.57181	4.05036	5.87402	2.18959e-05	0.000275475	2.80377	DRvsH24
Fam135b	-0.388112	4.98024	-5.87256	2.19578e-05	0.000276007	2.67257	DRvsH24
Socs2	0.818027	2.91667	5.87171	2.1994e-05	0.000276216	2.92905	DRvsH24
Yars	0.395549	6.81496	5.86944	2.20903e-05	0.000277159	2.45109	DRvsH24
Zfp455	1.09264	1.94956	5.86902	2.21083e-05	0.000277159	2.9068	DRvsH24
Xaf1	1.85314	1.61295	5.867	2.21947e-05	0.000277995	2.89668	DRvsH24
Trp53	0.658773	3.63853	5.86151	2.24316e-05	0.000280608	2.84152	DRvsH24
Mapre2	-0.316444	8.01297	-5.86124	2.24431e-05	0.000280608	2.40914	DRvsH24
Trappc4	0.332154	5.88215	5.85799	2.25846e-05	0.000282127	2.49394	DRvsH24
Styx	-0.477942	6.76552	-5.85558	2.26901e-05	0.000283195	2.44539	DRvsH24
Zfp593	0.597313	3.37212	5.85509	2.27116e-05	0.000283213	2.86406	DRvsH24
Cacna1f	-0.463976	7.52611	-5.85437	2.27429e-05	0.000283353	2.40215	DRvsH24
Cert1	-0.307229	6.96329	-5.85091	2.28956e-05	0.000285004	2.4166	DRvsH24
Dusp7	-0.336463	5.81587	-5.84923	2.29701e-05	0.000285578	2.53413	DRvsH24
P2ry12	-1.18678	1.25377	-5.84869	2.2994e-05	0.000285578	2.54464	DRvsH24
Ets2	0.479286	4.51228	5.8485	2.30024e-05	0.000285578	2.68381	DRvsH24
Parp9	2.8095	3.03279	5.84698	2.30703e-05	0.000286169	2.85557	DRvsH24
Cers6	-0.456349	4.89286	-5.84549	2.31371e-05	0.000286746	2.64288	DRvsH24
A730011C13Rik	1.33135	1.68521	5.84453	2.31798e-05	0.000287023	2.80563	DRvsH24
Arl5a	0.274243	6.80681	5.84282	2.32568e-05	0.000287724	2.38961	DRvsH24
Kat2b	-0.252477	6.85056	-5.84119	2.33302e-05	0.00028838	2.38961	DRvsH24
Gm49024	-1.60246	1.15599	-5.84037	2.33672e-05	0.000288583	2.43436	DRvsH24
Tmsb4x	0.6468	7.97069	5.83811	2.34695e-05	0.000289594	2.36587	DRvsH24
Lyn	1.18315	1.30285	5.83765	2.34903e-05	0.000289597	2.80422	DRvsH24
Ccdc113	0.510379	3.79149	5.83525	2.35998e-05	0.000290693	2.77339	DRvsH24
Mettl1	0.756523	2.71197	5.83368	2.36717e-05	0.000291139	2.87248	DRvsH24
Tigar	-0.296895	5.62376	-5.83356	2.36772e-05	0.000291139	2.49977	DRvsH24
Pgm2l1	-0.267287	7.13236	-5.8309	2.37992e-05	0.000292384	2.35944	DRvsH24
Lpin2	-0.41993	5.88181	-5.82879	2.38966e-05	0.000293232	2.42676	DRvsH24
Kcng4	0.581118	4.42403	5.82851	2.39098e-05	0.000293232	2.59392	DRvsH24
Fdxacb1	0.673215	3.38291	5.8254	2.40541e-05	0.000294496	2.82471	DRvsH24
Fam126b	-0.320131	6.72641	-5.82539	2.40546e-05	0.000294496	2.36647	DRvsH24
Csrnp1	1.34763	2.438	5.82197	2.42143e-05	0.000296195	2.83736	DRvsH24
Trim2	-0.295002	7.51668	-5.80737	2.49095e-05	0.000304435	2.30859	DRvsH24
Mmp14	0.686497	3.77313	5.80232	2.51546e-05	0.000307165	2.6799	DRvsH24
Ptprk	-0.265367	5.43219	-5.80063	2.52371e-05	0.000307849	2.43859	DRvsH24
Ttc7b	-0.252056	6.38523	-5.80028	2.52543e-05	0.000307849	2.34181	DRvsH24
Trip6	0.819749	3.54303	5.7986	2.53369e-05	0.00030859	2.73057	DRvsH24
Impdh2	0.266129	5.0923	5.79588	2.54708e-05	0.000309953	2.47568	DRvsH24
Vrk3	0.313688	5.28564	5.78764	2.58814e-05	0.000314678	2.42581	DRvsH24
Rasl11a	-0.994766	2.09218	-5.78537	2.59957e-05	0.000315796	2.65225	DRvsH24
Mbd6	0.30177	5.49783	5.77711	2.64165e-05	0.000320632	2.41204	DRvsH24
Gpsm1	-0.349323	6.77151	-5.77413	2.65695e-05	0.000322212	2.28221	DRvsH24
Snd1	0.357621	5.76815	5.77369	2.65925e-05	0.000322214	2.32945	DRvsH24
Clpx	0.269998	6.15554	5.77171	2.66951e-05	0.00032318	2.3018	DRvsH24
Pde3a	-0.339437	6.19207	-5.76795	2.68909e-05	0.000325272	2.28984	DRvsH24
Plgrkt	0.386514	3.94915	5.7641	2.70931e-05	0.000327437	2.62878	DRvsH24
Pcp4l1	-0.260708	6.41654	-5.75025	2.78328e-05	0.000336089	2.2374	DRvsH24
Zfp446	0.510201	4.14837	5.74691	2.80147e-05	0.000337996	2.56182	DRvsH24
Rab27b	-0.475328	4.68369	-5.74561	2.80857e-05	0.000338563	2.48263	DRvsH24
Spock1	-0.279373	5.5569	-5.74409	2.81685e-05	0.000339272	2.31267	DRvsH24
Stim1	-0.343033	5.67922	-5.7359	2.86219e-05	0.000344246	2.29603	DRvsH24
Slain2	0.370555	5.21501	5.73575	2.86302e-05	0.000344246	2.35314	DRvsH24
Cars	0.539401	6.00122	5.73347	2.87575e-05	0.000345481	2.28245	DRvsH24
Bbs9	-0.464491	6.93352	-5.72979	2.89645e-05	0.000347673	2.17123	DRvsH24
Ncam1	-0.310298	7.89534	-5.72825	2.90518e-05	0.000348424	2.14582	DRvsH24
Rnf19b	0.462382	4.25289	5.72675	2.91369e-05	0.000349148	2.47476	DRvsH24
Omg	-0.74974	4.67763	-5.72408	2.92887e-05	0.00035067	2.47674	DRvsH24
Kirrel	-0.413307	6.06727	-5.72215	2.9399e-05	0.000351692	2.2383	DRvsH24
Gpt2	0.594373	3.49375	5.72136	2.94443e-05	0.000351935	2.63539	DRvsH24
C3	1.66418	2.26486	5.71961	2.95455e-05	0.000352846	2.66231	DRvsH24
Ppm1j	-0.50222	3.9088	-5.71681	2.97073e-05	0.000354479	2.53097	DRvsH24
Spata5l1	0.597099	3.56204	5.71609	2.97488e-05	0.000354674	2.58966	DRvsH24
Olfr1372-ps1	-1.05538	2.04683	-5.71377	2.98836e-05	0.000355981	2.57558	DRvsH24
Gm16867	2.27027	2.56323	5.71294	2.99323e-05	0.00035626	2.59545	DRvsH24
Irf7	3.32871	3.67764	5.71149	3.0017e-05	0.000356967	2.52949	DRvsH24
Commd1	-0.396499	5.88766	-5.70895	3.0166e-05	0.000358204	2.19328	DRvsH24
Wtap	0.26442	6.46916	5.70886	3.01717e-05	0.000358204	2.15218	DRvsH24
Atp6v0e2	-0.296829	8.34087	-5.70519	3.03886e-05	0.000360306	2.10161	DRvsH24
Ptprt	-0.385223	4.90756	-5.705	3.03998e-05	0.000360306	2.34423	DRvsH24
Slc25a35	-0.536071	4.27531	-5.70428	3.04424e-05	0.000360508	2.49653	DRvsH24
Ddx41	0.357827	4.83951	5.70271	3.05363e-05	0.000361125	2.35096	DRvsH24
Sh3gl2	-0.337527	8.17304	-5.70255	3.05457e-05	0.000361125	2.09466	DRvsH24
Ssh3	0.687248	3.3298	5.70107	3.06341e-05	0.000361867	2.56581	DRvsH24
Syde1	0.64037	3.19804	5.69914	3.07496e-05	0.000362928	2.57194	DRvsH24
Hmgn2	-0.505419	8.65738	-5.69854	3.07858e-05	0.000363051	2.0908	DRvsH24
4930453N24Rik	0.260652	5.23034	5.69757	3.08444e-05	0.000363438	2.27265	DRvsH24
Gask1a	-1.20918	1.26053	-5.69549	3.09695e-05	0.000364608	2.38488	DRvsH24
Vps13c	0.424566	5.71557	5.68807	3.14221e-05	0.000369629	2.16027	DRvsH24
Arl6ip1	0.321293	8.28848	5.68699	3.14884e-05	0.000370101	2.06779	DRvsH24
Gm9752	-1.3169	1.4201	-5.68632	3.15295e-05	0.000370275	2.36499	DRvsH24
Pde2a	0.660141	3.75932	5.68525	3.15955e-05	0.000370741	2.45722	DRvsH24
Acad8	-0.365912	5.26857	-5.68355	3.17009e-05	0.00037163	2.25281	DRvsH24
Tafa3	-0.331925	5.92762	-5.68318	3.17239e-05	0.00037163	2.13604	DRvsH24
Manf	0.535594	5.67787	5.68206	3.17936e-05	0.000372028	2.15157	DRvsH24
Plce1	0.512584	4.37993	5.68178	3.18106e-05	0.000372028	2.34961	DRvsH24
Ttc39c	-0.386938	6.05917	-5.67934	3.19632e-05	0.000373504	2.15213	DRvsH24
Pde3b	0.752611	3.02335	5.67568	3.21928e-05	0.000375876	2.56852	DRvsH24
Ppp4r1	0.3215	5.06342	5.6737	3.23177e-05	0.000377022	2.27122	DRvsH24
Plch1	-0.284586	6.50918	-5.67289	3.2369e-05	0.000377308	2.07196	DRvsH24
Wdr6	-0.31921	7.82369	-5.67073	3.25057e-05	0.00037859	2.03107	DRvsH24
Wdr46	0.701257	3.07238	5.6699	3.2559e-05	0.000378898	2.54421	DRvsH24
Spring1	-0.385069	6.16454	-5.66594	3.28121e-05	0.000381529	2.10272	DRvsH24
Chst3	-0.655005	5.02581	-5.66289	3.30084e-05	0.000383223	2.2879	DRvsH24
Ifrd1	0.378793	6.21062	5.66284	3.30122e-05	0.000383223	2.08271	DRvsH24
Zfp429	1.03804	1.67573	5.65449	3.35559e-05	0.000389215	2.50579	DRvsH24
Syngr1	-0.310197	8.29576	-5.65338	3.36294e-05	0.000389748	1.99735	DRvsH24
Gm49759	-1.10687	4.06328	-5.65233	3.36982e-05	0.000389955	2.44317	DRvsH24
Zfp871	-0.293221	7.09762	-5.65227	3.37025e-05	0.000389955	2.00641	DRvsH24
Ythdf2	0.326108	5.28793	5.64736	3.40282e-05	0.0003934	2.15043	DRvsH24
Pcyt1b	-0.297022	5.11555	-5.63429	3.49115e-05	0.000403096	2.15935	DRvsH24
S1pr1	-0.469134	5.20253	-5.63411	3.49239e-05	0.000403096	2.17193	DRvsH24
Klhl33	-0.510132	3.03193	-5.63224	3.50521e-05	0.000404245	2.48659	DRvsH24
Mta2	-0.255896	7.2556	-5.62984	3.52176e-05	0.000405822	1.96173	DRvsH24
Brd2	0.264734	8.00443	5.62886	3.52853e-05	0.000406271	1.94739	DRvsH24
Hmgn1	0.232732	9.77444	5.62678	3.54296e-05	0.000407599	1.99145	DRvsH24
Arhgdia	0.550409	6.34083	5.62486	3.55638e-05	0.000408584	1.97998	DRvsH24
D11Wsu47e	0.583008	3.66459	5.62473	3.55731e-05	0.000408584	2.40248	DRvsH24
Pgap3	0.347812	4.74737	5.62411	3.5616e-05	0.000408744	2.21651	DRvsH24
A330074K22Rik	-0.730736	3.36726	-5.62261	3.5721e-05	0.000409617	2.45545	DRvsH24
Icosl	1.33266	0.594251	5.61829	3.60252e-05	0.000412769	2.2364	DRvsH24
Pcdhb17	0.385577	4.56959	5.61757	3.60762e-05	0.000413018	2.19158	DRvsH24
Slc12a5	-0.337572	9.14785	-5.6148	3.62731e-05	0.000414936	1.93684	DRvsH24
Gm9918	-0.411206	4.85676	-5.61318	3.63889e-05	0.000415924	2.23556	DRvsH24
Rims3	-0.370015	6.42966	-5.60925	3.66711e-05	0.000418811	1.95339	DRvsH24
Zfp467	-0.406679	4.45553	-5.60681	3.68469e-05	0.000420477	2.24679	DRvsH24
B3galt5	-0.682331	2.98972	-5.60618	3.6893e-05	0.000420664	2.43752	DRvsH24
Vipr2	-0.411445	4.668	-5.60532	3.69553e-05	0.000421034	2.19169	DRvsH24
Plin2	0.776404	3.04633	5.60229	3.71762e-05	0.000423133	2.40318	DRvsH24
Gpr137c	0.359101	5.68681	5.60197	3.71995e-05	0.000423133	2.02919	DRvsH24
Lin9	0.85773	2.90202	5.59914	3.74067e-05	0.000425148	2.42094	DRvsH24
Anp32b	0.363369	6.71309	5.59847	3.74563e-05	0.000425368	1.90891	DRvsH24
Gtpbp4	0.277965	5.92389	5.59455	3.77459e-05	0.000428	1.96872	DRvsH24
BC064078	0.651967	3.23184	5.59451	3.77487e-05	0.000428	2.39064	DRvsH24
Tspan7	-0.369791	9.00387	-5.59326	3.78422e-05	0.000428717	1.8895	DRvsH24
Clcf1	1.70982	1.16821	5.59169	3.79591e-05	0.000429696	2.28064	DRvsH24
Hadhb	-0.270486	5.64297	-5.5908	3.80254e-05	0.000430101	2.01135	DRvsH24
Slc26a2	-0.451648	5.79441	-5.58873	3.81805e-05	0.00043151	2.02422	DRvsH24
Clip4	0.338628	5.97556	5.58667	3.83355e-05	0.000432915	1.93812	DRvsH24
Trmt2b	-0.373787	4.58724	-5.58377	3.85548e-05	0.000435044	2.16402	DRvsH24
Epc1	0.335244	6.70462	5.58049	3.88052e-05	0.00043752	1.88291	DRvsH24
Slc35b3	0.380479	3.69183	5.57651	3.91105e-05	0.00044061	2.30598	DRvsH24
Fbxw11	0.245904	6.6656	5.56927	3.96722e-05	0.000446581	1.85466	DRvsH24
Tubb4b	0.353979	7.17607	5.56668	3.98751e-05	0.000448508	1.82834	DRvsH24
Cmtm3	1.33151	1.37972	5.56506	4.00022e-05	0.000449579	2.32044	DRvsH24
Cdhr1	-0.473926	9.93553	-5.56441	4.00533e-05	0.000449795	1.86148	DRvsH24
Fam43a	0.487653	4.24568	5.55876	4.05022e-05	0.000454474	2.13799	DRvsH24
Folh1	-0.76442	3.56864	-5.55646	4.06866e-05	0.000455805	2.32871	DRvsH24
Vps72	0.288091	5.19182	5.55633	4.06963e-05	0.000455805	2.01239	DRvsH24
A730046J19Rik	-0.527952	5.15554	-5.55607	4.07177e-05	0.000455805	2.03844	DRvsH24
Nrm	0.454409	5.35907	5.55033	4.11812e-05	0.000460629	1.93464	DRvsH24
Dync2h1	-0.265204	5.76386	-5.54426	4.16769e-05	0.000465805	1.88783	DRvsH24
Lsamp	-0.397178	7.26015	-5.54329	4.17569e-05	0.00046633	1.78447	DRvsH24
Ubr3	-0.213955	7.47679	-5.54216	4.18504e-05	0.000467005	1.77812	DRvsH24
Trim26	0.320557	6.31003	5.54118	4.19316e-05	0.00046754	1.8282	DRvsH24
Klhl8	0.382146	5.29506	5.54035	4.19999e-05	0.000467932	1.92265	DRvsH24
Dxo	0.463996	3.43106	5.53846	4.21567e-05	0.000469309	2.26972	DRvsH24
Dnmt3b	1.08336	1.72564	5.53769	4.22215e-05	0.00046966	2.3039	DRvsH24
Dennd4a	0.290274	6.4597	5.53558	4.23972e-05	0.000471243	1.79538	DRvsH24
Polr3k	0.552304	5.82241	5.53144	4.27454e-05	0.000474669	1.82896	DRvsH24
Epb41	-0.425538	9.64691	-5.53112	4.27726e-05	0.000474669	1.77916	DRvsH24
9530085L11Rik	-1.11403	3.03293	-5.5284	4.30025e-05	0.000476845	2.31223	DRvsH24
Yes1	0.260753	5.47854	5.52687	4.31329e-05	0.000477704	1.89438	DRvsH24
Angel2	0.248113	6.09208	5.5267	4.31477e-05	0.000477704	1.8181	DRvsH24
Pprc1	0.6605	4.20266	5.52585	4.32198e-05	0.000478128	2.10145	DRvsH24
Pja1	-0.19337	7.6296	-5.52503	4.32905e-05	0.000478534	1.74	DRvsH24
Gprasp1	-0.262569	8.49667	-5.52442	4.33423e-05	0.000478733	1.74106	DRvsH24
Zfp598	0.332213	5.09979	5.52355	4.34168e-05	0.000478928	1.95385	DRvsH24
Prox1	-0.442504	7.20167	-5.52342	4.34278e-05	0.000478928	1.74758	DRvsH24
Brix1	0.36492	5.11843	5.52079	4.36544e-05	0.000480962	1.93949	DRvsH24
Rcn2	-0.40375	6.87702	-5.52049	4.36805e-05	0.000480962	1.75473	DRvsH24
H2-Q6	1.84979	0.676408	5.51202	4.44178e-05	0.0004887	2.12521	DRvsH24
Slc6a1	-0.364689	8.38475	-5.50993	4.4602e-05	0.000490344	1.7101	DRvsH24
1110038B12Rik	0.804407	3.20228	5.50948	4.46414e-05	0.000490395	2.25676	DRvsH24
Mvb12a	0.432404	4.31308	5.50907	4.46778e-05	0.000490414	2.03997	DRvsH24
Rmc1	0.497995	4.76077	5.50821	4.47538e-05	0.000490866	1.95879	DRvsH24
Senp6	0.232125	6.74478	5.50384	4.51422e-05	0.000494742	1.72295	DRvsH24
Adcy5	-0.367504	5.20026	-5.50167	4.53362e-05	0.000496482	1.88203	DRvsH24
Cmtm4	-0.365995	6.5704	-5.50104	4.53931e-05	0.000496694	1.72741	DRvsH24
Npm1	0.252867	7.51779	5.50067	4.54259e-05	0.000496694	1.69155	DRvsH24
Maged1	-0.18331	8.61143	-5.50026	4.54631e-05	0.000496716	1.69395	DRvsH24
Lpin1	-0.522529	5.36195	-5.49884	4.55907e-05	0.000497725	1.90086	DRvsH24
Psmb9	3.03185	0.644145	5.49597	4.58509e-05	0.000500179	2.14497	DRvsH24
Klf12	-0.537626	4.1178	-5.49407	4.60237e-05	0.000501676	2.09316	DRvsH24
Bicdl1	-0.356105	8.01117	-5.49334	4.60899e-05	0.00050201	1.6747	DRvsH24
Map4k3	-0.35441	7.31012	-5.49154	4.62547e-05	0.000503417	1.68582	DRvsH24
Tra2b	0.244296	7.46639	5.49078	4.63241e-05	0.000503572	1.67391	DRvsH24
Birc2	0.252459	5.59771	5.49061	4.63403e-05	0.000503572	1.80457	DRvsH24
Necab2	-0.426834	5.27185	-5.48955	4.64368e-05	0.000504232	1.86567	DRvsH24
Slc7a5	0.383893	5.83534	5.48889	4.64984e-05	0.000504513	1.78486	DRvsH24
Pdlim4	0.83284	2.92394	5.48566	4.67966e-05	0.000507359	2.19791	DRvsH24
Hspa8	0.476492	10.554	5.48357	4.69906e-05	0.000509071	1.72741	DRvsH24
Rtn4rl1	-0.250632	5.93284	-5.48082	4.72477e-05	0.000511463	1.73833	DRvsH24
Pax6os1	-0.734741	2.46404	-5.47846	4.74691e-05	0.000513466	2.21605	DRvsH24
Klf6	0.642043	5.09923	5.47745	4.75637e-05	0.000514027	1.83519	DRvsH24
Dlg2	-0.311104	7.66172	-5.47713	4.75938e-05	0.000514027	1.64346	DRvsH24
Wwc1	0.668754	3.18021	5.4679	4.84727e-05	0.00052312	2.12179	DRvsH24
P3h3	0.624751	2.97385	5.46686	4.8573e-05	0.000523802	2.16463	DRvsH24
Akap12	0.67161	5.83362	5.4661	4.86465e-05	0.000524194	1.69838	DRvsH24
Bst2	4.15045	2.29305	5.46503	4.87498e-05	0.000524906	2.19106	DRvsH24
Gm44950	0.660062	3.52767	5.46456	4.87952e-05	0.000524995	2.0658	DRvsH24
Eif3d	0.18112	6.51564	5.46309	4.89373e-05	0.000526122	1.64981	DRvsH24
Slc6a11	-0.369847	7.66965	-5.46259	4.89856e-05	0.000526241	1.61415	DRvsH24
Usp18	3.94701	1.44239	5.46108	4.91331e-05	0.000527332	2.16032	DRvsH24
Agrn	0.425232	5.51711	5.46078	4.91618e-05	0.000527332	1.72359	DRvsH24
Tcp11l2	-0.361782	5.65707	-5.45975	4.9263e-05	0.000528015	1.73907	DRvsH24
Gm10184	-0.653194	3.96433	-5.45815	4.94194e-05	0.00052929	2.10946	DRvsH24
Hspa5	0.426198	8.11288	5.45275	4.99516e-05	0.000534214	1.59507	DRvsH24
1810037I17Rik	0.391437	5.82709	5.45272	4.99548e-05	0.000534214	1.67244	DRvsH24
Pcdh7	-0.255032	6.17363	-5.442	5.10298e-05	0.000545296	1.63755	DRvsH24
Caprin2	1.35293	4.16875	5.44158	5.10724e-05	0.000545339	1.90826	DRvsH24
Gulo	-0.558762	3.8516	-5.44111	5.11203e-05	0.000545437	2.03134	DRvsH24
Plcd1	0.660154	2.80355	5.43825	5.14116e-05	0.000548131	2.11557	DRvsH24
Prss38	-1.30941	0.21355	-5.43624	5.16165e-05	0.000549131	1.70082	DRvsH24
Bysl	0.417443	4.7372	5.4361	5.16314e-05	0.000549131	1.82967	DRvsH24
Nfkb1	0.459328	4.23751	5.43606	5.1635e-05	0.000549131	1.91228	DRvsH24
Lingo3	-0.287103	5.63864	-5.43581	5.16609e-05	0.000549131	1.70757	DRvsH24
Gm40477	-0.965922	2.01991	-5.4336	5.18883e-05	0.000551133	2.09055	DRvsH24
Tmbim6	-0.206713	8.80707	-5.43271	5.19803e-05	0.000551694	1.56119	DRvsH24
Cdt1	1.03457	1.324	5.43063	5.21951e-05	0.000553558	2.0154	DRvsH24
Lars	0.242507	5.93829	5.42566	5.27142e-05	0.000558302	1.62922	DRvsH24
Eloa	0.252674	5.8538	5.42559	5.27215e-05	0.000558302	1.64011	DRvsH24
E130218I03Rik	-0.253882	8.91811	-5.41808	5.35148e-05	0.000566278	1.5338	DRvsH24
Ttll3	-0.795911	3.15702	-5.41766	5.35587e-05	0.000566318	2.09674	DRvsH24
Gsr	0.343832	4.62514	5.41642	5.3691e-05	0.000567292	1.81213	DRvsH24
Map3k8	1.51591	0.624222	5.41488	5.38559e-05	0.000568609	1.90646	DRvsH24
Cd63-ps	1.15356	2.05586	5.41392	5.39591e-05	0.000569272	2.09895	DRvsH24
Shmt2	0.415158	5.20553	5.41254	5.41074e-05	0.00057041	1.72078	DRvsH24
Arid5b	0.477142	5.04955	5.41145	5.42247e-05	0.000571221	1.72418	DRvsH24
Adrb1	-0.496239	4.25343	-5.4075	5.46535e-05	0.000575309	1.90468	DRvsH24
Selenbp1	-0.952162	3.67347	-5.4067	5.47398e-05	0.000575787	2.0162	DRvsH24
Hspb6	0.371614	6.35266	5.39835	5.56575e-05	0.000585005	1.52404	DRvsH24
Sdhaf2	0.340181	5.38706	5.39636	5.58792e-05	0.000586898	1.62346	DRvsH24
Rtl6	0.299918	5.9191	5.39252	5.6308e-05	0.000590962	1.56113	DRvsH24
Htr1a	-1.18246	0.0829249	-5.39001	5.65904e-05	0.000592885	1.55843	DRvsH24
Clrn1	0.871369	2.62643	5.38986	5.66067e-05	0.000592885	2.03613	DRvsH24
Slc1a1	0.49139	5.49568	5.38963	5.6633e-05	0.000592885	1.58833	DRvsH24
S100a10	1.13455	5.33611	5.38922	5.66793e-05	0.000592885	1.60734	DRvsH24
Doc2b	-0.409559	6.74449	-5.3888	5.67265e-05	0.000592885	1.50984	DRvsH24
Gm4735	-0.464197	5.8258	-5.38813	5.68023e-05	0.000592885	1.5452	DRvsH24
Ifnar2	0.772415	3.08862	5.38798	5.68192e-05	0.000592885	1.99205	DRvsH24
Txnrd1	0.349567	5.6402	5.38791	5.68272e-05	0.000592885	1.57276	DRvsH24
Lhfpl3	-0.422283	6.03611	-5.38666	5.69697e-05	0.000593932	1.53992	DRvsH24
Tenm3	-0.513176	5.23477	-5.38352	5.73266e-05	0.000597212	1.64377	DRvsH24
Xkr6	0.458314	4.19831	5.3791	5.78347e-05	0.000602061	1.86876	DRvsH24
Cfi	1.49416	0.58943	5.37774	5.79918e-05	0.000603181	1.9432	DRvsH24
Thoc5	-0.376333	6.4508	-5.37743	5.80277e-05	0.000603181	1.48216	DRvsH24
Cdk9	0.297139	5.47064	5.37607	5.81852e-05	0.000604373	1.58822	DRvsH24
Tasp1	0.374063	4.78241	5.37429	5.83923e-05	0.000606078	1.68949	DRvsH24
Med9	0.312158	5.44703	5.37266	5.85826e-05	0.000607606	1.55952	DRvsH24
Ptprr	-0.602756	4.05629	-5.37154	5.87134e-05	0.000608515	1.86757	DRvsH24
Hecw1	-0.377831	4.94216	-5.37028	5.88606e-05	0.000609594	1.68725	DRvsH24
Siae	-0.62933	3.08994	-5.36953	5.89491e-05	0.000610063	1.99853	DRvsH24
Rbm28	0.301844	5.11561	5.36848	5.90726e-05	0.000610893	1.62752	DRvsH24
Samd7	0.486776	7.24952	5.36591	5.93763e-05	0.000613584	1.42412	DRvsH24
Prph	1.07347	2.06942	5.36261	5.97692e-05	0.000617193	1.99892	DRvsH24
Ormdl1	-0.275817	5.60875	-5.36137	5.99165e-05	0.000618261	1.55404	DRvsH24
Dnmt3a	-0.341159	7.30396	-5.36083	5.9982e-05	0.000618485	1.41783	DRvsH24
Fbxl20	-0.288403	6.3112	-5.36022	6.00544e-05	0.00061878	1.46578	DRvsH24
Rad51c	0.503906	3.58238	5.35961	6.01278e-05	0.000619083	1.89532	DRvsH24
Mettl21a	0.462275	3.67158	5.35647	6.05059e-05	0.000622523	1.85165	DRvsH24
Gm15872	-1.52462	1.10287	-5.35572	6.05966e-05	0.000623002	1.67245	DRvsH24
Lsm11	0.480227	4.73719	5.35093	6.1179e-05	0.000628532	1.64164	DRvsH24
Hook3	-0.329231	6.98026	-5.35017	6.12717e-05	0.000629026	1.41211	DRvsH24
Crispld2	0.769012	3.03715	5.34954	6.13498e-05	0.000629371	1.92104	DRvsH24
Fam50a	0.325719	4.89846	5.3467	6.16982e-05	0.000632044	1.62401	DRvsH24
Tcerg1l	1.07217	1.53751	5.34669	6.16999e-05	0.000632044	1.94955	DRvsH24
Irs2	0.378144	5.29629	5.34277	6.21847e-05	0.000636548	1.5476	DRvsH24
Proser3	0.833631	2.01419	5.3391	6.26433e-05	0.000640777	1.94673	DRvsH24
Reck	-0.785266	3.59247	-5.3359	6.30448e-05	0.000644417	1.89358	DRvsH24
Vsx1	-0.626501	5.13375	-5.33265	6.34553e-05	0.000647386	1.5693	DRvsH24
Jarid2	-0.367202	6.47289	-5.33261	6.34605e-05	0.000647386	1.41953	DRvsH24
Gm49442	1.63981	1.05408	5.33252	6.34728e-05	0.000647386	1.8969	DRvsH24
Arhgef26	-0.337266	7.38852	-5.33056	6.37215e-05	0.000649453	1.35652	DRvsH24
Man2a2	-0.345026	8.57706	-5.33013	6.37759e-05	0.000649539	1.34645	DRvsH24
Neurog2	1.21434	1.28856	5.32529	6.43963e-05	0.000655385	1.89833	DRvsH24
Lrp12	-0.256679	5.85655	-5.32309	6.46808e-05	0.000657579	1.43071	DRvsH24
Kidins220	-0.268272	8.07323	-5.32285	6.47114e-05	0.000657579	1.32878	DRvsH24
Pik3r1	-0.223711	6.93557	-5.32254	6.47517e-05	0.000657579	1.35427	DRvsH24
Taf9b	0.401694	4.01525	5.31833	6.53006e-05	0.000662677	1.73826	DRvsH24
Ccdc126	-0.474849	7.83859	-5.31632	6.55633e-05	0.000664864	1.31726	DRvsH24
Shank2	-0.352444	5.09877	-5.31419	6.58431e-05	0.000667223	1.52717	DRvsH24
Gm48505	-1.51869	2.85566	-5.30917	6.65081e-05	0.000673478	1.9028	DRvsH24
Akt1s1	0.501649	4.62889	5.30386	6.72201e-05	0.000680114	1.58076	DRvsH24
Ctcf	0.231094	7.26579	5.30356	6.72598e-05	0.000680114	1.2975	DRvsH24
Stat5b	-0.209288	5.84177	-5.30127	6.75698e-05	0.00068276	1.38358	DRvsH24
Padi2	0.71185	5.20957	5.3004	6.76877e-05	0.000683462	1.42227	DRvsH24
Myh9	0.493991	5.66459	5.29983	6.77647e-05	0.00068375	1.39407	DRvsH24
Galnt2	-0.755738	4.37874	-5.29926	6.78426e-05	0.000684047	1.64489	DRvsH24
Efr3b	-0.353922	6.15411	-5.29802	6.80114e-05	0.000685259	1.3477	DRvsH24
Gpc1	0.391269	4.53187	5.29621	6.82578e-05	0.000687252	1.57832	DRvsH24
Bdnf	0.688064	3.93717	5.29474	6.84596e-05	0.000688792	1.69705	DRvsH24
Polr3d	0.4047	4.05762	5.29232	6.87925e-05	0.000691649	1.67079	DRvsH24
S1pr2	0.994775	1.59753	5.29095	6.89814e-05	0.000692494	1.852	DRvsH24
Megf11	-0.34497	4.90068	-5.29083	6.89981e-05	0.000692494	1.51854	DRvsH24
Psme1	0.617303	5.10238	5.29065	6.90237e-05	0.000692494	1.42787	DRvsH24
Rpl7l1	0.246188	5.76179	5.28751	6.94592e-05	0.000696368	1.36022	DRvsH24
Pdcd7	0.401665	4.46258	5.28569	6.97132e-05	0.000698418	1.61447	DRvsH24
Prkx	0.512899	4.11462	5.28388	6.99664e-05	0.000700458	1.60511	DRvsH24
Unc13c	-0.528777	5.66171	-5.28265	7.01399e-05	0.000701399	1.37592	DRvsH24
Tub	-0.303863	8.02342	-5.28251	7.01598e-05	0.000701399	1.24665	DRvsH24
Plekhg3	-0.735361	5.24442	-5.28125	7.03371e-05	0.000702674	1.52081	DRvsH24
Sec61g	0.467579	5.05619	5.2808	7.04e-05	0.000702806	1.43161	DRvsH24
Gzmm	-0.813079	4.66616	-5.27869	7.06984e-05	0.000705286	1.60594	DRvsH24
Gm49937	0.492354	3.41909	5.27674	7.09758e-05	0.000707128	1.71565	DRvsH24
Utp18	0.480088	4.32075	5.2765	7.10107e-05	0.000707128	1.61176	DRvsH24
Nsf	-0.30165	8.89215	-5.27634	7.10334e-05	0.000707128	1.24626	DRvsH24
Slc4a10	-0.372541	7.09989	-5.27544	7.11612e-05	0.000707901	1.2455	DRvsH24
Nr1h4	0.768329	2.12474	5.2682	7.22035e-05	0.000717321	1.82588	DRvsH24
Ywhah	0.33764	8.05823	5.26814	7.22119e-05	0.000717321	1.21818	DRvsH24
Tmem184b	0.305051	4.97363	5.2678	7.22606e-05	0.000717321	1.43748	DRvsH24
Pde6d	-0.400518	7.28345	-5.2667	7.24208e-05	0.000718407	1.22575	DRvsH24
Gjd2	-0.238514	7.06077	-5.26315	7.29385e-05	0.000723034	1.2252	DRvsH24
Thsd7a	-0.41003	5.92333	-5.26264	7.30137e-05	0.000723271	1.30516	DRvsH24
Ntm	-0.538544	7.27436	-5.26141	7.31939e-05	0.000724547	1.21437	DRvsH24
Gab1	0.489626	4.62313	5.25939	7.34918e-05	0.000726987	1.46377	DRvsH24
Elf2	0.300138	6.15317	5.25733	7.37969e-05	0.000729312	1.26451	DRvsH24
4833439L19Rik	-0.216293	7.16993	-5.25695	7.38524e-05	0.000729312	1.2053	DRvsH24
Wdr74	0.43525	4.57202	5.25675	7.38819e-05	0.000729312	1.50447	DRvsH24
Stard10	-0.511441	6.1778	-5.25523	7.41092e-05	0.000731045	1.26446	DRvsH24
Zfp444	-0.330232	6.52763	-5.25352	7.43639e-05	0.000733045	1.24168	DRvsH24
Tmem178b	-0.30839	5.09673	-5.25272	7.44827e-05	0.000733345	1.40136	DRvsH24
Ppargc1a	-0.417364	5.80106	-5.25262	7.44983e-05	0.000733345	1.32797	DRvsH24
Ak4	-0.368317	5.29772	-5.2519	7.46066e-05	0.0007339	1.3267	DRvsH24
Slc24a4	-0.589283	4.30891	-5.25127	7.47001e-05	0.000734308	1.55933	DRvsH24
Prkg2	-0.599147	2.25751	-5.24921	7.50109e-05	0.00073685	1.79041	DRvsH24
Ppp2r5e	-0.258797	7.20388	-5.24723	7.53101e-05	0.000739275	1.18622	DRvsH24
Trip10	-0.385594	4.80304	-5.24546	7.55784e-05	0.000741393	1.46689	DRvsH24
Nedd4	-0.187807	9.27523	-5.24385	7.58234e-05	0.000743185	1.19189	DRvsH24
Pla2r1	-0.477475	7.1861	-5.24357	7.58664e-05	0.000743185	1.18821	DRvsH24
Tmem135	-0.291379	6.33736	-5.24225	7.60681e-05	0.000744645	1.22413	DRvsH24
Ctr9	-0.302064	6.67312	-5.24056	7.63261e-05	0.000746652	1.19446	DRvsH24
Epc2	0.26118	6.17339	5.23571	7.70739e-05	0.000753373	1.22338	DRvsH24
Dph6	0.345298	5.02838	5.23542	7.71198e-05	0.000753373	1.3521	DRvsH24
Il20ra	-1.33193	0.217624	-5.23472	7.72286e-05	0.000753913	1.38263	DRvsH24
Dscam	-0.354925	5.06703	-5.22632	7.85441e-05	0.000766225	1.3554	DRvsH24
Lactbl1	-0.682665	4.85628	-5.22596	7.86014e-05	0.000766255	1.38515	DRvsH24
Baz2a	0.374028	6.78697	5.22153	7.93064e-05	0.000772547	1.14192	DRvsH24
Stau2	-0.23856	5.88135	-5.22121	7.93563e-05	0.000772547	1.21749	DRvsH24
Prpf18	0.251401	6.25078	5.22061	7.94532e-05	0.000772957	1.17165	DRvsH24
Lrrfip1	0.631092	3.66511	5.21859	7.97761e-05	0.000775564	1.5777	DRvsH24
Madd	-0.357103	8.17178	-5.21282	8.07086e-05	0.00078409	1.10393	DRvsH24
Rras2	0.950362	3.0079	5.21174	8.08853e-05	0.000785266	1.65992	DRvsH24
Ubap1l	0.630584	5.56379	5.21017	8.11402e-05	0.000787199	1.22481	DRvsH24
Sgf29	0.524821	3.72425	5.20514	8.19681e-05	0.000794685	1.55399	DRvsH24
Sqstm1	0.232887	8.30417	5.20404	8.21501e-05	0.000795874	1.08916	DRvsH24
Pum3	0.313042	4.76372	5.20371	8.22035e-05	0.000795874	1.36023	DRvsH24
Psd3	-0.265925	5.90656	-5.20284	8.23482e-05	0.000796729	1.16885	DRvsH24
Gpr157	0.530913	2.34329	5.19626	8.34485e-05	0.000806821	1.68074	DRvsH24
Gm17529	-0.900972	2.30253	-5.19563	8.35532e-05	0.000807281	1.68773	DRvsH24
Acadm	-0.241493	7.09406	-5.19469	8.37127e-05	0.000808268	1.08662	DRvsH24
Scamp1	-0.250069	7.8933	-5.19229	8.41178e-05	0.000811625	1.0616	DRvsH24
Bsnd	-0.854904	1.79379	-5.18898	8.46817e-05	0.000816508	1.64104	DRvsH24
Thra	-0.226521	7.6495	-5.18822	8.48126e-05	0.000817211	1.05432	DRvsH24
Gm31812	1.07372	0.70256	5.18695	8.50294e-05	0.000818741	1.52559	DRvsH24
Zfp92	1.0128	0.860006	5.18617	8.51633e-05	0.000819472	1.60231	DRvsH24
Cplx2	-0.368174	7.4288	-5.18548	8.52816e-05	0.000820051	1.053	DRvsH24
Slc4a7	-0.393208	7.78628	-5.18332	8.56554e-05	0.000823085	1.0492	DRvsH24
Camta2	-0.276904	5.90961	-5.18063	8.61208e-05	0.000826665	1.14832	DRvsH24
Rapgef6	0.444984	4.30354	5.18049	8.61451e-05	0.000826665	1.42077	DRvsH24
Tmem176b	0.774261	4.97544	5.17793	8.6591e-05	0.000830379	1.22411	DRvsH24
Aloxe3	1.03696	1.04307	5.17706	8.67439e-05	0.000830827	1.57448	DRvsH24
Lcn2	2.73762	2.85413	5.17699	8.67554e-05	0.000830827	1.5434	DRvsH24
Uqcrh	-0.235031	7.40077	-5.1723	8.75818e-05	0.000838173	1.02571	DRvsH24
Dzank1	-0.303463	6.63998	-5.17083	8.78413e-05	0.000839962	1.04801	DRvsH24
Rpain	0.503609	3.36316	5.17057	8.78878e-05	0.000839962	1.54709	DRvsH24
Top2b	-0.223596	8.56306	-5.16961	8.80589e-05	0.000841028	1.01855	DRvsH24
Adcyap1	0.587566	2.53222	5.16711	8.8503e-05	0.000844698	1.62866	DRvsH24
St6galnac5	0.509771	3.84369	5.16644	8.86236e-05	0.000845277	1.42575	DRvsH24
Cyld	-0.203409	6.3378	-5.16428	8.90103e-05	0.000847987	1.05861	DRvsH24
Asnsd1	0.438412	4.60699	5.16397	8.90667e-05	0.000847987	1.32102	DRvsH24
Ddx46	-0.229286	6.92172	-5.16385	8.90879e-05	0.000847987	1.02159	DRvsH24
Pcmtd1	-0.197001	6.85927	-5.16264	8.93072e-05	0.000849502	1.02128	DRvsH24
Polr2f	0.350884	4.41493	5.1562	9.04758e-05	0.000860038	1.31136	DRvsH24
Cyp1b1	0.876492	4.23061	5.15303	9.10581e-05	0.000864991	1.34234	DRvsH24
S100b	-0.760478	3.14801	-5.15003	9.16118e-05	0.000869207	1.56886	DRvsH24
Heph	-0.82359	3.60434	-5.14996	9.16251e-05	0.000869207	1.51879	DRvsH24
Zfas1	0.40829	4.84505	5.14855	9.18858e-05	0.000871094	1.26358	DRvsH24
Rhou	0.648625	3.79751	5.14783	9.20205e-05	0.000871787	1.4057	DRvsH24
Crtc2	0.305813	4.953	5.14668	9.2234e-05	0.000873223	1.24086	DRvsH24
Pdlim5	-0.307797	5.58886	-5.14438	9.26634e-05	0.000876534	1.11295	DRvsH24
Ccdc136	-0.339124	6.24499	-5.14415	9.2708e-05	0.000876534	1.02619	DRvsH24
Mcat	0.609253	3.38758	5.14262	9.29953e-05	0.000878662	1.49741	DRvsH24
Stradb	0.429951	4.46489	5.1385	9.37724e-05	0.000885412	1.29373	DRvsH24
Gtf3c5	0.291092	4.81645	5.13706	9.40459e-05	0.000887401	1.21973	DRvsH24
Ctnnbip1	-0.370329	5.12001	-5.13445	9.45437e-05	0.000891502	1.16814	DRvsH24
Ccnl1	0.441524	6.87741	5.1334	9.47457e-05	0.000892811	0.971199	DRvsH24
Kdm5b	-0.315396	7.56762	-5.13067	9.52715e-05	0.000896824	0.941315	DRvsH24
Zscan29	-0.386098	6.10994	-5.13052	9.52987e-05	0.000896824	1.04636	DRvsH24
Tle4	0.274043	5.96804	5.12945	9.55063e-05	0.000898179	1.02566	DRvsH24
Hipk1	-0.199245	7.25824	-5.12871	9.56494e-05	0.000898926	0.939005	DRvsH24
Adgrb2	-0.372795	4.78638	-5.12655	9.60692e-05	0.00090227	1.21748	DRvsH24
Zswim6	-0.397212	5.35437	-5.12449	9.64694e-05	0.000905427	1.15609	DRvsH24
Eif2ak3	0.277218	5.41745	5.12224	9.691e-05	0.000908958	1.06523	DRvsH24
Ccm2	0.378542	4.66932	5.12063	9.72272e-05	0.000911327	1.18057	DRvsH24
H2aw	-0.48718	6.94634	-5.12028	9.72954e-05	0.000911362	0.9374	DRvsH24
Pcbp3	0.276502	8.17156	5.11578	9.81867e-05	0.000919101	0.90603	DRvsH24
Pus1	0.508522	3.12707	5.11385	9.85708e-05	0.000921734	1.46083	DRvsH24
Sesn3	-0.447829	7.35074	-5.11371	9.85987e-05	0.000921734	0.909139	DRvsH24
Pak3	-0.22623	6.64054	-5.11282	9.87765e-05	0.000922786	0.929185	DRvsH24
Adssl1	0.454701	4.59922	5.11208	9.89259e-05	0.00092357	1.16293	DRvsH24
C1ra	1.69754	1.41522	5.11164	9.90134e-05	0.000923776	1.5206	DRvsH24
Isyna1	-0.564655	4.4934	-5.11007	9.9329e-05	0.000926108	1.3036	DRvsH24
Pgm3	0.515513	3.10531	5.10641	0.000100068	0.000932076	1.43598	DRvsH24
Ctla2a	1.60833	1.19452	5.10603	0.000100147	0.000932076	1.45078	DRvsH24
Nicn1	-0.252473	6.11926	-5.10592	0.000100167	0.000932076	0.957289	DRvsH24
Llph	0.385543	5.14873	5.10549	0.000100255	0.000932277	1.07085	DRvsH24
Gtf2a2	0.271303	5.29334	5.10146	0.000101077	0.000939309	1.06505	DRvsH24
Lcp1	1.12229	0.903869	5.10025	0.000101326	0.000941001	1.48566	DRvsH24
Rbm48	0.446468	4.17953	5.0973	0.000101934	0.000945485	1.28827	DRvsH24
Shisal1	-0.322965	6.02521	-5.09726	0.000101943	0.000945485	0.947543	DRvsH24
St3gal1	-0.258449	6.42418	-5.09553	0.0001023	0.000948176	0.922245	DRvsH24
Zyg11b	-0.207631	6.69951	-5.09464	0.000102486	0.000949171	0.890219	DRvsH24
Cd14	1.48348	0.858546	5.09437	0.000102542	0.000949171	1.44906	DRvsH24
Abraxas2	0.253458	4.57253	5.09322	0.00010278	0.000950752	1.2016	DRvsH24
Pcdhga3	-0.692265	3.38323	-5.09106	0.000103233	0.000954314	1.40061	DRvsH24
Ahnak2	0.599289	3.98098	5.08655	0.000104181	0.000962446	1.23853	DRvsH24
Wnt9b	-1.36854	0.608973	-5.08597	0.000104304	0.000962954	1.19857	DRvsH24
Gcc1	0.393221	4.81107	5.08387	0.000104748	0.000966424	1.1343	DRvsH24
Gm6560	-0.563095	3.06473	-5.08242	0.000105058	0.000968646	1.40896	DRvsH24
C630043F03Rik	-0.74706	2.27391	-5.08165	0.000105222	0.000969529	1.47282	DRvsH24
Tap1	3.76881	2.04489	5.07887	0.000105817	0.00097437	1.45469	DRvsH24
Smad5	0.40373	6.14219	5.07719	0.000106178	0.000977062	0.882788	DRvsH24
St18	-0.56268	4.00101	-5.07687	0.000106248	0.000977062	1.2683	DRvsH24
Rph3a	-0.34148	7.36644	-5.07477	0.000106703	0.000979949	0.826037	DRvsH24
Cacna2d2	-0.316916	5.71179	-5.07439	0.000106784	0.000979949	0.937147	DRvsH24
Cebpb	1.22861	1.10659	5.07403	0.000106862	0.000979949	1.38994	DRvsH24
Grin2d	-0.640886	2.6231	-5.074	0.000106869	0.000979949	1.44585	DRvsH24
Cabp5	-0.404719	6.44943	-5.07382	0.000106909	0.000979949	0.859856	DRvsH24
Tfap2b	-0.341436	7.10742	-5.07014	0.000107711	0.00098666	0.82324	DRvsH24
Ube2j1	0.213696	7.50791	5.06803	0.000108172	0.000990242	0.808638	DRvsH24
Prag1	1.26241	1.31687	5.06519	0.000108799	0.00099498	1.42527	DRvsH24
Fbn1	-0.805507	5.15706	-5.06505	0.00010883	0.00099498	1.05728	DRvsH24
U2af1	0.239421	5.94567	5.06319	0.00010924	0.000998083	0.887096	DRvsH24
B230369F24Rik	-0.524253	3.45679	-5.06278	0.000109333	0.00099828	1.34283	DRvsH24
Lsm10	0.767745	2.0883	5.06125	0.000109672	0.00100073	1.43482	DRvsH24
Trp53rka	0.396626	4.04977	5.06018	0.000109912	0.00100227	1.22435	DRvsH24
Mnt	0.35361	5.13151	5.05946	0.000110071	0.00100308	1.0092	DRvsH24
Net1	0.560868	3.96524	5.05829	0.000110335	0.00100483	1.21133	DRvsH24
Rp1l1	-0.416016	9.18989	-5.05744	0.000110526	0.00100592	0.796105	DRvsH24
Camk1d	-0.472353	7.60918	-5.052	0.000111754	0.00101644	0.777143	DRvsH24
Slc5a8	-0.919426	2.39338	-5.05039	0.00011212	0.00101911	1.41553	DRvsH24
Slc16a2	0.533723	3.87522	5.04933	0.000112362	0.00102066	1.17542	DRvsH24
Midn	0.515813	4.66706	5.04885	0.000112472	0.001021	1.04356	DRvsH24
Kcnv2	-0.511003	9.09474	-5.04832	0.000112593	0.00102144	0.774678	DRvsH24
Bak1	0.507554	3.65419	5.0463	0.000113057	0.00102445	1.26625	DRvsH24
Fam210a	-0.244054	5.16274	-5.04624	0.00011307	0.00102445	0.976708	DRvsH24
Gtf2h1	0.250507	5.77436	5.04587	0.000113156	0.00102457	0.883687	DRvsH24
Gm16055	-1.56868	1.40709	-5.04476	0.00011341	0.00102622	1.23965	DRvsH24
2810013P06Rik	-0.392483	5.62745	-5.04413	0.000113556	0.00102624	0.891949	DRvsH24
Tmx1	0.199532	7.89902	5.04412	0.000113559	0.00102624	0.757071	DRvsH24
Gphn	-0.253425	5.82678	-5.04336	0.000113736	0.0010267	0.869596	DRvsH24
Rpgrip1	-0.457708	7.74789	-5.04322	0.000113768	0.0010267	0.758858	DRvsH24
Jtb	0.398501	5.08795	5.04296	0.000113827	0.0010267	0.964548	DRvsH24
Rbp3	-0.333233	11.9209	-5.04175	0.000114109	0.00102858	0.880128	DRvsH24
Ttc3	-0.253363	8.76507	-5.04111	0.000114256	0.00102926	0.759655	DRvsH24
Tbc1d16	-0.326337	4.63314	-5.03883	0.000114787	0.00103338	1.05345	DRvsH24
Adar	0.520995	6.49215	5.03817	0.000114943	0.00103412	0.769278	DRvsH24
Gm26670	0.815906	2.47769	5.03695	0.000115227	0.00103601	1.38859	DRvsH24
Nol9	0.429538	4.43787	5.03512	0.000115657	0.00103922	1.10694	DRvsH24
Srsf9	0.426858	4.84827	5.03239	0.000116301	0.00104434	1.00519	DRvsH24
Kbtbd7	-0.242584	6.2635	-5.02994	0.000116884	0.00104891	0.791188	DRvsH24
Creld2	0.466865	4.28544	5.02822	0.000117294	0.00105192	1.07258	DRvsH24
Adamts1	1.5676	5.22554	5.02675	0.000117646	0.0010544	0.96446	DRvsH24
Sel1l	-0.193968	6.792	-5.01981	0.000119319	0.00106831	0.730611	DRvsH24
P4hb	0.210719	7.53059	5.01961	0.000119368	0.00106831	0.707324	DRvsH24
Dcaf7	-0.215983	7.74265	-5.01938	0.000119425	0.00106831	0.705953	DRvsH24
Ipo7	0.187383	7.85889	5.01847	0.000119646	0.00106962	0.703843	DRvsH24
Tnip1	0.396515	4.25508	5.01773	0.000119825	0.00107054	1.05479	DRvsH24
Sema3a	-0.576225	3.31338	-5.01661	0.0001201	0.00107231	1.28535	DRvsH24
Nek6	0.660684	3.20288	5.0147	0.000120568	0.00107581	1.236	DRvsH24
Gabarapl1	-0.207207	8.86669	-5.014	0.00012074	0.00107651	0.705911	DRvsH24
Mapre1	0.378011	6.40777	5.01376	0.000120798	0.00107651	0.732052	DRvsH24
Sema4d	-0.295413	4.79804	-5.01022	0.000121674	0.00108363	0.971258	DRvsH24
Pyurf	-0.32201	5.43514	-5.00803	0.000122217	0.00108777	0.857508	DRvsH24
Rtp4	3.48087	1.12923	5.0074	0.000122373	0.00108848	1.31303	DRvsH24
Zcchc24	0.755307	3.96213	5.00623	0.000122665	0.00109039	1.09005	DRvsH24
Tmem116	-1.17212	0.912232	-5.00568	0.000122804	0.00109094	1.13539	DRvsH24
Seh1l	0.252919	5.46621	5.00531	0.000122897	0.00109108	0.819836	DRvsH24
Ascc3	0.364513	5.11738	4.99892	0.000124509	0.00110469	0.901411	DRvsH24
Arhgap5	-0.221272	7.54977	-4.99525	0.000125445	0.0011123	0.659231	DRvsH24
Whrn	-0.396364	6.06426	-4.99312	0.000125991	0.00111644	0.755893	DRvsH24
[truncated: 12,523 more rows]

## Sheet: 3h vs 24h
Gene	logFC	AveExpr	t	P.Value	adj.P.Val	B	comp
[truncated: 14,116 more rows]

[truncated: 1 more sheets: 6h vs 24h]
