# Supplementary material for: Short exposure to photo-oxidative damage triggers molecular signals indicative of early retinal degeneration
Source: Front Immunol. 2023 Apr 27;14:1088654. doi: 10.3389/fimmu.2023.1088654 (PMC10174249; doi:10.3389/fimmu.2023.1088654)
Supplement: Supplementary file 5 [file Table_3.xlsx]

## Sheet: Key
Short exposure to photo-oxidative damage induces molecular changes indicative of early retinal degeneration.
Supplementary Table 3	Gene clustering

## Sheet: Clusters
Gene	Cluster
Tmem120b	1
Ccl3	1
Nes	1
Gadd45b	1
Ccl4	1
Gfpt2	1
Osmr	1
Tgm1	1
Pros1	1
Tnfrsf12a	1
Cyp1b1	1
Fas	1
Fosl1	1
Il6	1
Gbp2	1
Cxcl1	1
Gpnmb	1
Bag3	1
Rab20	1
Plat	1
Mt2	1
Mt1	1
Ptgs2	1
Cxcl10	1
Ccl7	1
Ccl2	1
Icam1	1
Gch1	1
Atp8b1	1
Fgl2	1
Ifi203	1
Clcf1	1
Socs3	1
Tac1	1
Flnc	1
Cebpd	1
Gm16062	1
Gbp5	1
9330188P03Rik	1
4833408A19Rik	1
Th	1
Trim25	1
Mx1	1
Sox9	1
Timp1	1
Tcirg1	1
Srpk3	1
Tead3	1
Daxx	1
Irf9	1
Relb	1
Fosb	1
Cp	1
Coq8b	1
Stat3	1
Tmbim1	1
Clic1	1
Rad51c	1
Pou2f2	1
Met	1
Tnpo1	1
Tex15	1
Fxyd5	1
Ifi35	1
Thg1l	1
Steap4	1
Csf1	1
Slc25a13	1
C4a	1
Fcgr1	1
Sulf1	1
Il13ra1	1
Cd68	1
Irf1	1
Ahr	1
Vip	1
Hey2	1
Irak3	1
Helb	1
Ahsa2	1
Pdlim4	1
Myo1g	1
Pnpt1	1
Tubd1	1
Rock2	1
Klhl29	1
Rsad2	1
Aloxe3	1
Gfap	1
Serpina3n	1
Zfp36l1	1
Tnfaip2	1
Ripk1	1
Naa35	1
Cd180	1
Map3k1	1
Il6st	1
Ednrb	1
Rem2	1
Myc	1
Endou	1
Litaf	1
Bcl6	1
Eef2kmt	1
Arl6	1
Igsf11	1
Parp9	1
Runx1	1
Ifnar2	1
Trip6	1
Rhebl1	1
Nfkbie	1
Eif2ak2	1
Rfx2	1
Map3k8	1
Adcyap1	1
Psmb8	1
Ptpn2	1
Gna14	1
Slc15a3	1
Pola2	1
Gal	1
Efemp2	1
Rela	1
Pycr1	1
R3hcc1l	1
Loxl4	1
Nfkb2	1
Sat1	1
Itgb8	1
Cd63	1
Ifitm3	1
Irf7	1
Casp1	1
Tnnt2	1
Ifi211	1
Tagln2	1
Ucma	1
Mylk2	1
Ptpn1	1
Car13	1
Wwtr1	1
Ngf	1
Il6ra	1
Slc50a1	1
Tlr2	1
Ptgfr	1
Arhgef2	1
Gbp3	1
Cd72	1
Glipr2	1
Pdpn	1
Edn2	1
Nsun4	1
Mob3c	1
Gbp9	1
Antxr2	1
Oas1b	1
Medag	1
Tmem176b	1
Malsu1	1
Zc3hav1	1
Usp18	1
A2m	1
Clec2d	1
Etv6	1
Mgp	1
Caprin2	1
Ltbr	1
Tnfrsf1a	1
Cd9	1
Ctsc	1
Ipo5	1
Pde3b	1
Mvp	1
Trim30a	1
Msn	1
Eif4ebp1	1
Mphosph6	1
Hsd17b2	1
Cmtm3	1
Tirap	1
Mcam	1
Olfm2	1
Plscr2	1
Lrrc2	1
Myd88	1
Cck	1
Trf	1
Mapkapk3	1
Cish	1
1700102P08Rik	1
Prorsd1	1
Rtp4	1
Reep4	1
Lgals3bp	1
Ccnd3	1
Slc25a37	1
Parp14	1
Ifit1	1
Neurod1	1
Cebpa	1
Baz1a	1
Fam167a	1
Ccl12	1
Tmem98	1
Sbno2	1
Slc51a	1
Xylb	1
H2-Q4	1
Prtg	1
Lmo1	1
Igsf10	1
Prss56	1
Pml	1
Grhl3	1
Zfyve28	1
Fgf2	1
Clic4	1
Cnnm4	1
Spag1	1
2810032G03Rik	1
Ddx60	1
Socs1	1
Rnf144b	1
Rras	1
Spsb2	1
Atf5	1
Rad9b	1
Adgrg6	1
Stx11	1
Isg20	1
Prss23	1
Mrps6	1
Dnttip2	1
Spsb1	1
Stat2	1
Ndp	1
Gbp7	1
Ddx58	1
Xaf1	1
Sox30	1
Abhd11	1
Apobec1	1
Gemin8	1
Kif14	1
Lrrc18	1
Lad1	1
Oasl1	1
S100a10	1
Lyn	1
S100a13	1
Map2k3os	1
Trim72	1
Klhl15	1
Gpr146	1
Il20rb	1
Ctla2a	1
Ifit2	1
Rbp1	1
Lrrc75a	1
Irgm1	1
Nr1h4	1
Bdnf	1
Myof	1
C5ar1	1
Orai1	1
Nudt6	1
Lsm10	1
Ndufaf6	1
Ch25h	1
Zfp455	1
Cited1	1
Mest	1
Pcdh15	1
Rab7b	1
Junb	1
Creb5	1
Krcc1	1
Bcl3	1
Iigp1	1
Fgf2os	1
C1ra	1
Rras2	1
H2-T22	1
Cebpb	1
Eif1a	1
Memo1	1
Zfp516	1
Slc14a1	1
Trp53	1
Tnip2	1
Ptp4a3	1
Tor3a	1
Blnk	1
Stk19	1
Sec22c	1
Mospd2	1
Ifit3b	1
Parp10	1
Tmed5	1
Crem	1
Jchain	1
H2-T23	1
S1pr3	1
Mkrn2os	1
Phf11d	1
Slfn9	1
Irgm2	1
Vsig10l	1
Setdb2	1
G530011O06Rik	1
Gm10475	1
H2-Q6	1
C4b	1
Gm4951	1
Ecscr	1
S100a16	1
Cpne1	1
Morrbid	1
Ifit3	1
Heg1	1
Psme2b	1
F8a	1
Igtp	1
Tgtp1	1
Samd1	1
Ccr5	1
Gbp4	1
Tmem243	1
B230307C23Rik	1
Gm14681	1
A730011C13Rik	1
Ascl4	1
A930031H19Rik	1
Gm15857	1
BC064078	1
BC037032	1
Gm16174	1
Mir99ahg	1
Trim43a	1
Phf11c	1
Serpine3	1
Gm6548	1
Yy2	1
Gm3636	1
Gm8251	1
BC051226	1
1700113A16Rik	1
9330175E14Rik	1
Gm26954	1
Atf7	1
Gm37847	1
Gm37904	1
Gm31748	1
Gm43062	1
Gbp6	1
Gbp10	1
Gm42940	1
Gm43457	1
2610300M13Rik	1
Gm44777	1
Gm31812	1
Gm31166	1
Klkb1	1
Gm42047	1
Gm47887	1
A430103D13Rik	1
Lilrb4a	1
Gm49749	1
Gm48236	1
A930015P04Rik	1
Eef1akmt4	1
Gm4544	1
Gm49486	1
Gm49797	1
Gm50069	1
Derpc	1
2900057B20Rik	1
RP24-315D13.3	1
Tmem179b	1
U2	1
Tal2	1
Birc3	1
Cd52	1
Ptpn6	1
Cd44	1
Fblim1	1
Apobec3	1
B4galt5	1
Rcn3	1
Upp1	1
Dus4l	1
Gcnt2	1
Plau	1
Adamts5	1
Vwa5a	1
Sting1	1
Casp8	1
Npas2	1
Ptprc	1
Fcgr2b	1
Slc43a3	1
Il1a	1
Slc16a4	1
S100a11	1
Actb	1
Arpc1b	1
Col1a2	1
Slco1a4	1
Tmem238	1
Tmem159	1
Pbx4	1
Uba7	1
Cpne2	1
Itga2b	1
Ccl5	1
Chrnb4	1
Lars2	1
Sostdc1	1
Micall2	1
Arid5a	1
Tgm2	1
Akap12	1
Tnfsf10	1
Emp3	1
Efhd2	1
Tspo	1
Phlda3	1
Tst	1
Trex1	1
Tmsb4x	1
Prag1	1
Fam241a	1
Arhgap42	1
Pusl1	1
Cnn3	1
Adh7	1
Zcchc24	1
Fxyd3	1
Trim30d	1
Csf2ra	1
Cxcl12	1
Ifi27	1
Trim12a	1
Ccdc190	1
Spx	1
Cyp4f15	1
Ly6a	1
Tgtp2	1
Gm11423	1
1700123M08Rik	1
Etaa1os	1
Mndal	1
Gm5914	1
Gm34934	1
Gm49442	1
Snord3b4	1
Rasgef1c	2
Lcp1	2
Cnmd	2
Slc16a3	2
Cd38	2
Arhgdib	2
Rbm11	2
Dcxr	2
Mipol1	2
Lipg	2
Gm16124	2
Mir9-3hg	2
Gm43689	2
Pfkl	2
Cfap20dc	2
Cckbr	2
Mcf2	2
D630023F18Rik	2
Gm10244	2
A930041C12Rik	2
Gm6344	2
Pou3f2	2
Gm9522	2
Gm9856	2
Icosl	2
Lgals9	2
Dlx3	2
Vwf	2
Rhoc	2
Dhrs1	2
Axl	2
Lin7b	2
Asf1b	2
Syngr3	2
Slc47a1	2
Kdelr3	2
Mrps25	2
Nipsnap3b	2
Cd274	2
Gtf3a	2
Lamp2	2
Scube1	2
Socs2	2
Cmpk2	2
Nme2	2
Npas3	2
Ly86	2
Agtpbp1	2
Cartpt	2
Amacr	2
Myo10	2
Glycam1	2
Apod	2
Mzt2	2
Sdf2l1	2
Serping1	2
Parp3	2
Mx2	2
Gnb3	2
Glo1	2
Tapbp	2
Frmd8	2
Pik3ap1	2
Shisa5	2
Mitd1	2
Stat1	2
Steap3	2
Lcn2	2
Rbm18	2
Ifih1	2
Nmi	2
Itga4	2
Ube2l6	2
Helz2	2
Samhd1	2
Vcam1	2
Ifi44	2
Fgr	2
Oasl2	2
Herc6	2
Chl1	2
Aldh1l1	2
Tyrobp	2
Calca	2
Nsmce1	2
Crym	2
Trim21	2
Ebp	2
Pbdc1	2
Nkd1	2
Jak3	2
Gins2	2
Cdh13	2
Psmb10	2
Dcps	2
Htr3a	2
Ctsh	2
Ift57	2
Cryzl2	2
Slfn8	2
Pkig	2
Impg2	2
Isg15	2
Rps27l	2
C1qb	2
Tap1	2
Rtkn2	2
Gmds	2
Parp12	2
Cdsn	2
Ankrd6	2
C3ar1	2
Irf8	2
Spidr	2
Pxylp1	2
Zbtb7c	2
Cetn4	2
Tubb2b	2
Bst2	2
Krt1	2
Gap43	2
Samd9l	2
Mlf1	2
Gm12185	2
Pls1	2
Dtx3l	2
2810025M15Rik	2
Gp1bb	2
Bbs12	2
Slc6a2	2
Cd47	2
Trim34a	2
Ppp1r14b	2
E2f6	2
Qrfpr	2
Fcer1g	2
Skap2	2
Flot1	2
H3f3a	2
B2m	2
H2-K1	2
Chil1	2
Rnf213	2
Il18bp	2
H2-D1	2
Nlrc5	2
Ifi47	2
Zfp429	2
Psme2	2
Clec7a	2
Btc	2
Med9os	2
Gm12802	2
Gm15983	2
Lamtor5	2
Tcerg1l	2
Gm16867	2
Psmb9	2
Gm3764	2
6430562O15Rik	2
Bin2	2
Gm27177	2
2900052N01Rik	2
2310047D07Rik	2
Gm29216	2
Pcdha4	2
AI506816	2
Gm13821	2
Ccdc194	2
Gm44751	2
4930412F12Rik	2
AW046200	2
Nudt8	2
Gm47543	2
4933412E12Rik	2
Gm33195	2
Gm48250	2
Vps28	2
Gm20742	2
Scml2	2
Lck	2
Oas1c	2
Rgs19	2
Ikzf4	2
Mmd	2
Map3k20	2
Gmnn	2
Sulf2	2
Plcd1	2
Cybb	2
Lpl	2
Fcrls	2
Dhx58	2
Cyth4	2
Tnfsfm13	2
Krt10	2
Popdc3	2
Ikbip	2
Kremen1	2
Exoc3l4	2
Slc17a1	2
Tbc1d7	2
Ror2	2
Rnase4	2
Bmp1	2
Psme1	2
Naprt	2
Ly6e	2
Pigp	2
Pcdhgc4	2
Tmem176a	2
Prph	2
Trem2	2
C3	2
Tap2	2
Il33	2
Efhc2	2
Cenpx	2
Prdx4	2
Cfap126	2
Mindy3	2
Agpat2	2
Uap1l1	2
Rassf2	2
Zbp1	2
Anxa5	2
Tpm3	2
Extl2	2
Cks1b	2
Txn1	2
Plin2	2
Itgb3bp	2
Cdkn2c	2
Tm2d1	2
Tnfrsf1b	2
Sh3bgrl3	2
Bst1	2
Spp1	2
Tsc22d4	2
Akr1b8	2
Gsdme	2
Plxnd1	2
Lrrc23	2
Aen	2
Lyve1	2
Awat2	2
Ap1s2	2
Zfp92	2
Morc4	2
Cfap97	2
Ifi30	2
Tbx20	2
Syde1	2
Crlf2	2
Spata6	2
Poglut3	2
Pdk3	2
Rbm43	2
Lgi4	2
Psenen	2
C1qc	2
Tmem71	2
Kcnmb2	2
Rflna	2
Cd84	2
Tapbpl	2
Trpm4	2
Mpp6	2
C1rl	2
Ctss	2
Dap	2
Cercam	2
Blvrb	2
Ildr2	2
Zmynd15	2
Vwa1	2
Bag2	2
Hsd3b7	2
Mindy2	2
Krtcap2	2
Mrap2	2
Pced1b	2
1700001O22Rik	2
Rasip1	2
Kcng4	2
Dusp18	2
A2ml1	2
Lxn	2
Gimap6	2
Gpr157	2
Marcksl1	2
Mmgt2	2
Yjefn3	2
Cyp20a1	2
Calhm5	2
Grem2	2
Gen1	2
Cd14	2
Gm5087	2
Oas1a	2
Glis3	2
Slc39a8	2
Nanp	2
Sh3bp2	2
Zfp459	2
Rab31	2
Trnp1	2
Espl1	2
Cfi	2
Samd5	2
H2-Q7	2
Cd302	2
Gpr84	2
Sox11	2
Gm10175	2
Rps12-ps3	2
Rnls	2
5730507C01Rik	2
Arhgdig	2
Ifi204	2
Cdkn2b	2
Fjx1	2
Selenom	2
Bnip3	2
Sec61g	2
Gm43302	2
Gm14966	2
Apoo	2
Rpl10-ps1	2
Gm12250	2
Gm12989	2
2810403D21Rik	2
Bcl2a1b	2
Gm10177	2
4930524O07Rik	2
Iltifb	2
Mdfic2	2
Siah3	2
Cox16	2
Gm20712	2
Gm3194	2
D430019H16Rik	2
9530082P21Rik	2
1700007L15Rik	2
2310001H17Rik	2
1500026H17Rik	2
AU020206	2
Gm16675	2
Gm26797	2
5730419F03Rik	2
Gm43667	2
Gm43205	2
Tmem265	2
1810059H22Rik	2
Gm44950	2
Gm49383	2
Gm49384	2
A330084C13Rik	2
A930014D07Rik	2
Gm49064	2
Rps15-ps3	2
Ahnak2	2
Mmp14	2
Irx2	2
Marveld3	2
Bbc3	2
Pvalb	2
Zdhhc12	2
Srgn	2
Dhh	2
Tectb	2
Ormdl2	2
Tac2	2
Gng13	2
Tmeff2	2
Mgst3	2
Otor	2
Pmvk	2
Ptms	2
Praf2	2
Cntnap3	2
Vav1	2
Tmem106a	2
Myf6	2
Zcwpw1	2
Trhr	2
Cables1	2
Serpina3g	2
Ccdc89	2
Coa4	2
Onecut2	2
Pcdhb20	2
Fgfbp3	2
Slc35d3	2
Kctd14	2
Pgm3	2
Nrm	2
Gm4925	2
Gm12070	2
D730003I15Rik	2
Itpripl1	2
Zfp934	2
Cerkl	2
Rprm	2
Atp6ap1l	2
Gm17396	2
Gm13292	2
Zfp133-ps	2
Gm2694	2
1700008J07Rik	2
Gm8797	2
C630004M23Rik	2
Gm38431	2
Gm5176	2
A730063M14Rik	2
Gm49937	2
6330415G19Rik	2
Gm49980	2
Gm50244	2
Gm53015	2
Slc19a1	3
Mthfd2	3
Cdcp3	3
Cars	3
Fbxo5	3
Slc1a4	3
Snhg16	3
Ahrr	3
Lpcat1	3
Slc38a2	3
Cdkn1a	3
Cep89	3
Aldh18a1	3
Mbd6	3
Ppp1r42	3
Atf3	3
Hps3	3
Ccnl1	3
Fancg	3
Tnfrsf8	3
Mthfr	3
Dffb	3
Gpt2	3
Dnaaf1	3
Aars	3
Trib3	3
Catsper2	3
Zbed5	3
Xkr6	3
Prpf39	3
Ddx11	3
Slc6a20a	3
Stag3	3
Iars	3
Arhgap29	3
Slc7a5	3
Mars1	3
Slc7a1	3
Atf4	3
Fam227a	3
Zfp469	3
Ccdc84	3
Pcare	3
Slc38a6	3
Yod1	3
Frat2	3
Elfn1	3
Jun	3
Nfil3	3
Mamld1	3
Med18	3
H2-K2	3
Ccdc134	3
Gm12689	3
Dnajc25	3
4632427E13Rik	3
Amy1	3
Papolb	3
Zfp566	3
3110001I22Rik	3
Snhg15	3
Snhg17	3
Snhg12	3
Gm15513	3
Gm12655	3
BC065397	3
4933407K13Rik	3
Mir17hg	3
Hspa1b	3
1110038B12Rik	3
Gm20627	3
Erdr1	3
Gm47283	3
A330023F24Rik	3
Mirg	3
Mir124a-1hg	3
Gm16973	3
5430416N02Rik	3
H3c4	3
Gm38020	3
Gm16042	3
4933429O19Rik	3
9030025P20Rik	3
Gm50462	3
A930007A09Rik	3
Dcn	3
Klf11	3
Grhl1	3
Fos	3
Naa16	3
Hgh1	3
Arc	3
Adamts1	3
Adgrf4	3
Chac1	3
Ptx3	3
F3	3
Ccn1	3
Fosl2	3
Glmn	3
Gcc1	3
Rab43	3
Ddias	3
Ccnb2	3
Csrnp1	3
Egr3	3
Lif	3
Jade3	3
Egr2	3
Dusp8	3
Adgrl4	3
Lonrf1	3
Maff	3
Zfp36	3
Tmem81	3
Fndc9	3
Tnfaip6	3
Zfp708	3
Zbtb2	3
Gm16346	3
Epb41l4aos	3
Gm26670	3
Gm38300	3
Cdt1	3
Gps2	3
Atg16l1	3
Miip	3
Piwil2	3
Slc17a2	3
Vgf	3
Fdxacb1	3
Lat2	3
Msantd2	3
Hook2	3
Fiz1	3
Gm16477	3
Slc39a2	3
Aoc2	3
Gm14827	3
Chaserr	3
Snhg1	3
Gm36989	3
A930001M01Rik	3
Dgke	4
Peli3	4
Sfxn2	4
Cdan1	4
Spata1	4
Frmd4b	4
Crtc3	4
Xylt1	4
1700030J22Rik	4
Ip6k2	4
Alpk2	4
Igf2bp2	4
Stard9	4
Crb2	4
Fam222a	4
Rpusd3	4
Six1	4
Plagl2	4
Fnip2	4
1700060J05Rik	4
Gm7546	4
4930405A21Rik	4
BC030343	4
Gm42600	4
Gm49320	4
Gm36445	4
Gm47260	4
Fhod1	4
Dcaf10	4
Zfp703	4
Aqp1	4
Mef2c	4
Atp7b	4
Etnppl	4
Tnfaip3	4
Pde7b	4
Galnt10	4
Srebf1	4
Dpf3	4
Fam107a	4
Diaph3	4
Ppara	4
Clic6	4
Lima1	4
Abcg1	4
Rabgef1	4
Usp33	4
Sema4c	4
Epb41l5	4
Optn	4
Slc25a25	4
Jag1	4
Acoxl	4
Ptpru	4
Plch2	4
Slc6a6	4
Ttll3	4
Fam53b	4
Dscaml1	4
Nr2e3	4
Nt5e	4
Kank1	4
Fhod3	4
Haus8	4
Sik2	4
Stk35	4
Igsf9	4
Sema6c	4
Gramd1b	4
Pitpnm3	4
Pnpla3	4
Slc16a6	4
Cep164	4
Macir	4
Serinc4	4
Plekhf2	4
H1f4	4
Plpp2	4
Plekhg3	4
Syne3	4
Chst3	4
H2ac6	4
Gm5460	4
Zan	4
6530402F18Rik	4
H2bu1-ps	4
Gm13068	4
Fsbp	4
A930005N03Rik	4
Gm43858	4
Gm43681	4
Gm45062	4
Gm45132	4
E130310I04Rik	4
Gm20634	4
N4bp3	4
Sipa1l2	4
Hif3a	4
Ndrg1	4
Nr2c2	4
Slc1a7	4
Slc9a5	4
Cyp2j9	4
Rxra	4
Med13l	4
Isyna1	4
Tube1	4
Sgk1	4
Cfap54	4
Mdm1	4
Osbp2	4
Llgl2	4
Plcd3	4
Ptpn21	4
Susd3	4
Fam193b	4
Rasgrf2	4
Htr1a	4
Pdia5	4
Adcy6	4
Slc26a6	4
Pde10a	4
Svil	4
Ttc39c	4
Kif20b	4
Cabp4	4
Pitpnm1	4
Vldlr	4
Pip4k2c	4
Pde8a	4
Col9a1	4
Pfkfb2	4
Ush2a	4
Stom	4
Gpsm1	4
Camsap1	4
Lrp4	4
Rad51	4
Pcmtd2	4
Pex5l	4
Rnpc3	4
Faxc	4
Nr4a3	4
Alpl	4
Aff1	4
Ppef2	4
Camkk2	4
Prkab1	4
Rasl11a	4
Rassf8	4
Cacna1f	4
Grk1	4
Gse1	4
Zdhhc7	4
Usp2	4
Ttc21a	4
Nktr	4
Katnip	4
Zswim6	4
Acsl3	4
Stk36	4
Gucd1	4
BC034090	4
Ppargc1b	4
Zswim5	4
Trim36	4
Slc26a2	4
Sema3f	4
Gxylt1	4
Edc4	4
Tbc1d24	4
Arhgap10	4
Ldlrap1	4
Cep85	4
Ssh2	4
Jarid2	4
Ric1	4
Kdm3b	4
Man2a2	4
Whrn	4
Akna	4
Hexdc	4
Zdhhc2	4
Uhrf1bp1	4
Dnajc28	4
Zfp597	4
Zfp609	4
Madd	4
Crocc	4
Dnah7b	4
Kif21b	4
Rapgef5	4
Zbed3	4
Ammecr1	4
Garem1	4
Trafd1	4
Gm6741	4
Adamts3	4
Cdc25c	4
Gm7887	4
Gpr152	4
Rp1l1	4
Kmt2d	4
Coa7	4
Pdp2	4
Tob2	4
Vps37c	4
Fam161a	4
Rasd1	4
Sarm1	4
Gm45902	4
D930048N14Rik	4
Atad2b	4
Plxnb1	4
Dusp7	4
Srcap	4
Pla2r1	4
Gm7353	4
Gm11961	4
Foxk1	4
St6galnac2	4
Serhl	4
Kmt5c	4
Kif13b	4
Pwwp2b	4
Arr3	4
Csmd1	4
Nol4l	4
D630045J12Rik	4
Zbtb16	4
Nipal1	4
Fam149a	4
Rimbp3	4
Gm6712	4
Ppp1r12b	4
Pate2	4
Ccdc24	4
Gm11342	4
Gm16185	4
Gm16104	4
4930481B07Rik	4
Gm15751	4
Gm11532	4
Plcxd2	4
Gm14703	4
Pitpnm2os2	4
Uckl1	4
Hspa1a	4
Lrit3	4
Gm21781	4
Nim1k	4
Syne1	4
Gm9918	4
9330159M07Rik	4
Gm26549	4
F420014N23Rik	4
Gm26981	4
Gm29361	4
Nscme3l	4
Pcdhgb8	4
Gm36995	4
Gm20045	4
Gm35715	4
Gm43598	4
Gm43808	4
Gm44280	4
Gm43980	4
Frmpd2	4
Gm45250	4
1700012D14Rik	4
4930517E14Rik	4
Gm40828	4
Gm49519	4
Ccn4	4
Tyrp1	4
Kif11	4
Myh11	4
Trip10	4
Doc2b	4
Slc4a7	4
Atp8a2	4
Pdzd2	4
Ankrd33b	4
Fgd1	4
Pmel	4
Disp1	4
Rab11fip1	4
P2ry14	4
C130074G19Rik	4
Mier2	4
Il17re	4
Rbm20	4
Tmem229b	4
Zgrf1	4
Mapk15	4
Nr6a1	4
Hhip	4
Gm12928	4
Gm12346	4
Man2c1os	4
Usp49	4
Hk2	5
Pdc	5
Rhobtb1	5
Esrrb	5
Lbh	5
Crispld1	5
Arhgef16	5
Rorb	5
Capn11	5
A930033H14Rik	5
Igha	5
BC065403	5
Gm42697	5
Gm9195	5
Gm35315	5
Sebox	5
Grin2d	5
Wdr31	5
Ak4	5
Sp6	5
2410018L13Rik	5
B3galt5	5
Nrarp	5
Gm10097	5
2810030D12Rik	5
Gm6560	5
2610017A05Rik	5
Gm45441	5
Scn4a	5
Agpat3	5
Tcea3	5
Cd36	5
Impdh1	5
Mast2	5
Hdac9	5
Osgep	5
Scube2	5
Gnat2	5
Klhl3	5
Tnr	5
Pltp	5
Wnt9b	5
Slc5a8	5
Ddit4	5
Best3	5
Rgs9	5
Mmp28	5
Cep112	5
Atp2a3	5
Papln	5
Gpld1	5
Ebpl	5
Enox1	5
Enpp2	5
Mylk	5
Ece2	5
Pla2g7	5
Guca1b	5
Lrpprc	5
Pdzph1	5
Alas2	5
Atp10a	5
Fscn2	5
Bsnd	5
Gm9752	5
Xiap	5
Slco5a1	5
Glul	5
Mtarc1	5
Uhmk1	5
Fbn1	5
Hdc	5
Pdyn	5
Ndrg3	5
Mecom	5
Abca4	5
Calb1	5
Pla2g2f	5
Stk32b	5
Cds1	5
Prkg2	5
Tmem116	5
Fam3c	5
Itpr2	5
Rho	5
Csrp3	5
Pcsk6	5
Rs1	5
Opn1mw	5
1700128E19Rik	5
Dusp4	5
Tenm3	5
Lrp2bp	5
Mmp15	5
Glb1l3	5
Agt	5
Mpzl2	5
Tmprss5	5
Pkm	5
Hhatl	5
Gas7	5
S100b	5
Adra2a	5
Slc24a1	5
Nxnl1	5
Gnat1	5
Arl4d	5
Stab2	5
Dgkb	5
H1f2	5
Gpr101	5
Glb1l2	5
Apln	5
Myom3	5
Slc9a7	5
Vopp1	5
Gask1a	5
Cep250	5
Sema7a	5
Grtp1	5
Car14	5
Myo16	5
Cfap70	5
Strip2	5
Sdk1	5
Ttc12	5
Cbln3	5
Ltbp4	5
Nrl	5
Myzap	5
Kctd12b	5
Slc24a4	5
Klhl23	5
Pm20d1	5
Gucy2f	5
Thsd7b	5
Abca6	5
Onecut3	5
Gchfr	5
Baiap3	5
Dipk1c	5
Nwd1	5
Selplg	5
Frmpd4	5
Prss38	5
Tecrl	5
Adamts16	5
Arhgap15	5
Lrrc4	5
Prkca	5
Gja10	5
Nyx	5
Rspo2	5
Il1rapl1	5
Isoc2b	5
Tln2	5
Nebl	5
Gm9923	5
Msi1	5
9330154J02Rik	5
Rgs9bp	5
1810010K12Rik	5
Arhgap24	5
Bcl2	5
Ryr3	5
Gpc6	5
Kcnj14	5
Opn1sw	5
Eno1b	5
Taok3	5
Tex28	5
Tcp11	5
Syt10	5
Cyp26b1	5
Gm4735	5
Pde6h	5
Cldn19	5
Gm16551	5
Selenbp1	5
Slc17a7	5
Lactbl1	5
Rom1	5
Fndc1	5
Gramd2	5
Smim1	5
Zfp982	5
C630043F03Rik	5
Gm14508	5
Vax2os	5
B230206L02Rik	5
Gm11754	5
2700033N17Rik	5
Gm12996	5
Gm14091	5
Gm13583	5
Gm16023	5
Gm9392	5
E130018N17Rik	5
Gm16299	5
Zfp966	5
Gm5784	5
Gm5559	5
Gm26709	5
Gm16982	5
Gm26614	5
Gm17529	5
F630040K05Rik	5
Gsg1l2	5
A330074K22Rik	5
Gm19667	5
A930006L05Rik	5
A930036K24Rik	5
Gm33366	5
Gm37764	5
Rncr4	5
Pcdhac1	5
Gm42492	5
4932442E05Rik	5
A930003O13Rik	5
Gm43534	5
Gm43682	5
Gm43866	5
9530085L11Rik	5
Olfr1372-ps1	5
Gm45218	5
A930030B08Rik	5
Gm49759	5
Gm10686	5
Gm47160	5
Gm4065	5
Gm48552	5
B230220B15Rik	5
Gm49542	5
Gm534	5
Gm49024	5
Gm8717	5
RP23-380K24.5	5
Zim1	5
Reck	5
B4galt2	5
Kif4	5
Ptger3	5
Zfp973	5
Gm16262	5
Galnt4	5
A930004J17Rik	5
Pcdha12	5
Gm37254	5
Gm43231	5
Gm8184	5
Vsir	5
Acy3	5
Pde6b	5
Sspo	5
Acss3	5
Gm16638	5
